# Supplementary material for: Diet and Anxiety: A Scoping Review
Source: Nutrients. 2021 Dec 10;13(12):4418. doi: 10.3390/nu13124418 (PMC8706568; doi:10.3390/nu13124418)
Supplement: Supplementary file 1 [file nutrients-13-04418-s001.zip]

Archive with 3 entries (3 files):
- nutrients-1410594-supplementary/Supplemental File S1 Search Strategy.pdf
- nutrients-1410594-supplementary/Supplemental File S2 Excluded studies.xlsx
- nutrients-1410594-supplementary/Supplemental File S3 All included studies.xlsx
