# Supplementary material for: Diet and Anxiety: A Scoping Review
Source: Nutrients. 2021 Dec 10;13(12):4418. doi: 10.3390/nu13124418 (PMC8706568; doi:10.3390/nu13124418)
Supplement: Supplementary file 1 [file nutrients-13-04418-s001.zip › nutrients-1410594-supplementary/Supplemental File S2 Excluded studies.xlsx]

## Sheet: Sheet1
		Title	Authors	Journal	Abstract	Reason for Exclusion
						d: duplicate, a: no anxiety outcome, f: no food exposure, m: incorrect methodology (protocol only or review), c: combined anxiety/depression outcome, ac: no access to full text in english, p: perinatal
496	23572477	Impact of the Healthy Eating and Exercise Lifestyle Programme on depressive symptoms in overweight people with heart disease and diabetes	Gallagher, R._x000D_ and Zelestis, E._x000D_ and Hollams, D._x000D_ and Denney-Wilson, E._x000D_ and Kirkness, A._x000D_	European Journal of Preventive Cardiology	BACKGROUND: The Healthy Eating and Exercise Lifestyle Program (HEELP) is a secondary risk factor intervention programme for people with heart disease and/or type 2 diabetes, which has proven benefits for weight loss and exercise. This secondary analysis evaluated the effects of HEELP on achieving recommended levels of exercise and the prevalence of depressive symptoms, and whether meeting exercis…	a
1214	620752385	A modified ketogenic gluten-free diet with MCT improves behavior in children with autism spectrum disorder	Lee, R. W. Y._x000D_ and Corley, M. J._x000D_ and Pang, A._x000D_ and Arakaki, G._x000D_ and Abbott, L._x000D_ and Nishimoto, M._x000D_ and Miyamoto, R._x000D_ and Lee, E._x000D_ and Yamamoto, S._x000D_ and Maunakea, A. K._x000D_ and Lum-Jones, A._x000D_ and Wong, M._x000D_	Physiology and Behavior	Purpose: The ketogenic diet is a low-carbohydrate, moderate protein, high-fat diet that has emerged as a potential treatment for autism spectrum disorder. Autism spectrum disorder is a neurodevelopmental disorder of social communication, and restricted, repetitive behaviors and interests in need of novel therapies. An open-label clinical trial was done in Honolulu, Hawaii to test a modified ketog…	a
507	24311946	A prospective evaluation of an interdisciplinary nutrition-rehabilitation program for patients with advanced cancer	Gagnon, B._x000D_ and Murphy, J._x000D_ and Eades, M._x000D_ and Lemoignan, J._x000D_ and Jelowicki, M._x000D_ and Carney, S._x000D_ and Amdouni, S._x000D_ and Di Dio, P._x000D_ and Chasen, M._x000D_ and Macdonald, N._x000D_	Current Oncology	BACKGROUND: Cancer can affect many dimensions of a patient's life, and in turn, it should be targeted using a multimodal approach. We tested the extent to which an interdisciplinary nutrition-rehabilitation program can improve the well-being of patients with advanced cancer. METHODS: Between January 10, 2007, and September 29, 2010, 188 patients with advanced cancer enrolled in the 10-12-week pro…	a
2127	29611076	Assessing Adherence and Barriers to Long-Term Elimination Diet Therapy in Adults with Eosinophilic Esophagitis	Wang, R._x000D_ and Hirano, I._x000D_ and Doerfler, B._x000D_ and Zalewski, A._x000D_ and Gonsalves, N._x000D_ and Taft, T._x000D_	Digestive Diseases & Sciences	BACKGROUND: The six-food elimination diet (SFED) is an effective treatment approach for eosinophilic esophagitis (EoE), but it can be challenging and affect patients' quality of life. AIM: Assess patients' long-term adherence to SFED and potential factors influencing adherence. METHODS: EoE patients were recruited online via multiple platforms. Patients were classified as reaching the maintenance…	a
435	12763712	Depression and poverty among African American women at risk for type 2 diabetes	de Groot, M._x000D_ and Auslander, W._x000D_ and Williams, J. H._x000D_ and Sherraden, M._x000D_ and Haire-Joshu, D._x000D_	Annals of Behavioral Medicine	Poverty is associated with negative health outcomes, including depression. Little is known about the specific elements of poverty that contribute to depression, particularly among African American women at risk for type 2 diabetes. This study examined the relationships of economic and social resources to depression among African American women at high risk for the development of type 2 diabetes (…	a
785	24453720	Developing a wellness program for people with multiple sclerosis: description and initial results	Hart, D. L._x000D_ and Memoli, R. I._x000D_ and Mason, B._x000D_ and Werneke, M. W._x000D_	International Journal of Ms Care	Because multiple sclerosis (MS) is a multidimensional chronic disease, effective management of the illness requires a multidimensional approach. We describe a wellness program that was designed to facilitate positive health choices throughout the course of MS and present initial data analyses. We hypothesized that over the course of the program, participants would demonstrate improvement in the d…	a
557	21574467	Dietotherapy of patients with anorexia nervosa and eating disorders in inpatient clinic	Gladyshev, O. A._x000D_ and Isakov, V. A._x000D_ and Shakhovskaia, A. K._x000D_	Voprosy Pitaniia	We assessed a nutritional status of patients with anorexia nervosa, theirs metabolical indicators and body structure with the use of bioimpedometry. Also we assessed a basal metabolic rate patients with anorexia nervosa with the use of indirect calorimethry method. We developed an algorithm of dietotherapy of patients with anorexia nervosa. In dependence of expressiveness degree of metabolical di…	a
287	23187286	Effect of meal composition on mood	Christensen, L._x000D_ and Redig, C._x000D_	Behavioral Neuroscience	The influence of simple carbohydrate, complex carbohydrate, protein, and delayed meal conditions on plasma tryptophan ratios and mood of normal subjects was investigated. In Experiment 1, 27 women consumed 1 of 4 meal conditions, had blood samples drawn, and completed mood assessment measures before and at 5 times during the next 3 hr. Experiment 2 replicated Experiment 1 except that blood sample…	a
304	31178226	Effect of quantitative and qualitative diet prescription on children behavior after diagnosis of heterozygous familial hypercholesterolemia	Cicero, A. F. G._x000D_ and Fogacci, F._x000D_ and Giovannini, M._x000D_ and Bove, M._x000D_ and Debellis, G._x000D_ and Borghi, C._x000D_	International Journal of Cardiology	BACKGROUND: Diet and healthy modifications in lifestyle represent the first therapeutic approach for early intervention in hypercholesterolemia. We aimed to evaluate the impact of a qualitative dietetic program rather than a quantitative one on metabolic parameters and anxiety level of children affected by heterozygous familial hypercholesterolemia [heFH] and their mothers. METHODS: In a sample o…	a
2016	22692529	Effect of taking chicken essence on stress and cognition of human volunteers	Zain, A. M._x000D_ and Syedsahiljamalulail, S._x000D_	Malaysian Journal of Nutrition	Stress is a common phenomenon. Every individual experiences it. There are many ways of combating stress. Stress is necessary for preparation against challenging situations and danger. It is necessary to have stress before a test so that we are prepared. For instance, stress actually motivates students to prepare for examination but excessive stress can lead to poor performance. This study evaluat…	a
56	27175681	Effectiveness of Essence of Chicken in Improving Cognitive Function in Young People Under Work-Related Stress: A Randomized Double-Blind Trial	Chan, L._x000D_ and Wang, H. M._x000D_ and Chen, K. Y._x000D_ and Lin, Y. C._x000D_ and Wu, P. J._x000D_ and Hsieh, W. L._x000D_ and Chen, Y. R._x000D_ and Liu, C. P._x000D_ and Tsai, H. Y._x000D_ and Chang, H. H._x000D_ and Hsieh, Y. C._x000D_ and Hu, C. J._x000D_	Medicine	Work-related stress (WS) can result in considerable and extensive changes in physiological and psychological performance. WS beyond the optimal levels induces anxiety, confusion, exhaustion, and burnout. Chronic WS affects neurocognitive performance, particularly attention and visuospatial memory. Essence of chicken (EC) has been reported to improve neurocognitive function after mental stress.To …	a
111	606493904	Impact of comprehensive yoga based lifestyle modification program on obesity and linked disorders	Choudhary, A._x000D_ and Budholia, P. K._x000D_	International Journal of Pharma and Bio Sciences	Obesity is a medical condition in which excess of body fat accumulates producing adverse effect on health, decreases life expectancy and increases health problem as a results of combination of lack of physical activity, high calories intake, endocrinal susceptibility, medication psychiatric illness etc leading to increase mortality by predisposing diseases like Heart Diseases, Type 2 diabetes, Br…	a
2143	28358808	Interventions to treat mental disorders during pregnancy: A systematic review and multiple treatment meta-analysis	van Ravesteyn, L. M._x000D_ and Lambregtse-van den Berg, M. P._x000D_ and Hoogendijk, W. J._x000D_ and Kamperman, A. M._x000D_	PLoS ONE [Electronic Resource]	BACKGROUND: For women suffering from an antepartum mental disorder (AMD), there is lack of evidence-based treatment algorithms due to the complicated risk-benefit analysis for both mother and unborn child. We aimed to provide a comprehensive overview of pharmacological and non-pharmacological interventions to treat AMD and performed a meta-analysis of the estimated treatment effect on the psychia…	a
1623	360082704	LIFELAX - diet and LIFEstyle versus LAXatives in the management of chronic constipation in older people: Randomised controlled trial	Speed, C._x000D_ and Heaven, B._x000D_ and Adamson, A._x000D_ and Bond, J._x000D_ and Corbett, S._x000D_ and Lake, A. A._x000D_ and May, C._x000D_ and Vanoli, A._x000D_ and McMeekin, P._x000D_ and Moynihan, P._x000D_ and Rubin, G._x000D_ and Steen, I. N._x000D_ and McColl, E._x000D_	Health Technology Assessment	Objectives: To investigate the clinical effectiveness and cost-effectiveness of laxatives versus dietary and lifestyle advice, and standardised versus personalised dietary and lifestyle advice. Design(s): A prospective, pragmatic, three-armed cluster randomised trial with an economic evaluation. Setting(s): General practices in England and Scotland, UK. Participant(s): People aged >= 55 years wit…	a
1622	27982160	Lifestyle Intervention on Metabolic Syndrome and its Impact on Quality of Life: A Randomized Controlled Trial	Saboya, P. P._x000D_ and Bodanese, L. C._x000D_ and Zimmermann, P. R._x000D_ and Gustavo, A. D._x000D_ and Macagnan, F. E._x000D_ and Feoli, A. P._x000D_ and Oliveira, M. D._x000D_	Arquivos Brasileiros de Cardiologia	BACKGROUND: Lifestyle intervention programs can reduce the prevalence of metabolic syndrome (MetS) and, therefore, reduce the risk for cardiac disease, one of the main public health problems nowadays. OBJECTIVE: The aim of this study was to compare the effects of three types of approach for lifestyle change programs in the reduction of metabolic parameters, and to identify its impact on the quali…	a
2072	31192053	Positive Patient Response to a Structured Exercise Program Delivered in Inpatient Psychiatry	Tomasi, D._x000D_ and Gates, S._x000D_ and Reyns, E._x000D_	Global Advances in Health & Medicine	Background: The complexity of diagnostic presentations of an inpatient psychiatry population requires an integrative approach to health and well-being. In this sense, the primary need of this research aims at developing clinical strategies and healthier coping skills for anger, anxiety, and depression; promoting self-esteem, healthier sleep, and anxiety reduction; as well as enhancing mood and em…	a
1063	24149925	Randomized controlled trial of whole soy and isoflavone daidzein on menopausal symptoms in equol-producing Chinese postmenopausal women	Liu, Z. M._x000D_ and Ho, S. C._x000D_ and Woo, J._x000D_ and Chen, Y. M._x000D_ and Wong, C._x000D_	Menopause	OBJECTIVE: Dietary supplements containing soy or isoflavones are widely used as alternatives to hormone therapy. However, their efficacy is still inconclusive, and limited data on equol producers are available. The aim of this study was to examine the effect of whole soy (soy flour) or purified daidzein (one major soy isoflavone and the precursor of equol) on menopausal symptoms in equol-producin…	a
1615	623731402	A pro-inflammatory diet is associated with an increased odds of depression symptoms among Iranian female adolescents: A cross-sectional study	Shivappa, N._x000D_ and Hebert, J. R._x000D_ and Tehrani, A. N._x000D_ and Bayzai, B._x000D_ and Naja, F._x000D_ and Rashidkhani, B._x000D_	Frontiers in Psychiatry	Background: The relation between dietary inflammation and risk of depression has not been widely explored. We examined the association between the inflammatory effect of the diet and the odds of depression among Iranian female adolescents. Method(s): Using a stratified cluster sampling technique, 300 female adolescents aged 15-18 years were recruited from schools in Tehran between years 2014-2015…	a
2158	618095845	Adherence to the mediterranean diet and specific lifestyle habits are associated with academic performance in Greek adolescents	Vassiloudis, I._x000D_ and Yiannakouris, N._x000D_ and Panagiotakos, D. B._x000D_ and Apostolopoulos, K._x000D_ and Costarelli, V._x000D_	Mediterranean Journal of Nutrition and Metabolism	PURPOSE: The purpose of the study was to explore possible links between adherence to the Mediterranean diet (MeD), general dietary behaviors, energy balance behaviors, excess body weight, other lifestyle habits and academic performance in Greek adolescents. METHOD(S): A total of 520 students (256 boys; 264 girls), 15-18 years old, were recruited from the four Departments of Secondary Education in…	a
301	2002659352	An examination of naturopathic treatment of non-specific gastrointestinal complaints: comparative analysis of two cases	Carter, T._x000D_ and Goldenberg, J. Z._x000D_ and Steel, A._x000D_	Integrative Medicine Research	Background: Functional gastrointestinal disorders (FGID) affect more than one-third of the general population and contribute a considerable burden on the health and wellbeing of the community and the economy. This study aims to examine the treatment approaches and outcomes of naturopathic management of individuals presenting with a non-specific FGID. Method(s): We report a comparison of two clini…	a
1855	2002832031	An exploratory pilot on body composition and nutrient intake associated with premenstrual syndrome among young women	Thakur, H._x000D_ and Pareek, P._x000D_ and Otiv, S._x000D_	Indian Journal of Public Health Research and Development	Introduction: Premenstrual syndrome (PMS) is a cyclic occurrence of symptoms which affects many women of childbearing age. Several biological and lifestyle related factors have shown association with occurrence and severity of PMS. Objective of this pilot study is to explore the occurrence of PMS among young women with specific focus on body composition and nutrient intake. Method(s): In this pil…	a
486	25992086	Analysis of the level of Dysphagia, anxiety, and nutritional status before and after speech therapy in patients with stroke	Drozdz, D._x000D_ and Mancopes, R._x000D_ and Silva, A. M._x000D_ and Reppold, C._x000D_	International @rchives of Otorhinolaryngology	INTRODUCTION: The rehabilitation in oropharyngeal dysphagia evidence-based implies the relationship between the interventions and their results. OBJECTIVE: Analyze level of dysphagia, oral ingestion, anxiety levels and nutritional status of patients with stroke diagnosis, before and after speech therapy. METHOD: Clinical assessment of dysphagia partially using the Protocol of Risk Assessment for …	a
99	619670662	Assessment of dietary factors, dietary practices and exercise on mental distress in young adults versus matured adults: A cross-sectional study	Begdache, L._x000D_ and Chaar, M._x000D_ and Sabounchi, N._x000D_ and Kianmehr, H._x000D_	Nutritional Neuroscience	The importance of the diet in modulating mental health is uncovering as many dietary factors have been described to alter brain chemistry. Brain maturation may not complete until the age of 30 which may explain the differential emotional control, mindset, and resilience between young adults and matured adults. As a result, dietary factors may influence mental health differently in these two popul…	a
1640	28193086	Association between Inflammatory Potential of Diet and Stress Levels in Adolescent Women in Iran	Shivappa, N._x000D_ and Hebert, J. R._x000D_ and Rashidkhani, B._x000D_	Archives of Iranian Medicine	BACKGROUND: The relation between diet and stress has not been widely explored. In this study, we examined the association between the inflammatory potential of diet and levels of stress among adolescent girls in Iran. METHODS: A total of 299 adolescent girls aged 15-18 years were recruited during 2014-2015. Stress was assessed using the Depression, Anxiety and Stress Scale (DASS)-21 scale. Data w…	a
976	30806474	Associations between shift type, sleep, mood, and diet in a group of shift working nurses	Heath, G._x000D_ and Dorrian, J._x000D_ and Coates, A._x000D_	Scandinavian Journal of Work, Environment & Health	Objectives Unhealthy dietary profiles contribute to the elevated risk of chronic diseases for shift workers. There has been limited investigation into factors associated both with shift work and diet, such as sleep and mood, that may further influence food intake among shift workers. The aim of this study was to explore the relationship between shift work, sleep, mood, and diet. Methods Shift wor…	a
1869	28458456	Breakfast and mental health	Smith, A. P._x000D_	International Journal of Food Sciences and Nutrition	The objective of the present investigation was to study the relationship between breakfast consumption and subjective reports of mental health and health-related behaviours in a general population sample (126 subjects aged between 20 and 79 years). Individuals who consumed a cereal breakfast each day were less depressed, less emotionally distressed and had lower levels of perceived stress than th…	a
447	3628541	Circadian rhythms of the spontaneous meal pattern, macronutrient intake, and mood of humans	de Castro, J. M._x000D_	Physiology & Behavior	Circadian (24-hour) rhythms in the feeding behavior of humans were investigated using diary self-reports of spontaneous food intake. Eight male and 30 female undergraduate students recorded what they ate, when they ate it, and their mood at the time of ingestion in a diary over a consecutive nine day period. Self-ratings of depression, energy, and anxiety were made at the beginning of each meal o…	a
1905	31037183	Clinical profile and factors associated with irritable bowel syndrome among medical students in Cotonou (Benin)	Sehonou, J._x000D_ and Dodo, L. R. S._x000D_	The Pan African medical journal	Introduction: irritable bowel syndrome (IBS) is a common disorder that often results in general medicine and gastroenterology consultations. This study aims to determine IBS prevalence, to describe its clinical features, to determine its associated factors as well as its impact on the education among medical students in Cotonou. Methods: We conducted a cross-sectional, descriptive and analytical …	a
1312	29176995	Depression is related to dietary diversity score in women: a cross-sectional study from a developing country	Poorrezaeian, M._x000D_ and Siassi, F._x000D_ and Milajerdi, A._x000D_ and Qorbani, M._x000D_ and Karimi, J._x000D_ and Sohrabi-Kabi, R._x000D_ and Pak, N._x000D_ and Sotoudeh, G._x000D_	Annals of General Psychiatry	Background: Substantial evidence provides support for the role of diet in the prevention and control of mental disorders. However, since there is no study regarding the relationship between dietary diversity and stress or depression, we aimed to determine the relationship between the dietary diversity score (DDS) and stress and depression in women. Methods: This descriptive-analytical cross-secti…	a
516	28092647	Dietary intake mediates the relationship of body fat to pain	Emery, C. F._x000D_ and Olson, K. L._x000D_ and Bodine, A._x000D_ and Lee, V._x000D_ and Habash, D. L._x000D_	Pain	Prior studies have documented an association of obesity with chronic pain, but the mechanism explaining the association remains unknown. This study evaluated the degree to which dietary intake of foods with anti-inflammatory effects mediates the relationship of body fat to body pain. Ninety-eight community-residing healthy adults (60% women; mean age = 43.2 +/- 15.3 years; range: 20-78 years) par…	a
703	21131508	Eating at fast-food restaurants and dietary quality in low-income pregnant women	Fowles, E. R._x000D_ and Timmerman, G. M._x000D_ and Bryant, M._x000D_ and Kim, S._x000D_	Western Journal of Nursing Research	Little is known about how fast-food consumption affects dietary quality in women during the first trimester of pregnancy, which may adversely affect pregnancy outcomes. An observational design compared high versus low frequency of fast-food consumption in low-income pregnant women (N = 50) during the first trimester. Although high-frequency fast-food consumers ate significantly more vegetables, t…	a
168	621213596	Emotional Symptoms and Dietary Patterns in Early Adolescence: A School-Based Follow-up Study	Aparicio, E._x000D_ and Canals, J._x000D_ and Voltas, N._x000D_ and Valenzano, A._x000D_ and Arija, V._x000D_	Journal of nutrition education and behavior	OBJECTIVE: To examine the relationship between early emotional symptoms and dietary patterns over 3 years in a school-based sample. ANALYSIS: Dietary patterns were created by principal component analysis. Multivariate logistic regression was conducted with P < .05 considered significant. DESIGN: Three-year longitudinal prospective study. SETTING: Thirteen schools in Reus, Spain. PARTICIPANTS: Fro…	a
1949	27941253	Fermented Food Consumption and Psychological Distress in Pregnant Women: A Nationwide Birth Cohort Study of the Japan Environment and Children's Study	Takahashi, F._x000D_ and Nishigori, H._x000D_ and Nishigori, T._x000D_ and Mizuno, S._x000D_ and Obara, T._x000D_ and Metoki, H._x000D_ and Sakurai, K._x000D_ and Ishikuro, M._x000D_ and Iwama, N._x000D_ and Tatsuta, N._x000D_ and Nishijima, I._x000D_ and Fujiwara, I._x000D_ and Arima, T._x000D_ and Nakai, K._x000D_ and Sugiyama, T._x000D_ and Kuriyama, S._x000D_ and Yaegashi, N._x000D_ and Japan…	Tohoku Journal of Experimental Medicine	Health benefits of fermented foods are attracting attention worldwide, and they have been traditionally eaten in Japan. Moreover, a recent study showed the association between the higher intake of yogurt and lower prevalence of depressive symptoms during pregnancy. Psychological problems, such as anxiety and depression, during pregnancy are serious health concerns and may increase the risk of adv…	a
612	614805579	Food insecurity, poor diet quality, and suboptimal intakes of folate and Iron are independently associated with perceived mental health in Canadian adults	Davison, K. M._x000D_ and Gondara, L._x000D_ and Kaplan, B. J._x000D_	Nutrients	Background: To address nutrition-related population mental health data gaps, we examined relationships among food insecurity, diet quality, and perceived mental health. Method(s): Stratified and logistic regression analyses of respondents aged 19-70 years from the Canadian Community Health Survey, Cycle 2.2 were conducted (n = 15,546). Measures included the Household Food Security Survey Module, …	a
61	23161327	Health behaviors contribute to quality of life in patients with advanced heart failure independent of psychological and medical patient characteristics	Bunyamin, V._x000D_ and Spaderna, H._x000D_ and Weidner, G._x000D_	Quality of Life Research	BACKGROUND: Little is known about the contribution of health behaviors to quality of life (QoL) in heart transplant candidates. We examined physical activity, dietary habits, psychological, and medical patient characteristics as correlates of QoL among patients enrolled in the multisite Waiting for a New Heart Study. METHOD: QoL (Minnesota Living with Heart Failure Questionnaire), demographic var…	a
31	25373924	Involvement of dietary Fatty acids in multiple biological and psychological functions, in morbidly obese subjects	Chalut-Carpentier, A._x000D_ and Pataky, Z._x000D_ and Golay, A._x000D_ and Bobbioni-Harsch, E._x000D_	Obesity Surgery	BACKGROUND: Fatty acid (FA) profile is often altered, in morbidly obese subjects, both before and after bariatric surgery. We measured FA plasma levels before and 6 months after Roux-en-Y gastric bypass (RYGB), in order to evaluate their relationship with different biological and psychological parameters and the impact of RYGB on the FA plasma levels. METHODS: Thirty eight morbidly obese patients…	a
2211	29769115	Lifestyle choices and mental health: a longitudinal survey with German and Chinese students	Velten, J._x000D_ and Bieda, A._x000D_ and Scholten, S._x000D_ and Wannemuller, A._x000D_ and Margraf, J._x000D_	BMC Public Health	BACKGROUND: A healthy lifestyle can be beneficial for one's mental health. Thus, identifying healthy lifestyle choices that promote psychological well-being and reduce mental problems is useful to prevent mental disorders. The aim of this longitudinal study was to evaluate the predictive values of a broad range of lifestyle choices for positive mental health (PMH) and mental health problems (MHP)…	a
753	32054476	Mental health symptoms and their relations with dietary diversity and nutritional status among mothers of young children in eastern Democratic Republic of the Congo	Emerson, J. A._x000D_ and Caulfield, L. E._x000D_ and Kishimata, E. M._x000D_ and Nzanzu, J. P._x000D_ and Doocy, S._x000D_	BMC Public Health	BACKGROUND: In developing countries, maternal mental health problems have been linked to sub-optimal child feeding practices and child underweight and stunting, but little is known about how maternal mental health is associated with mothers' own diets and nutritional status. The objective of the study was to investigate the association between mental health symptoms and diet and nutritional statu…	a
392	365403484	Multiple health-risk behaviour and psychological distress in adolescence	Arbour-Nicitopoulos, K. P._x000D_ and Faulkner, G. E._x000D_ and Irving, H. M._x000D_	Journal of the Canadian Academy of Child and Adolescent Psychiatry	Objective: To examine the prevalence and correlates of psychological distress in a school-based sample of Canadian adolescents. Method(s): Self-reported data of demographics, weight status, physical activity, screen-time, diet, substance use, and psychological distress were derived from a representative sample of 2935 students in grades 9 to 12 (Mage = 15.9 years) from the 2009 Ontario Student Dr…	a
271	25122181	Multivitamin and protein supplement use is associated with positive mood states and health behaviors in US Military and Coast Guard personnel	Austin, K. G._x000D_ and McGraw, S. M._x000D_ and Lieberman, H. R._x000D_	Journal of Clinical Psychopharmacology	Approximately 60% of Armed Forces personnel regularly consume dietary supplements (DSs). We investigated the association of mood and health behaviors with multiple classes of DSs in military and Coast Guard personnel (N = 5536). Participants completed a survey of DS use and the Quick Mood Scale to assess mood domains of wakeful-drowsiness, relaxed-anxious, cheerful-depressed, friendly-aggression,…	a
521	29771990	Parental involvement could mitigate the effects of physical activity and dietary habits on mental distress in Ghanaian youth	Glozah, F. N._x000D_ and Oppong Asante, K._x000D_ and Kugbey, N._x000D_	PLoS ONE [Electronic Resource]	INTRODUCTION: Parental involvement in physical activity and dietary habits have been found to play a substantial role in the mental health of young people. However, there is little evidence about the associations between parental involvement, health behaviours and mental health among Ghanaian youth. This study sought to examine the role of parental involvement in the association between physical …	a
863	23199436	Patterns of dietary intake and psychological distress in older Australians: benefits not just from a Mediterranean diet	Hodge, A._x000D_ and Almeida, O. P._x000D_ and English, D. R._x000D_ and Giles, G. G._x000D_ and Flicker, L._x000D_	International Psychogeriatrics	BACKGROUND: Anxiety and depression contribute to morbidity in elderly adults and may be associated with diet. We investigated the association between diet and psychological distress as a marker for depression. METHODS: Dietary patterns were defined by factor analysis or the Mediterranean Diet Score (MDS); depression and anxiety were assessed 12 years later. A total of 8,660 generally healthy men …	a
767	604485148	Predicting factors of health-related quality of life in octogenarians: a 3-year follow-up longitudinal study	Ferrer, A._x000D_ and Formiga, F._x000D_ and Cunillera, O._x000D_ and Megido, M. J._x000D_ and Corbella, X._x000D_ and Almeda, J._x000D_ and Octabaix Study, Group_x000D_	Quality of Life Research	Purpose: The proportion of very old people is rising, and so, describing their health-related quality of life (HRQoL) is an important point of interest. The aim of this study was to analyse the predictive factors on HRQoL throughout a 3-year follow-up period, in a community-based cohort of octogenarian people. Method(s): From 290 subjects aged 85 and over, sociodemographic and geriatric data, inc…	a
367	623186038	Principal component analysis identifies differential gender-specific dietary patterns that may be linked to mental distress in human adults	Begdache, L._x000D_ and Kianmehr, H._x000D_ and Sabounchi, N._x000D_ and Chaar, M._x000D_ and Marhaba, J._x000D_	Nutritional Neuroscience.	Independent reports describe the structural differences between the human male and female brains and the differential gender-susceptibility to mood disorders. Nutrition is one of the modifiable risk factors that has been reported to impact brain chemistry and affect mental health. Objective(s): To study dietary patterns in adult men and women in relation to mental distress. Another aim was to dev…	a
825	606508036	Prospective study on the association between diet quality and depression in mid-aged women over 9 years	Lai, J. S._x000D_ and Hure, A. J._x000D_ and Oldmeadow, C._x000D_ and McEvoy, M._x000D_ and Byles, J._x000D_ and Attia, J._x000D_	European Journal of Nutrition	Purpose: To examine the longitudinal association between diet quality and depression using prospective data from the Australian Longitudinal Study on Women's Health. Method(s): Women born in 1946-1951 (n = 7877) were followed over 9 years starting from 2001. Dietary intake was assessed using the Dietary Questionnaire for Epidemiological Studies (version 2) in 2001 and a shortened form in 2007 and…	a
1212	50523142	Psychological distress and dietary patterns in eight post-Soviet republics	Hinote, B. P._x000D_ and Cockerham, W. C._x000D_ and Abbott, P._x000D_	Appetite	The purpose of this study is to examine the relationship between psychological distress and dietary consumption patterns in the former Soviet Union. Data are cross-sectional and were collected in 2001 from a large representative sample (n = 18,428) of respondents age 18 years and over in eight former Soviet republics. Sociodemographic covariates and psychological distress predictors were analyzed…	a
1113	30180808	Psychological distress in elderly people is associated with diet, wellbeing, health status, social support and physical functioning- a HUNT3 study	Gronning, K._x000D_ and Espnes, G. A._x000D_ and Nguyen, C._x000D_ and Rodrigues, A. M. F._x000D_ and Gregorio, M. J._x000D_ and Sousa, R._x000D_ and Canhao, H._x000D_ and Andre, B._x000D_	BMC Geriatrics	BACKGROUND: The increasing proportion of people growing old, demands expanded knowledge of how people can experience successful aging. Having a good life while growing old is dependent on several factors such as nutrition, physical health, the ability to perform activities of daily living, lifestyle and psychological health. Furthermore, unhealthy food intake is found to be a modifiable risk fact…	a
22	23768422	Psychological distress, gender and dietary factors in South Asians: a cross-sectional survey	Bhattacharyya, M._x000D_ and Marston, L._x000D_ and Walters, K._x000D_ and D'Costa, G._x000D_ and King, M._x000D_ and Nazareth, I._x000D_	Public Health Nutrition	OBJECTIVE: Psychological distress, defined as symptoms of depression and anxiety, is an increasingly important public health issue in developing countries. Little is known about the extent to which adverse dietary factors are associated with psychological distress in South Asians. Our aim was to compare the associations of diet and psychological distress in men and women in Goa, India. DESIGN: Cr…	a
518	17050029	Pyridoxine and magnesium status of women with premenstrual syndrome	Gallant, M. P._x000D_ and Bowering, J._x000D_ and Short, S. H._x000D_ and Turkki, P. R._x000D_	Nutrition Research	Pyridoxine and magnesium status of nine women with premenstrual syndrome was compared with that of ten asymptomatic women. Three-day food intake records were analyzed for selected nutrients in both the pre- and postmenstrual phases. Plasma magnesium was the measure of magnesium status, while plasma pyridoxal phosphate and erythrocyte aspartate aminotransferase stimulation were used to evaluate py…	a
487	31346339	Real-World Evidence from the Integrative Medicine Primary Care Trial (IMPACT): Assessing Patient-Reported Outcomes at Baseline and 12-Month Follow-Up	Crocker, R. L._x000D_ and Hurwitz, J. T._x000D_ and Grizzle, A. J._x000D_ and Abraham, I._x000D_ and Rehfeld, R._x000D_ and Horwitz, R._x000D_ and Weil, A. T._x000D_ and Maizes, V._x000D_	Evidence-Based Complementary & Alternative Medicine: eCAM	Purpose: The University of Arizona Integrative Health Center (UAIHC) was an innovative membership-supported integrative medicine (IM) adult primary care clinic in Phoenix, Arizona. UAIHC delivered healthcare using an integrative medicine model that combined conventional and complementary medical treatments, including nutrition, mind-body medicine, acupuncture, manual medicine, health coaching, ed…	a
2009	23478706	Relationship of serum cortisol and metabolic syndrome components, dietary intakes and anxiety disorder in children at 8 to 12 years of age with obesity	Trevino Villarreal, D. C._x000D_ and Lopez Guevara, V._x000D_ and Ramirez Lopez, L. E._x000D_ and Tijerina Saenz, A._x000D_	Nutricion Hospitalaria	INTRODUCTION: Obesity is a disorder associated to an inappropriate food intake and psychological problems predisposing to complications such as metabolic syndrome (MS), which has been related to chronic stress due to hypercortisolism-mediated impairments of the hypothalamushypophysis-adrenal (HHA) axis activity. OBJECTIVE: To determine the relationship between serum cortisol and MS components, th…	a
193	31722615	Symptom Burden in Patients With Home Care Who Are at Risk for Malnutrition: A Cross-Sectional Study	Berggren, E._x000D_ and Strang, P._x000D_ and Orrevall, Y._x000D_ and Odlund Olin, A._x000D_ and Tornkvist, L._x000D_	Journal of Palliative Care	In Sweden, patients in early palliative stages of illness are cared for in primary care and often offered home care. Many are older and at risk for malnutrition, but little is known about their symptom burden and nutritional problems. This cross-sectional study divided older patients in home care into those with and without risk for malnutrition and compared symptom burden in the 2 groups. Partic…	a
1360	2001783732	The ketogenic diet and remission of psychotic symptoms in schizophrenia: Two case studies	Palmer, C. M._x000D_ and Gilbert-Jaramillo, J._x000D_ and Westman, E. C._x000D_	Schizophrenia Research		a
1234	26140860	The mediating effect of daily nervousness and irritability on the relationship between soft drink consumption and aggressive behaviour among adolescents	Holubcikova, J._x000D_ and Kolarcik, P._x000D_ and Madarasova Geckova, A._x000D_ and Reijneveld, S. A._x000D_ and van Dijk, J. P._x000D_	International Journal of Public Health	OBJECTIVES: This study investigated whether soft drink consumption is related to fighting and bullying behaviour among school-aged children and whether nervousness and irritation mediated this relationship. METHODS: The data on 7583 adolescents aged 11-15 years from the Slovak part of the Health Behaviour in School-Aged Children (HBSC) study 2010 were analysed. Self-reported soft drink intake, bu…	a
325	22831995	Understanding the role of depression and anxiety on cardiovascular disease risk, using structural equation modeling; the mediating effect of the Mediterranean diet and physical activity: the ATTICA study	Antonogeorgos, G._x000D_ and Panagiotakos, D. B._x000D_ and Pitsavos, C._x000D_ and Papageorgiou, C._x000D_ and Chrysohoou, C._x000D_ and Papadimitriou, G. N._x000D_ and Stefanadis, C._x000D_	Annals of Epidemiology	PURPOSE: To evaluate the mediating role of behavioral patterns, such as adherence to the Mediterranean diet and physical activity status, in the relationship between depression, anxiety, and the cardiovascular disease (CVD) risk score HellenicSCORE. METHODS: In the context of the ATTICA study, a cross-sectional survey, 453 men (45 +/- 13 years) and 400 women (44 +/- 18 years), with complete psych…	a
1898	26204813	Unhealthy diet practice and symptoms of stress and depression among adolescents in Pasir Gudang, Malaysia	Tajik, E._x000D_ and Latiffah, A. L._x000D_ and Awang, H._x000D_ and Siti Nur'Asyura, A._x000D_ and Chin, Y. S._x000D_ and Azrin Shah, A. B._x000D_ and Patricia Koh, C. H._x000D_ and Mohd Izudin Hariz, C. G._x000D_	Obesity Research & Clinical Practice	BACKGROUND/OBJECTIVE: Missing main meals and an unhealthy snacking pattern can lead to poor diet quality and consequently to the presence of chronic diseases among which mental disorder is no exception. Since there is little research on diet, skipping meals and psychological status in Asian countries, this study tries to determine eating behaviour and predicting symptoms of stress and depression …	a
1847	16538237	Vitamin-mineral supplement use by low-income Brazilian pregnant adolescents and non-adolescents and the predictors for non-use	Rondo, P. H._x000D_ and Fukushima, C. M._x000D_ and Moraes, F._x000D_	European Journal of Clinical Nutrition	OBJECTIVES: To determine (1) the intake of vitamin-mineral supplements by 855 low-income Brazilian pregnant adolescents and non-adolescents in three interviews (gestational ages < or =16, 20-26 and 30-36 weeks), (2) the relationship between vitamin-mineral supplementation and toxic exposure, and nutritional, psychological, socio-economic, demographic and obstetric characteristics of the women. DE…	a
1084	372990525	High fat, low carbohydrate diet limit fear and aggression in gottingen minipigs	Haagensen, A. M. J._x000D_ and Sorensen, D. B._x000D_ and Sandoe, P._x000D_ and Matthews, L. R._x000D_ and Birck, M. M._x000D_ and Fels, J. J._x000D_ and Astrup, A._x000D_	PLoS ONE	High fat, low carbohydrate diets have become popular, as short-term studies show that such diets are effective for reducing body weight, and lowering the risk of diabetes and cardiovascular disease. There is growing evidence from both humans and other animals that diet affects behaviour and intake of fat has been linked, positively and negatively, with traits such as exploration, social interacti…	a
389	23185248	Bifidobacterium breve with alpha-linolenic acid and linoleic acid alters fatty acid metabolism in the maternal separation model of irritable bowel syndrome	Barrett, E._x000D_ and Fitzgerald, P._x000D_ and Dinan, T. G._x000D_ and Cryan, J. F._x000D_ and Ross, R. P._x000D_ and Quigley, E. M._x000D_ and Shanahan, F._x000D_ and Kiely, B._x000D_ and Fitzgerald, G. F._x000D_ and O'Toole, P. W._x000D_ and Stanton, C._x000D_	PLoS ONE [Electronic Resource]	The aim of this study was to compare the impact of dietary supplementation with a Bifidobacterium breve strain together with linoleic acid & alpha-linolenic acid, for 7 weeks, on colonic sensitivity and fatty acid metabolism in rats. Maternally separated and non-maternally separated Sprague Dawley rats (n = 15) were orally gavaged with either B. breve DPC6330 (10(9) microorganisms/day) alone or i…	a
23	30283308	Palatable Food Dampens the Long-Term Behavioral and Endocrine Effects of Juvenile Stressor Exposure but May Also Provoke Metabolic Syndrome in Rats	Ali, E. F._x000D_ and MacKay, J. C._x000D_ and Graitson, S._x000D_ and James, J. S._x000D_ and Cayer, C._x000D_ and Audet, M. C._x000D_ and Kent, P._x000D_ and Abizaid, A._x000D_ and Merali, Z._x000D_	Frontiers in Behavioral Neuroscience	The juvenile period is marked by a reorganization and growth of important brain regions including structures associating with reward seeking behaviors such as the nucleus accumbens (NA) and prefrontal cortex (PFC). These changes are impacted by stressors during the juvenile period and may lead to a predisposition to stress induced psychopathology and abnormal development of brain reward systems. …	a
887	17727904	Sex and diet affect the behavioral response of rats to chronic mild stressors	Liang, S._x000D_ and Byers, D. M._x000D_ and Irwin, L. N._x000D_	Physiology & Behavior	To investigate the interaction between sex, stressors, and dietary choice in rats, a preferred diet under the influence of chronic mild stressors was empirically determined to consist of soybeans and cookies in addition to lab chow. This preferred mixed diet was then tested for its influence on several behavioral tests at the end of prolonged exposure to the potential stressors. Rats of both sexe…	a
1448	26192711	Western-style diet induces insulin insensitivity and hyperactivity in adolescent male rats	Marwitz, S. E._x000D_ and Woodie, L. N._x000D_ and Blythe, S. N._x000D_	Physiology & Behavior	The prevalence of obesity in children and adolescents has increased rapidly over the past 30 years, as has the incidence of attention deficit hyperactivity disorder (ADHD). In 2012, it was found that overweight children have a twofold higher chance of developing ADHD than their normal weight counterparts. Previous work has documented learning and memory impairments linked to consumption of an ene…	a
652	22119712	LMN diet, rich in polyphenols and polyunsaturated fatty acids, improves mouse cognitive decline associated with aging and Alzheimer's disease	Fernandez-Fernandez, L._x000D_ and Comes, G._x000D_ and Bolea, I._x000D_ and Valente, T._x000D_ and Ruiz, J._x000D_ and Murtra, P._x000D_ and Ramirez, B._x000D_ and Angles, N._x000D_ and Reguant, J._x000D_ and Morello, J. R._x000D_ and Boada, M._x000D_ and Hidalgo, J._x000D_ and Escorihuela, R. M._x000D_ and Unzeta, M._x000D_	Behavioural Brain Research	We examined whether LMN diet, reported to induce neurogenesis in adult mice, was able to antagonize the age-related behavioural impairment and neuropathology in wild type (WT) mice and Tg2576 mice, a mouse model of Alzheimer's disease (AD). Thirteen-month-old mice (once the amyloid (Abeta) plaques were formed) were fed with the LMN diet for 5 months, and in the last 2 months of the regimen they r…	a
1201	28396287	Ability of palatable food consumption to buffer against the short- and long-term behavioral consequences of social defeat exposure during juvenility in rats	MacKay, J. C._x000D_ and Kent, P._x000D_ and James, J. S._x000D_ and Cayer, C._x000D_ and Merali, Z._x000D_	Physiology & Behavior	In adult rats, access to a palatable diet can buffer against the effects of stressors. Approximately 10% of all adolescents are repeatedly victimized by their peers raising the possibility that palatable food consumption may be relevant to this developmental window. This study assessed the long-term impact of juvenile social defeat exposure on anxiety and depressive-like behavior and whether dail…	a
1367	26773515	Effects of a ketogenic diet on ADHD-like behavior in dogs with idiopathic epilepsy	Packer, R. M._x000D_ and Law, T. H._x000D_ and Davies, E._x000D_ and Zanghi, B._x000D_ and Pan, Y._x000D_ and Volk, H. A._x000D_	Epilepsy & Behavior	OBJECTIVES: Epilepsy in humans and rodent models of epilepsy can be associated with behavioral comorbidities including an increased prevalence of attention-deficit/hyperactivity disorder (ADHD). Attention-deficit/hyperactivity disorder symptoms and seizure frequency have been successfully reduced in humans and rodents using a ketogenic diet (KD). The aims of this study were (i) to describe the be…	a
464	630721732	The Effects of Different Feeding Routines on Welfare in Laboratory Mice	Feige-Diller, J._x000D_ and Krakenberg, V._x000D_ and Bierbaum, L._x000D_ and Seifert, L._x000D_ and Palme, R._x000D_ and Kaiser, S._x000D_ and Sachser, N._x000D_ and Richter, S. H._x000D_	Frontiers in Veterinary Science	The accepted norm in most laboratories around the globe is feeding laboratory mice an ad libitum diet, although several health impairments are well-established. In contrast, reducing the animals' body weight by feeding them less food once per day (referred to as 24 h schedule) has been shown to enhance life span and reduce disease susceptibility. Against this background, this study aimed at syste…	a
1833	30775939	Sweeteners modulate bioactivity of endothelial progenitor cells but not induce detrimental effects both on inflammation and behavioural changes	Schiano, C._x000D_ and Grimaldi, V._x000D_ and Boccella, S._x000D_ and Iannotta, M._x000D_ and Zullo, A._x000D_ and Luongo, L._x000D_ and Mancini, F. P._x000D_ and Maione, S._x000D_ and Napoli, C._x000D_	International Journal of Food Sciences & Nutrition	This study sought to determine the possible detrimental effects of several low- or non-caloric sweeteners on endothelial progenitor cells (EPCs), inflammation and behavioural changes in mice. C57BL/6 male mice received low and high dose of natural and artificial sweeteners for 4 weeks. EPCs, physical and biochemical variables, inflammation and behavioural changes were evaluated. A significant red…	a
1024	31717398	Dietary Inositol Reduces Fearfulness and Avoidance in Laying Hens	Herwig, E._x000D_ and Classen, H. L._x000D_ and Walk, C. L._x000D_ and Bedford, M._x000D_ and Schwean-Lardner, K._x000D_	Animals [Electronic Resource]	Myo-inositol (inositol) affects memory, and the incidence of depression and anxiety in mammals. An experiment was designed to determine if pure inositol (0.16%), or high levels of phytase (3000 FTU/kg) affect the behaviour of fully beaked Lohmann LSL lite hens fed amino acid sufficient (19% crude protein (CP)) and deficient diets (16% CP), from 19 to 59 weeks of age. The data collected included l…	a
1115	9784079	Chronic dietary inositol enhances locomotor activity and brain inositol levels in rats	Kofman, O. and Agam, G. and Shapiro, J. and Spencer, A.	Psychopharmacology	myo-Inositol has been found to be clinically effective in depression, obsessive compulsive disorder (OCD) and panic disorder when given chronically per os. The present study examined the effects of chronic dietary inositol in rats on locomotor behaviour. Regional brain levels of inositol were analyzed by gas chromatography. Chronic dietary inositol significantly enhanced locomotion and rearing in…	a
1359	14578579	Ascorbic Acid: a promising memory-enhancer in mice	Parle, M. and Dhingra, D.	Journal of Pharmacological Sciences	Alzheimer's disease is a progressive neurodegenerative disorder characterized by a gradual decline in memory. The occurrence of Alzheimer's disease is commonplace among the Asian population, particularly among senior citizens. The present study was undertaken to assess the potential of ascorbic acid as a memory-enhancer. Swiss mice of either sex were employed in the present investigation. Elevate…	a
1753	9063913	Caffeine consumption in hospitalized psychiatric patients	Rihs, M._x000D_ and Muller, C._x000D_ and Baumann, P._x000D_	European Archives of Psychiatry & Clinical Neuroscience	A total of 98 consecutively admitted psychiatric inpatients were asked for their daily consumption of coffee, tea and other products containing caffeine. Calculation of the corresponding daily caffeine intake was performed using data from the literature and from caffeine measurements carried out in different coffee and tea preparations in the hospital. Of the patients 13% presented a high (> or =…	a
1154	12964176	Association of dietary amino acids with low mood	Hakkarainen, R._x000D_ and Partonen, T._x000D_ and Haukka, J._x000D_ and Virtamo, J._x000D_ and Albanes, D._x000D_ and Lonnqvist, J._x000D_	Depression & Anxiety	Diet may affect mood and cognitive functions. Tryptophan and serine augmentation strategies have been applied for patients with mood or psychotic disorders. We studied the association between dietary intake of amino acids and low mood. We studied 29,133 men aged 50-69 years for 5-8 years in a population-based trial in Finland. Intake of amino acids was calculated from a diet history questionnaire…	a
100	12385595	Hypothalamic-pituitary-adrenal responses to weight loss in mice following diet restriction, activity or separation stress: effects of tyrosine	Avraham, Y._x000D_ and Hao, S._x000D_ and Mendelson, S._x000D_ and Berry, E. M._x000D_	Nutritional Neuroscience	We have studied three different types of weight-loss stress caused by Diet restriction, Activity or Separation, for their effects on the hypothalamic-pituitary axis in young female mice and their responses to tyrosine 100 mg/kg/day. Plasma was assayed for ACTH and glucocorticoid determinations, and brain catecholamine concentrations were measured by HPLC/ECD. A similar weight loss of 24-28% was o…	a
1415	25679747	Experimental Verification of the Effects on Normal Domestic Cats by Feeding Prescription Diet for Decreasing Stress	Miyaji, K._x000D_ and Kato, M._x000D_ and Ohtani, N._x000D_ and Ohta, M._x000D_	Journal of Applied Animal Welfare Science	The objective of this study was to evaluate the effects of diet on the feline stress response by measuring plasma and urinary cortisol. A study diet was developed with a unique combination of nutrients that supports the management of stressful situations. The specific formulation of the diet included alpha-casozepine, which is believed to have an anxiolytic effect, and tryptophan supplementation.…	a
1684	28225852	Tryptophan overloading activates brain regions involved with cognition, mood and anxiety	Silva, L. C. A._x000D_ and Viana, M. B._x000D_ and Andrade, J. S._x000D_ and Souza, M. A._x000D_ and Cespedes, I. C._x000D_ and D'Almeida, V._x000D_	Anais Da Academia Brasileira de Ciencias	Tryptophan is the only precursor of serotonin and mediates serotonergic activity in the brain. Previous studies have shown that the administration of tryptophan or tryptophan depletion significantly alters cognition, mood and anxiety. Nevertheless, the neurobiological alterations that follow these changes have not yet been fully investigated. The aim of this study was to verify the effects of a t…	a
2013	29660440	The long-term effect of maternal dietary protein restriction on 5-HT<sub>1A</sub> receptor function and behavioral responses to stress in adulthood	Ye, W._x000D_ and Pitlock, M. D._x000D_ and Javors, M. A._x000D_ and Thompson, B. J._x000D_ and Lechleiter, J. D._x000D_ and Hensler, J. G._x000D_	Behavioural Brain Research	Maternal nutrition impacts fetal development, and may play a role in determining resilience to stress and vulnerability to stress-precipitated psychiatric disorders, such as anxiety and depression. In this study, we examined the effect of a reduction in maternal dietary protein during pregnancy on the brain neurochemistry and behavior of offspring. We focused specifically on the serotonin system,…	a
550	29685134	Oral sensitization to whey proteins induces age- and sex-dependent behavioral abnormality and neuroinflammatory responses in a mouse model of food allergy: a potential role of mast cells	Germundson, D. L._x000D_ and Smith, N. A._x000D_ and Vendsel, L. P._x000D_ and Kelsch, A. V._x000D_ and Combs, C. K._x000D_ and Nagamoto-Combs, K._x000D_	Journal of Neuroinflammation	BACKGROUND: Growing evidence has strengthened the association of food allergy with neuropsychiatric symptoms such as depression, anxiety, and autism. However, underlying mechanisms by which peripheral allergic responses lead to behavioral dysfunction are yet to be determined. Allergen-activated mast cells may serve as mediators by releasing histamine and other inflammatory factors that could adve…	a
1589	52550055	The Pediatric Symptom Checklist as screening tool for neurological and psychosocial problems in a paediatric cohort of patients with coeliac disease	Terrone, G._x000D_ and Parente, I._x000D_ and Romano, A._x000D_ and Auricchio, R._x000D_ and Greco, L._x000D_ and Del Giudice, E._x000D_	Acta Paediatrica, International Journal of Paediatrics	Aim To screen for neurological and behavioural disorders in a paediatric cohort of patients with coeliac disease (CD) in order to detect possible differences related to compliance with gluten-free diet (GFD). Methods We recruited a cohort of 139 patients divided into three groups: A (40 patients with newly diagnosed CD), B (54 patients with CD in remission after GFD) and C (45 patients with poten…	a
1767	600060343	Effect of one year of a gluten-free diet on the clinical evolution of irritable bowel syndrome plus fibromyalgia in patients with associated lymphocytic enteritis: A case-control study	Rodrigo, L._x000D_ and Blanco, I._x000D_ and Bobes, J._x000D_ and de Serres, F. J._x000D_	Arthritis Research and Therapy	Introduction: Irritable bowel syndrome (IBS), lymphocytic enteritis (LE) and fibromyalgia syndrome (FMS) are three common disorders. Since a gluten-free diet (GFD) has been shown to be helpful in LE, we aimed to assess its effect in a series of LE patients also diagnosed with IBS and FMS. Method(s): The study sample comprised 97 IBS plus FMS adult females, of whom 58 had LE (Marsh stage 1), and 3…	a
80	9840105	Anxiety and depression: a common feature of health care seeking patients with irritable bowel syndrome and food allergy	Addolorato, G._x000D_ and Marsigli, L._x000D_ and Capristo, E._x000D_ and Caputo, F._x000D_ and Dall'Aglio, C._x000D_ and Baudanza, P._x000D_	Hepato-Gastroenterology	BACKGROUND/AIMS: Irritable bowel syndrome (IBS) is a chronic disorder of the gastrointestinal tract. The etiology of IBS is still unclear and the relationship between foods and IBS is controversial; psychological factors have always been considered as a major cause of IBS and we recently showed a possible association via anxiety and depression between IBS and food allergy (FA). The aim of the pre…	a
399	614063582	Impact of gluten-free diet on quality of life in celiac patients	Borghini, R._x000D_ and Di Tola, M._x000D_ and Salvi, E._x000D_ and Isonne, C._x000D_ and Puzzono, M._x000D_ and Marino, M._x000D_ and Donato, G._x000D_ and Picarelli, A._x000D_	Acta Gastro-Enterologica Belgica	Background and study aims: Celiac disease (CD) is a common gluten-related disorder, whose only treatment is a gluten-free diet (GFD). Since a unique view on psychological consequences of a GFD still lacks, our aim was to assess the quality of life (QoL) and the depression state in symptomatic CD patients after GFD. Sociodemographic features were considered. Patients and Methods: 210 adult CD pati…	a
406	629649729	Major Depressive Disorder and Food Hypersensitivity: A Case Report	Aucoin, M._x000D_ and Bhardwaj, S._x000D_	Neuropsychobiology	Introduction: Major depressive disorder (MDD) is a common chronic mental health condition and not all patients respond to pharmacotherapy. Increasing evidence suggests that dietary choices play a role in the pathogenesis of mental illness and serve as modifiable factors with utility in the treatment of these disorders. Although many mechanisms are being explored, one area of study is the role of …	a
1582	27521165	The prevalence and predictors of disordered eating in women with coeliac disease	Satherley, R. M._x000D_ and Howard, R._x000D_ and Higgs, S._x000D_	Appetite	PURPOSE: The need for dietary management in coeliac disease may lead to the development of disordered eating. This study examined the prevalence of disordered eating and factors predicting disordered eating in women with coeliac disease, compared with other dietary-controlled conditions. METHODS: A cross-sectional, online survey assessing psychological well-being, disordered eating behaviours (Ea…	a
257	366208004	Depressed mood associated with gluten sensitivity- resolution of symptoms with a gluten-free diet	Carr, A. C._x000D_	New Zealand Medical Journal		a
309	14984816	Regional cerebral hypoperfusion in patients with celiac disease	Addolorato, G._x000D_ and Di Giuda, D._x000D_ and De Rossi, G._x000D_ and Valenza, V._x000D_ and Domenicali, M._x000D_ and Caputo, F._x000D_ and Gasbarrini, A._x000D_ and Capristo, E._x000D_ and Gasbarrini, G._x000D_	American Journal of Medicine	BACKGROUND: Neurological and psychiatric disorders occur in approximately 10% of patients with celiac disease. Although some of these alterations respond to a gluten-free diet, the etiology of these abnormalities is uncertain. Because of a case report that cerebral hypoperfusion in a celiac patient resolved after a gluten-free diet, we studied brain perfusion changes in untreated celiac patients,…	a
880	24837306	Benefits of a gluten-free diet for asymptomatic patients with serologic markers of celiac disease	Kurppa, K._x000D_ and Paavola, A._x000D_ and Collin, P._x000D_ and Sievanen, H._x000D_ and Laurila, K._x000D_ and Huhtala, H._x000D_ and Saavalainen, P._x000D_ and Maki, M._x000D_ and Kaukinen, K._x000D_	Gastroenterology	BACKGROUND & AIMS: We investigated whether screen-detected and apparently asymptomatic adults with endomysial antibodies (EmA) benefit from a gluten-free diet (GFD). METHODS: We performed a prospective trial of 3031 individuals at risk for celiac disease based on screens for EmA. Of 148 seropositive individuals, 40 fulfilled inclusion criteria and were assigned randomly to groups placed on a GFD …	a
1856	25485857	The effects of gluten-free diet versus hypocaloric diet among patients with fibromyalgia experiencing gluten sensitivity symptoms: protocol for a pilot, open-label, randomized clinical trial	Slim, M._x000D_ and Molina-Barea, R._x000D_ and Garcia-Leiva, J. M._x000D_ and Rodriguez-Lopez, C. M._x000D_ and Morillas-Arques, P._x000D_ and Rico-Villademoros, F._x000D_ and Calandre, E. P._x000D_	Contemporary Clinical Trials	BACKGROUND: Fibromyalgia is a chronic musculoskeletal pain syndrome characterized by a broad spectrum of manifestations. Patients with fibromyalgia frequently suffer from manifestations similar to those experienced by patients with gluten-related disorders raising the possibility that some patients with fibromyalgia could suffer from underlying gluten sensitivity. OBJECTIVE: This study aims to as…	a
472	368587925	Comparative screening of adaptogenic activity of Punica Granatum (Pomegranate) peel and juice	Desai, S. K._x000D_ and Patel, E. N._x000D_	International Journal of Pharmaceutical Sciences Review and Research	Stress disturbs the normal physiological condition and has been postulated to be involved in the etiology of variety of diseases ranging from psychiatric disorders such as anxiety and depression, immunosuppression, endocrine disorders including diabetes mellitus, male sexual dysfunction, peptic ulcer, hypertension and ulcerative colitis. Additionally, the problems of tolerance and physical depend…	a
1631	617956305	Impact of obesity and mood disorders on physical comorbidities, psychological well-being, health behaviours and use of health services	Romain, A. J._x000D_ and Marleau, J._x000D_ and Baillot, A._x000D_	Journal of Affective Disorders	Background Albeit obesity and mood disorders frequently co-occur, few studies examined the impacts of this co-occurrence. The aim was to compare individuals with obesity and mood disorders (ObMD) to those with obesity without mood disorder in terms of physical comorbidities, psychological well-being, health behaviours and use of health services. Methods Cross-sectional study using the Canadian Co…	a
157	30410566	Fruits and vegetables intake and its subgroups are related to depression: a cross-sectional study from a developing country	Baharzadeh, E._x000D_ and Siassi, F._x000D_ and Qorbani, M._x000D_ and Koohdani, F._x000D_ and Pak, N._x000D_ and Sotoudeh, G._x000D_	Annals of General Psychiatry	Background: The association of fruits and vegetables (FV) specific subgroups consumption and depression has not been investigated in healthy adult populations. Therefore, the aim of our study was to determine the relationship between intake of FV as well as their subgroups and depression. Methods: This cross-sectional study was conducted on 400 women attending healthcare centers. The scores of de…	a
170	27507131	Subjective mood and energy levels of healthy weight and overweight/obese healthy adults on high-and low-glycemic load experimental diets	Breymeyer, K. L._x000D_ and Lampe, J. W._x000D_ and McGregor, B. A._x000D_ and Neuhouser, M. L._x000D_	Appetite	Emerging evidence suggests a positive association of diet and obesity with depression. Researchers have examined several diet-mood hypotheses, including investigating the extent to which carbohydrates may impact mood. There is limited research on how glycemic load, a characteristic of carbohydrates, impacts mood in healthy adults. Eighty-two healthy weight and overweight/obese, but otherwise heal…	a
1787	19939878	Glucose enhancement of memory is modulated by trait anxiety in healthy adolescent males	Smith, M. A._x000D_ and Hii, H. L._x000D_ and Foster, J. K._x000D_ and van Eekelen, J. A._x000D_	Journal of Psychopharmacology	Glucose administration is associated with memory enhancement in healthy young individuals under conditions of divided attention at encoding. While the specific neurocognitive mechanisms underlying this 'glucose memory facilitation effect' are currently uncertain, it is thought that individual differences in glucoregulatory efficiency may alter an individual's sensitivity to the glucose memory fac…	a
82	22545666	The effect of high-fat diet on extinction and renewal	Asem, J. S._x000D_ and Holland, P. C._x000D_	Behavioral Neuroscience	Diets high in saturated fats are linked to health problems and impairments in cognitive function in humans. Recent evidence suggests that exposure to a high-fat diet can impair rats' ability to appropriately inhibit responding to stimuli that are reinforced in some circumstances but not in others. Here, we examined the effects of exposure to a high-fat diet on the context-specific renewal of exti…	a
1022	24740321	High fat, low carbohydrate diet limit fear and aggression in Gottingen minipigs	Haagensen, A. M._x000D_ and Sorensen, D. B._x000D_ and Sandoe, P._x000D_ and Matthews, L. R._x000D_ and Birck, M. M._x000D_ and Fels, J. J._x000D_ and Astrup, A._x000D_	PLoS ONE [Electronic Resource]	High fat, low carbohydrate diets have become popular, as short-term studies show that such diets are effective for reducing body weight, and lowering the risk of diabetes and cardiovascular disease. There is growing evidence from both humans and other animals that diet affects behaviour and intake of fat has been linked, positively and negatively, with traits such as exploration, social interacti…	a
122	7597125	The effect of tryptophan depletion and enhancement on subjective and behavioural aggression in normal male subjects	Cleare, A. J._x000D_ and Bond, A. J._x000D_	Psychopharmacology	In order to investigate the link between aggression and 5-HT, we looked at effects of changes in plasma tryptophan on healthy male subjects. Twenty-four with high trait aggression (H) and 24 with low (L) drank an amino acid mixture with (T+) or without (T-) tryptophan. These caused plasma tryptophan enhancement and depletion, respectively, at 4.5 h. Group H subjects given T- became more angry, ag…	a
566	21336580	Effects of tryptophan depletion and tryptophan loading on the affective response to high-dose CO2 challenge in healthy volunteers	Colasanti, A._x000D_ and Esquivel, G._x000D_ and den Boer, E._x000D_ and Horlings, A._x000D_ and Dandachi, A._x000D_ and Oostwegel, J. L._x000D_ and van Donkelaar, E. L._x000D_ and Griez, E. J._x000D_ and Schruers, K._x000D_	Psychopharmacology	RATIONALE: It has been reported that in panic disorder (PD), tryptophan depletion enhances the vulnerability to experimentally induced panic, while the administration of serotonin precursors blunts the response to challenges. OBJECTIVES: Using a high-dose carbon dioxide (CO(2)) challenge, we aimed to investigate the effects of acute tryptophan depletion (ATD) and acute tryptophan loading (ATL) on…	a
940	7002246	Prospective trial of L-tryptophan in maternity blues	Harris, B._x000D_	British Journal of Psychiatry	Under double blind conditions 55 young, bottle feeding, multiparous women received L-tryptophan 3 g daily or placebo for ten days after delivery, and were also assessed daily for psychiatric symptoms. This treatment did not reduce 'maternity blues', but the mothers' blues scores correlated significantly with the scores for anxiety, depression and hysteria on the Middlesex Hospital Questionnaire g…	a
1032	28277138	Oral carnitine supplementation influences mental health parameters and biomarkers of oxidative stress in women with polycystic ovary syndrome: a randomized, double-blind, placebo-controlled trial	Jamilian, H._x000D_ and Jamilian, M._x000D_ and Samimi, M._x000D_ and Afshar Ebrahimi, F._x000D_ and Rahimi, M._x000D_ and Bahmani, F._x000D_ and Aghababayan, S._x000D_ and Kouhi, M._x000D_ and Shahabbaspour, S._x000D_ and Asemi, Z._x000D_	Gynecological Endocrinology	INTRODUCTION: Limited data are available assessing the effects of oral carnitine supplementation on mental health parameters and biomarkers of oxidative stress of women with polycystic ovary syndrome (PCOS). This study was designed to determine the effects of oral carnitine supplementation on mental health parameters and biomarkers of oxidative stress in women with PCOS. METHODS: In the current r…	a
2064	20307355	Effects of an acute alpha-lactalbumin manipulation on mood and food hedonics in high- and low-trait anxiety individuals	Verschoor, E._x000D_ and Finlayson, G._x000D_ and Blundell, J._x000D_ and Markus, C. R._x000D_ and King, N. A._x000D_	British Journal of Nutrition	Serotonergic hypofunction is associated with a depressive mood state, an increased drive to eat and preference for sweet (SW) foods. High-trait anxiety individuals are characterised by a functional shortage of serotonin during stress, which in turn increases their susceptibility to experience a negative mood and an increased drive for SW foods. The present study examined whether an acute dietary …	a
2086	11156110	5-HT reuptake inhibitors plus tryptophan in endogenous depression	Walinder, J._x000D_ and Carlsson, A._x000D_ and Persson, R._x000D_	Acta Psychiatrica Scandinavica	In a previous double-blind, 3-week study we compared the effect of clomipramine + placebo with clomipramine + tryptophan in 24 patients with endogenous depression. The patients in the latter group showed a significantly more rapid improvement than those in the former group, especially with regard to the depression-anxiety cluster of symptoms. These results prompted us to perform a similar study i…	a
1922	373500019	Effect of biphenyl dimethyl dicarboxylate and fluoxetine on performance of normally-fed and protein malnourished psychologically stressed mice in elevated plus maze	Sabry, M. F._x000D_ and Hamed, M. R._x000D_ and El sayed, M. E._x000D_	Bulletin of Faculty of Pharmacy, Cairo University	Stress alters psychological diseases such as anxiety and depression. Protein malnutrition (PM) contributes to psychological disorders. The present study aimed to investigate the effect of biphenyl dimethyl dicarboxylate (DDB) on anxiety of psychologically stressed protein malnourished mice as compared to its effect in normally-fed mice. Fluoxetine (FLX) was used as reference standard. Animals wer…	a
633	24568057	Neurobehavioural and neurotoxic effects of L-ascorbic acid and L-tryptophan in lead exposed rats	Ebuehi, O. A._x000D_ and Ayinde, O. C._x000D_	Nigerian Quarterly Journal of Hospital Medicine	BACKGROUND: Lead is an environmental toxicant, occupational and environmental exposures remain a serious problem in developing and industrializing countries. OBJECTIVE: This study is designed to investigate the effects of L-ascorbic acid and L-tryptophan on the neurotoxicity and neurobehavioural alterations in lead exposed male Sprague Dawley rats. METHODS: Experimental animals were exposed to or…	a
2046	36613445	Iron supplementation for unexplained fatigue in non-anaemic women: Double blind randomised placebo controlled trial	Verdon, F. and Burnand, B. and Fallab Stubi, C. L. and Bonard, C. and Graff, M. and Michaud, A. and Bischoff, T. and De Vevey, M. and Studer, J. P. and Herzig, L. and Chapuis, C. and Tissot, J. and Pecoud, A. and Favrat, B.	British Medical Journal	Objective: To determine the subjective response to iron therapy in non-anaemic women with unexplained fatigue. Design(s): Double blind randomised placebo controlled trial. Setting(s): Academic primary care centre and eight general practices in western Switzerland. Participant(s): 144 women aged 18 to 55, assigned to either oral ferrous sulphate (80 mg/day of elemental iron daily; n=75) or placebo…	a
200	25373528	Low dietary intake of magnesium is associated with increased externalising behaviours in adolescents	Black, L. J. and Allen, K. L. and Jacoby, P. and Trapp, G. S. and Gallagher, C. M. and Byrne, S. M. and Oddy, W. H.	Public Health Nutrition	OBJECTIVE: Adequate Zn and Mg intakes may be beneficial for the prevention and treatment of mental health problems, such as depression, anxiety and attention-deficit hyperactivity disorder. We aimed to investigate the prospective association between dietary intakes of Zn and Mg and internalising and externalising behaviour problems in a population-based cohort of adolescents. DESIGN: Prospective …	a
220	28394506	Lithium Levels in Tap Water and the Mental Health Problems of Adolescents: An Individual-Level Cross-Sectional Survey	Ando, S. and Koike, S. and Shimodera, S. and Fujito, R. and Sawada, K. and Terao, T. and Furukawa, T. A. and Sasaki, T. and Inoue, S. and Asukai, N. and Okazaki, Y. and Nishida, A.	Journal of Clinical Psychiatry	OBJECTIVE: We investigated the association between lithium level in tap water and mental health problems, including depressive symptoms, anxiety, and aggressive and suicidal behaviors, in a general population of adolescents using a large individual-level dataset. METHODS: A school-based, cross-sectional survey was conducted in Kochi Prefecture in Japan between 2008 and 2009. Students in 24 public…	a
374	606366921	Selenium intake in hypertensive and normotensive post-menopausal Indonesian women	Adriani, M. and Diarry, V. I. P. and Abdulah, R. and Wirjatmadi, B.	Journal of Nutritional Science and Vitaminology	The Indonesian Ministry of Health has predicted that the national prevalence of hypertension in Indonesia may reach 26.5% in 2013. Increasing age, stress, lack of physical activity, obesity and passive smoking are known to be risk factors of hypertension. In women over 50 y, hormonal changes that occur post-menopause may also increase the risk of hypertension and other vascular diseases. Antioxid…	a
1268	25064383	Blood manganese levels in relation to comorbid behavioral and emotional problems in children with attention-deficit/hyperactivity disorder	Hong, S. B. and Kim, J. W. and Choi, B. S. and Hong, Y. C. and Park, E. J. and Shin, M. S. and Kim, B. N. and Yoo, H. J. and Cho, I. H. and Bhang, S. Y. and Cho, S. C.	Psychiatry Research	Patients with attention-deficit/hyperactivity disorder (ADHD) appear to be more vulnerable to the development of other psychiatric disorders than the general population. The proposed neurotoxic mechanisms of manganese involve striatal dopamine neurotransmission, implicated in the pathophysiology of ADHD. We investigated whether the adverse impact of manganese is particularly pronounced in childre…	a
1574	9857546	The effect of deficiency of selected bioelements on hyperactivity in children with certain specified mental disorders	Starobrat-Hermelin, B.	Annales Academiae Medicae Stetinensis	The aim of my work was the answer to the following questions: how often does the deficiency of magnesium, copper, zinc, calcium, iron occur among hyperactive children in comparison with healthy children, deficiency of which of the considered bioelements is the most frequent, what is the effect of supplementation of deficit element on hyperactivity and does it depend on other certain disorders tha…	a
1796	22476977	Associations of zinc and copper levels in serum and hair with sleep duration in adult women	Song, C. H. and Kim, Y. H. and Jung, K. I.	Biological Trace Element Research	Zinc (Zn) and copper (Cu) are essential micronutrients involved in numerous metabolic reactions. They are also antagonists of the N-methyl-D-aspartate glutamate (NMDA) receptor in the central nervous system, which mediates mood, cognition, pain perception, and sleep. However, there have been few studies on the effects of Zn and Cu on sleep. A total of 126 adult women were recruited in this cross-…	a
1209	354452828	Dietary iron consumption and its relation with stress symptoms of adolescents	Kucukkomurler, S. and Arpaci, F.	Pakistan Journal of Nutrition	The aim of this study is to investigate dietary iron consumption and its relation with stress symptoms of healthy adolescents. 39 voluntary and healthy university students from Ankara, Turkey at the age of 19-25 were included in the study. Nutrient intake of the volunteers was estimated from 24 h recall and averaged for 3 days and then adolescents were divided into two groups according to iron am…	a
1716	564657	Plasma parathyroid hormone and calcitonin levels in hypocalcaemic magnesium-deficient calves	Rayssiguier, Y._x000D_ and Garel, J. M._x000D_ and Davicco, M. J._x000D_ and Barlet, J. P._x000D_	Annales de Recherches Veterinaires	Mg deficiency was experimentally induced in 3 calves given Mg-deficient semi-synthetic milk (10 mg of Mg/l of milk). Three control calves received the same milk supplemented with Mg (190 mg of Mg/l of milk). Calcium and vitamin D contents of this milk were similar to that of natural milk. Daily weight gain in control calves was similar to that observed in calves given natural milk. The daily weig…	a
960	20584525	The efficacy of omega-3 supplementation for major depression: a randomized controlled trial	Lesperance, F. and Frasure-Smith, N. and St-Andre, E. and Turecki, G. and Lesperance, P. and Wisniewski, S. R.	Journal of Clinical Psychiatry	OBJECTIVE: To document the short-term efficacy of omega-3 supplementation in reducing depressive symptoms in patients experiencing a major depressive episode (MDE). METHOD: Inclusive, double-blind, randomized, controlled, 8-week, parallel-group trial, conducted October 17, 2005 through January 30, 2009 in 8 Canadian academic and psychiatric clinics. Adult outpatients (N = 432) with MDE (Mini-Inte…	a
1155	2005206523	Omega-3 fatty-acids modulate symptoms of depressive disorder, serum levels of omega-3 fatty acids and omega-6/omega-3 ratio in children. A randomized, double-blind and controlled trial	Jana, T. and Zuzana, H. and Anna, S. and Barbora, K. and Irina, G. and Iveta, W. and Katarina, S. and Iveta, G. and Jan and Zdenka	Psychiatry Research	Omega-3 fatty acids (FA) are a promising adjuvant therapy for depressive disorder (DD) in adults. The objective of this single-centre, randomized, double-blind and controlled study was to compare the efficacy of an omega-3 FA fish oil emulsion with a control oil emulsion alongside the standard treatment for depression in children and adolescents suffering from DD or mixed anxiety depressive disor…	a
2021	28690672	Emulsified omega-3 fatty-acids modulate the symptoms of depressive disorder in children and adolescents: a pilot study	Trebaticka, J. and Hradecna, Z. and Bohmer, F. and Vavakova, M. and Waczulikova, I. and Garaiova, I. and Luha, J. and Skodacek, I. and Suba, J. and Durackova, Z.	Child & Adolescent Psychiatry & Mental Health [Electronic Resource]	BACKGROUND: The prevalence of mood disorders in children is a growing global concern. Omega-3 fatty acids (FA) are emerging as a promising adjuvant therapy for depressive disorder (DD) in paediatric patients. The primary objective of this pilot, single-centre, randomized, double-blind controlled study was to compare the efficacy of an Omega-3 FA fish oil emulsion with a control oil emulsion along…	a
154	17160592	Depressed mood and n-3 polyunsaturated fatty acid intake from fish: non-linear or confounded association?	Appleton, K. M. and Peters, T. J. and Hayward, R. C. and Heatherley, S. V. and McNaughton, S. A. and Rogers, P. J. and Gunnell, D. and Ness, A. R. and Kessler, D.	Social Psychiatry & Psychiatric Epidemiology	There is increasing evidence of an association between low dietary intake of essential n-3 long chain polyunsaturated fatty acids (n-3 EFAs) and depressed mood. This study aimed to evaluate this association in a large population-based sample of UK individuals. N-3 EFA intake (intake from fish alone, and from all sources (fish and supplements)), depressed mood (assessed using the short-form Depres…	a
452	22884424	Association of plasma omega-3 and omega-6 lipids with burden of disease measures in bipolar subjects	Evans, S. J. and Kamali, M. and Prossin, A. R. and Harrington, G. J. and Ellingrod, V. L. and McInnis, M. G. and Burant, C. F.	Journal of Psychiatric Research	Omega-3 (n-3) fatty acids have been implicated in mood disorders, yet clinical trials supplementing n-3 fats have shown mixed results. However, the predominant focus of this research has been on the n-3 fatty acids docosahexaenoic acid (DHA) and eicosapentaenoic acid (EPA). We used an unbiased approach to assay plasma n-3 and omega-6 (n-6) species that interact at the level of biosynthesis and do…	a
1009	628475772	Serum n-3 polyunsaturated fatty acids and psychological distress in early pregnancy: Adjunct study of Japan environment and children's study	Hamazaki, K. and Harauma, A. and Otaka, Y. and Moriguchi, T. and Inadera, H.	Translational Psychiatry	N-3 polyunsaturated fatty acids (PUFAs), especially long-chain types such as docosahexaenoic acid, are important nutrients in pregnancy, but the relationship between n-3 PUFA levels and perinatal and postnatal depression remains controversial. This study examined the possible relationship between serum n-3 PUFA levels and psychological distress among expectant mothers in early pregnancy. Data and…	a
1597	17717628	Long chain omega-3 fatty acids intake, fish consumption and mental disorders in the SUN cohort study	Sanchez-Villegas, A. and Henriquez, P. and Figueiras, A. and Ortuno, F. and Lahortiga, F. and Martinez-Gonzalez, M. A.	European Journal of Nutrition	BACKGROUND: Very long chain omega-3 fatty acids (w-3 PUFA) intake and fish consumption have been suggested as protective factors against neuropsychiatric disorders but there is scarcity of large cohort studies assessing this association. AIM OF THE STUDY: To assess the association between w-3-PUFA intake and fish consumption and mental disorders. METHODS: A prospective cohort study was performed …	a
1667	14970854	Daily omega-3 fatty acid intake and depression in Japanese patients with newly diagnosed lung cancer	Suzuki, S. and Akechi, T. and Kobayashi, M. and Taniguchi, K. and Goto, K. and Sasaki, S. and Tsugane, S. and Nishiwaki, Y. and Miyaoka, H. and Uchitomi, Y.	British Journal of Cancer	The aim of the present study was to examine the association between daily omega-3 fatty acid intake and depression in Japanese cancer patients. Omega-3 fatty acid intake in 771 patients with newly diagnosed primary lung cancer was evaluated using a food-frequency questionnaire, and the prevalence of depression was examined using the cutoff values for the depression subscale included in the Hospit…	a
1924	358882435	Fish consumption and polyunsaturated fatty acids in relation to psychological distress	Suominen-Taipale, A. L. and Turunen, A. W. and Partonen, T. and Kaprio, J. and Mannisto, S. and Montonen, J. and Jula, A. and Tiittanen, P. and Verkasalo, P. K.	International Journal of Epidemiology	Background: It has been suggested that high fish consumption improves mental well-being. The aim of this study was to assess whether high fish consumption or omega-3 polyunsaturated fatty acid (PUFA) intake was associated with reduced self-reported psychological distress. Method(s): We used three cross-sectional data sets, the nationwide Health 2000 Survey (n=5840), the Fishermen Study on Finnish…	a
1942	611276685	Membrane fatty acid composition of different target populations: Importance of baseline on supplementation	Silva, V. and Singer, P.	Clinical Nutrition Experimental	Omega-3 fatty acids (n-3 FA) supplementation has been widely used regardless the initial FA composition of the studied population. In this work we compared the red blood cell FA (RBC-FA) composition in healthy and different diseased populations at baseline and show how this affects the incorporation of n-3 FA supplementation in ICU-trauma patients. Blood was drawn from Healthy (H, n = 22), Psoria…	a
2176	18848400	PUFA induce antidepressant-like effects in parallel to structural and molecular changes in the hippocampus	Venna, V. R._x000D_ and Deplanque, D._x000D_ and Allet, C._x000D_ and Belarbi, K._x000D_ and Hamdane, M._x000D_ and Bordet, R._x000D_	Psychoneuroendocrinology	Epidemiological data suggest that omega-3 polyunsaturated fatty acids (PUFA) consumption may be inversely correlated to the prevalence and severity of depression but little is known about the underlying mechanisms. In this study, we experimentally investigated whether a chronic supplementation with PUFA may induce antidepressant-like effects in mice in parallel to brain structural and molecular c…	a
817	29310653	Effect of soy lecithin on fatigue and menopausal symptoms in middle-aged women: a randomized, double-blind, placebo-controlled study	Hirose, A._x000D_ and Terauchi, M._x000D_ and Osaka, Y._x000D_ and Akiyoshi, M._x000D_ and Kato, K._x000D_ and Miyasaka, N._x000D_	Nutrition Journal	BACKGROUND: Lecithin is a complex mixture of phospholipids which compose lipid bilayer cell membranes. Lipid replacement therapy, or administration of phospholipids for the purpose of repairing the dmaged cell membranes, had been shown to alleviate fatigue. The present study aimed to investigate the effect of soy lecithin on fatigue in middle-aged women, as well as other menopausal symptoms and v…	a
1237	44497739	Consumption of soft drinks and hyperactivity, mental distress, and conduct problems among adolescents in Oslo, Norway	Lien, L._x000D_ and Lien, N._x000D_ and Heyerdahl, S._x000D_ and Thoresen, M._x000D_ and Bjertness, E._x000D_	American Journal of Public Health	Objectives. We examined whether high levels of consumption of sugar-containing soft drinks were associated with mental distress, hyperactivity, and conduct problems among adolescents. Methods. A cross-sectional population-based survey was conducted with 10th-grade students in Oslo, Norway (n = 5498). We used the Hopkins Symptom Checklist and the Strengths and Difficulties Questionnaire to assess …	a
2022	29602889	Adult scurvy associated with psychiatric disorders and breast feeding	Uruena-Palacio, S._x000D_ and Ferreyro, B. L._x000D_ and Fernandez-Otero, L. G._x000D_ and Calo, P. D._x000D_	BMJ Case Reports	Scurvy is a nutritional disease caused by ascorbic acid deficiency and is potentially fatal. It was originally described in the 18th century by James Lind and associated with long sea voyages and insufficient citrus consumption. Its prevalence has declined markedly over the years but has still been described sporadically in certain countries. A 22-year-old woman with an anxiety disorder and anore…	a
1946	606879392	N-3 polyunsaturated fatty acids (PUFAs) reverse the impact of early-life stress on the gut microbiota	Pusceddu, M. M._x000D_ and El Aidy, S._x000D_ and Crispie, F._x000D_ and O'Sullivan, O._x000D_ and Cotter, P._x000D_ and Stanton, C._x000D_ and Kelly, P._x000D_ and Cryan, J. F._x000D_ and Dinan, T. G._x000D_	PLoS ONE	Background: Early life stress is a risk factor for many psychiatric disorders ranging from depression to anxiety. Stress, especially during early life, can induce dysbiosis in the gut microbiota, the key modulators of the bidirectional signalling pathways in the gut-brain axis that underline several neurodevelopmental and psychiatric disorders. Despite their critical role in the development and f…	a
1398	18222653	Behavioral effects of dietary cholesterol in rats tested in experimental models of mild stress and cognition tasks	Micale, V._x000D_ and Scapagnini, G._x000D_ and Colombrita, C._x000D_ and Mazzola, C._x000D_ and Alkon, D. L._x000D_ and Drago, F._x000D_	European Neuropsychopharmacology	Abnormalities in serum cholesterol levels of patients with mood disorders have been identified in epidemiological studies. However, evidence for an influence of dietary cholesterol on behavioral models is poor. Here, we investigated the behavioral changes of Wistar male rats fed a 2% cholesterol-enriched diet for 2 months in experimental models of depression and anxiety, such as the forced swim t…	a
364	19162083	Evidence for the involvement of the opioid system in the antidepressant-like effect of folic acid in the mouse forced swimming test	Brocardo, P. S. and Budni, J. and Lobato, K. R. and Santos, A. R. and Rodrigues, A. L.	Behavioural Brain Research	The opioid system has been implicated in major depression and in the mechanism of action of antidepressants. This study investigated the involvement of the opioid system in the antidepressant-like effect of the water-soluble B-vitamin folic acid in the forced swimming test (FST). The effect of folic acid (10 nmol/site, i.c.v.) was prevented by the pretreatment of mice with naloxone (1 mg/kg, i.p.…	a
590	19166897	Evaluation of the effects of vitamin A supplementation on adult rat substantia nigra and striatum redox and bioenergetic states: mitochondrial impairment, increased 3-nitrotyrosine and alpha-synuclein, but decreased D2 receptor contents	de Oliveira, M. R. and Oliveira, M. W. and Behr, G. A. and Hoff, M. L. and da Rocha, R. F. and Moreira, J. C.	Progress in Neuro-Psychopharmacology & Biological Psychiatry	Vitamin A at moderate to high doses is applied in the treatment of some life threatening pathological conditions, for instance cancers. Additionally, vitamin A at low concentrations is a known antioxidant molecule. However, by increasing vitamin A (or its derivatives) concentrations, there is an increase in the levels of oxidative stress markers in several experimental models. Furthermore, it was…	a
1222	600562751	Effect of vitamin C on depression in menopausal women with balanced diet: A randomized clinical trial. [Persian]	Jokar, A._x000D_ and Farahi, F._x000D_	Iranian Journal of Obstetrics, Gynecology and Infertility	Introduction: Depression is one of the most common mental disorder caused by stress. To combat with stress-induced chemical changes in biological systems, firstly antioxidant defense and then non-enzymatic antioxidants such as vitamin C, E and Beta Carotene are involved. The present study was performed with the aim of with improving stress-induced depression evaluate the effect of vitamin C on de…	a
212	23118818	Toxic Metals and Essential Elements in Hair and Severity of Symptoms among Children with Autism	Blaurock-Busch, E. and Amin, O. R. and Dessoki, H. H. and Rabah, T.	Medica	OBJECTIVE: The objective of this study was to assess the levels of ten toxic metals and essential elements in hair samples of children with autism, and to correlate the level of these elements with the severity of autism. METHOD: The participants were 44 children, age 3 to 9 years, with Autistic Spectrum Disorder (ASD) according to Diagnostic and Statistical Manual of Mental Disorders 4th Edition…	a
1025	372288416	Low blood zinc, iron, and other sociodemographic factors associated with behavior problems in preschoolers	Liu, J. and Hanlon, A. and Ma, C. and Zhao, S. R. and Cao, S. and Compher, C.	Nutrients	Previous research supports the link among malnutrition, cognitive dysfunction, and behavioral outcomes; however, less research has focused on micronutrient deficiencies. This study investigates whether micronutrient deficiencies, specifically blood zinc and iron levels, will be associated with increased behavior problem scores, including internalizing and externalizing behaviors. 1314 Children (5…	a
1647	28566173	Vitamin D<sub>3</sub> supplementation in multiple sclerosis: Symptoms and biomarkers of depression	Rolf, L._x000D_ and Muris, A. H._x000D_ and Bol, Y._x000D_ and Damoiseaux, J._x000D_ and Smolders, J._x000D_ and Hupperts, R._x000D_	Journal of the Neurological Sciences	Depressive symptoms are common in multiple sclerosis (MS), and both depression and MS have been associated with a poor vitamin D status. As cytokine-mediated inflammatory processes play a role in the pathogenesis of both disorders, we hypothesized that vitamin D<sub>3</sub> supplementation reduces depressive symptoms in MS via its immunomodulatory properties. In this randomized pilot study relaps…	a
2209	369684186	Effects of vitamin C and vitamin D administration on mood and distress in acutely hospitalized patients	Wang, Y._x000D_ and Liu, X. J._x000D_ and Robitaille, L._x000D_ and Eintracht, S._x000D_ and MacNamara, E._x000D_ and John Hoffer, L._x000D_	American Journal of Clinical Nutrition	Background: Hypovitaminosis C and D are highly prevalent in acute-care hospitals. Malnutrition with regard to these vitamins has been linked to mood disturbance and cognitive dysfunction. Objective(s): The objective was to determine whether vitamin C or D supplementation improves mood state or reduces psychological distress in acutely hospitalized patients with a high prevalence of hypovitaminosi…	a
470	370086314	Nutritional and safety outcomes from an open-label micronutrient intervention for pediatric bipolar spectrum disorders	Frazier, E. A. and Gracious, B. and Arnold, L. E. and Failla, M. and Chitchumroonchokchai, C. and Habash, D. and Fristad, M. A.	Journal of Child and Adolescent Psychopharmacology	Objective: The purpose of this study was to report the safety, tolerability, and serum micronutrient concentrations and their correlations with mood changes from an 8 week pilot feasibility study of a 36 ingredient multinutrient supplement, EMPowerplus (EMP+), for pediatric bipolar spectrum disorders (BPSD). Method(s): Ten children ages 6-12 received EMP+ escalating from one to four capsules t.i.…	a
1677	372768905	Vitamin-mineral treatment of attention-deficit hyperactivity disorder in adults: Double-blind randomised placebo-controlled trial	Rucklidge, J. J._x000D_ and Frampton, C. M._x000D_ and Gorman, B._x000D_ and Boggis, A._x000D_	British Journal of Psychiatry	Background: The role of nutrition in the treatment of attention-deficit hyperactivity disorder (ADHD) is gaining international attention; however, treatments have generally focused only on diet restriction or supplementing with one nutrient at a time. Aim(s): To investigate the efficacy and safety of a broad-based micronutrient formula consisting mainly of vitamins and minerals, without omega fat…	a
922	28980870	Comparison of myo-inositol and metformin on mental health parameters and biomarkers of oxidative stress in women with polycystic ovary syndrome: a randomized, double-blind, placebo-controlled trial	Jamilian, H._x000D_ and Jamilian, M._x000D_ and Foroozanfard, F._x000D_ and Afshar Ebrahimi, F._x000D_ and Bahmani, F._x000D_ and Asemi, Z._x000D_	Journal of Psychosomatic Obstetrics & Gynecology	INTRODUCTION: Data on comparison of myo-inositol and metformin on mental health parameters and biomarkers of oxidative stress in subjects with polycystic ovary syndrome (PCOS) are scarce. This purpose of this study was to compare of myo-inositol and metformin on mental health parameters and biomarkers of oxidative stress in subjects with PCOS. METHODS: This randomized controlled trial was conduct…	a
876	364709134	Attentional processing in C57BL/6J mice exposed to developmental vitamin D deficiency	Harms, L. R. and Turner, K. M. and Eyles, D. W. and Young, J. W. and McGrath, J. J. and Burne, T. H. J.	PLoS ONE	Epidemiological evidence suggests that Developmental Vitamin D (DVD) deficiency is associated with an increased risk of schizophrenia. DVD deficiency in mice is associated with altered behaviour, however there has been no detailed investigation of cognitive behaviours in DVD-deficient mice. The aim of this study was to determine the effect of DVD deficiency on a range of cognitive tasks assessing…	a
1858	373759520	Pleiotropic effects of a methyl donor diet in a novel animal model	Shorter, K. R. and Anderson, V. and Cakora, P. and Owen, A. and Lo, K. and Crossland, J. and South, A. C. H. and Felder, M. R. and Vrana, P. B.	PLoS ONE	Folate and other methyl-donor pathway components are widely supplemented due to their ability to prevent prenatal neural tube defects. Several lines of evidence suggest that these supplements act through epigenetic mechanisms (e.g. altering DNA methylation). Primary among these are the experiments on the mouse viable yellow allele of the agouti locus (A<sup>vy</sup>). In the A<sup>vy</sup> allele…	a
1899	25794930	Bifidobacteria modulate cognitive processes in an anxious mouse strain	Savignac, H. M._x000D_ and Tramullas, M._x000D_ and Kiely, B._x000D_ and Dinan, T. G._x000D_ and Cryan, J. F._x000D_	Behavioural Brain Research	Increasing evidence suggests that a brain-gut-microbiome axis exists, which has the potential to play a major role in modulating behaviour. However, the role of this axis in cognition remains relatively unexplored. Probiotics, which are commensal bacteria offering potential health benefit, have been shown to decrease anxiety, depression and visceral pain-related behaviours. In this study, we inve…	a
707	604765901	Changes of the hindgut microbiota due to high-starch diet can be associated with behavioral stress response in horses	Destrez, A._x000D_ and Grimm, P._x000D_ and Cezilly, F._x000D_ and Julliand, V._x000D_	Physiology and Behavior	The digestive system of horses is adapted to a high-fiber diet consumed in small amounts over a long time. However, during training, high-starch and low-fiber diets are usually fed which may induce hindgut microbial disturbances and intestinal pain. These diets can be described as alimentary stress. The aim of the present study was to investigate to what extent changes in behavior are associated …	a
1437	2003535432	Dietary intervention using (1,3)/(1,6)-beta-glucan, a fungus-derived soluble prebiotic ameliorates high-fat diet-induced metabolic distress and alters beneficially the gut microbiota in mice model	Muthuramalingam, K._x000D_ and Singh, V._x000D_ and Choi, C._x000D_ and Choi, S. I._x000D_ and Kim, Y. M._x000D_ and Unno, T._x000D_ and Cho, M._x000D_	European Journal of Nutrition.	Purpose: Western diet, rich in carbohydrates and fat, is said to be a major factor underlying metabolic syndrome. Interventions with prebiotics, the key modulators of the gut microbiota, have paramount impact on host-associated metabolic disorders. Herein, we investigated the effect of fungus-derived (1,3)/(1,6)-beta-glucan, a highly soluble dietary fiber, on high-fat diet (HFD)-induced metabolic…	a
40	31052322	Acute Effects of an 'Energy Drink' on Short-Term Maximal Performance, Reaction Times, Psychological and Physiological Parameters: Insights from a Randomized Double-Blind, Placebo-Controlled, Counterbalanced Crossover Trial	Chtourou, H._x000D_ and Trabelsi, K._x000D_ and Ammar, A._x000D_ and Shephard, R. J._x000D_ and Bragazzi, N. L._x000D_	Nutrients	The current study examined the relationships between the effects of consuming a caffeine-containing 'energy drink' upon (i) short-term maximal performance, (ii) reaction times, and (iii) psychological factors (i.e., mood state, ratings of perceived exertion (RPE), and affective load) and on physiological parameters (i.e., blood pressure and blood glucose). A randomized, double-blind, placebo-cont…	a
595	22108485	Activity of some physiological modulators in reducing the side effects of levothyroxine in patients suffering from primary hypothyroidism	Cornelli, U._x000D_ and Belcaro, G._x000D_ and Ledda, A._x000D_ and Feragalli, B._x000D_	Panminerva Medica	AIM: The use of L-T4 (levothyroxine) in the treatment of primary hypothyroidism causes oxidative stress (OS) and daily discomfort. It is believed that the use of physiological modulators (PMs) may make the treatment more tolerable. METHODS: Thirty six patients of both sexes (15 M; 21 F) with hypothyroidism were enrolled (age 44-64 years), starting the treatment with LT-4 at the fixed dose of 75 m…	a
1072	52631937	Effects of theobromine and caffeine on mood and vigilance	Judelson, D. A._x000D_ and Preston, A. G._x000D_ and Miller, D. L._x000D_ and Munoz, C. X._x000D_ and Kellogg, M. D._x000D_ and Lieberman, H. R._x000D_	Journal of Clinical Psychopharmacology	Like caffeine, theobromine crosses the blood-brain barrier and binds to adenosine receptors, suggesting it might share caffeine's beneficial effects on mood and vigilance. Therefore, the purpose of this study was to assess the effect of theobromine doses commonly found in foods on mood and vigilance parameters sensitive to caffeine. Caffeine was tested as a positive control. Twenty-four men (age,…	a
2058	23110267	The effects of capsaicin-induced intraoral mucosal pain on jaw movements in humans	Zhao, N. N._x000D_ and Whittle, T._x000D_ and Murray, G. M._x000D_ and Peck, C. C._x000D_	Journal of Orofacial Pain	AIMS: To determine whether mucosal pain, evoked through a novel topical capsaicin model, has an effect on jaw movement and whether psychologic factors have an association with any pain-induced movement effects. METHODS: Mandibular movement was recorded from 26 asymptomatic subjects during free opening and closing, resistant opening jaw movements, and free and standardized chewing, at baseline and…	a
1999	619104350	Quality of life among postmenopausal women enrolled in the Minnesota Green Tea Trial	Webster, A. D._x000D_ and Finstad, D. A._x000D_ and Kurzer, M. S._x000D_ and Torkelson, C. J._x000D_	Maturitas	Background Postmenopausal symptomatology has not been elucidated in large, long-term human clinical trials. Our objective was to measure quality of life in postmenopausal women aged 50-70 years. Methods A Menopause-Specific Quality of Life-Intervention (MENQOL) questionnaire was completed by women enrolled in the Minnesota Green Tea Trial (n = 932) to assess vasomotor, physical, sexual, and psych…	a
30	24262066	Zingerone regulates intestinal transit, attenuates behavioral and oxidative perturbations in irritable bowel disorder in rats	Banji, D._x000D_ and Banji, O. J._x000D_ and Pavani, B._x000D_ and Kranthi Kumar, C._x000D_ and Annamalai, A. R._x000D_	Phytomedicine	Stress can lead to the manifestation of functional gastrointestinal disorders, the most prominent being irritable bowel disorder. The present study investigated the impact zingerone in ameliorating chronic water stress induced irritable bowel disorder, brain gut axis dysfunction and dysregulation of the intestinal barrier due to oxidative stress. Rats were randomly allocated to groups and subject…	a
773	30338056	Effect of l-theanine tablets in reducing stress-related emotional signs in cats: an open-label field study	Dramard, V._x000D_ and Kern, L._x000D_ and Hofmans, J._x000D_ and Reme, C. A._x000D_ and Nicolas, C. S._x000D_ and Chala, V._x000D_ and Navarro, C._x000D_	Irish Veterinary Journal	Background: L-theanine is an aminoacid found in tea leaves which has relaxing effects in humans and animals. It is a structural analogue of glutamate which can bind glutamate receptors. Although the relaxing action of L-theanine has been shown in humans, laboratory animals and dogs, it has never been published in cats. The goal of this open-label, multicentre and prospective trial was to determin…	a
1763	31338194	Catechin ameliorates depressive symptoms in Sprague Dawley rats subjected to chronic unpredictable mild stress by decreasing oxidative stress	Rai, A._x000D_ and Gill, M._x000D_ and Kinra, M._x000D_ and Shetty, R._x000D_ and Krishnadas, N._x000D_ and Rao, C. M._x000D_ and Sumalatha, S._x000D_ and Kumar, N._x000D_	Biomedical Reports	Catechin is an active ingredient of green tea. It is reported to inhibit corticosteroid-induced anxiety and depression-like symptoms. Considering the complex nature of depression, effects of catechin need to be studied in a clinically relevant depression model. The present study was designed to explore the antidepressant effect of catechin in Sprague Dawley rats subjected to chronic unpredictable…	a
1790	22247011	N-methyl N-nitrosourea induced functional and structural alterations in mice brain-role of curcumin	Singla, N._x000D_ and Dhawan, D. K._x000D_	Neurotoxicity Research	Curcumin is being widely used both as an herbal drug and a food additive in Asian countries. However, its prophylactic potential in containing certain brain disorders is yet to be fully explored. The present study was conceived with an idea that curcumin may prove to be effective in ameliorating N-methyl N-nitrosourea (MNU)-induced adverse effects in cerebrum and cerebellum of mice. Male laca mic…	a
1916	27725240	Evaluation of anti-amnesic effect of extracts of selected Ocimum species using in-vitro and in-vivo models	Singh, V._x000D_ and Kahol, A._x000D_ and Singh, I. P._x000D_ and Saraf, I._x000D_ and Shri, R._x000D_	Journal of Ethnopharmacology	ETHNOPHARMACOLOGICAL RELEVANCE: Ocimum species are traditionally used for the treatment of anxiety, nerve pain, convulsions and a variety of neurodegenerative disorders. The present study was undertaken to evaluate the anti-amnesic effect of O. basilicum L., O. sanctum L. and O. gratissimum L. extracts using in-vitro and in-vivo models. MATERIALS AND METHODS: In-vitro acetylcholinesterase (AChE) …	a
660	17867326	The safety and tolerance of isoflavones (Soyfem) administration in postmenopausal women	Drews, K._x000D_ and Seremak-Mrozikiewicz, A._x000D_ and Puk, E._x000D_ and Kaluba-Skotarczak, A._x000D_ and Malec, M._x000D_ and Kazikowska, A._x000D_	Ginekologia Polska	INTRODUCTION: In recent years, considerable attention has been paid to isoflavones and their proprieties to alleviate the climacteric symptoms. The goal of this study was to evaluate the efficacy of standardized isoflavones extract (Soyfem) in moderate and medium-severe climacteric syndrome. MATERIAL AND METHODS: 555 postmenopausal women were recruited for the study. Out of this group, 169 women …	a
1634	46136954	Trifolium pratense isoflavones in the treatment of menopausal hot flushes: A systematic review and meta-analysis	Thompson Coon, J._x000D_ and Pittler, M. H._x000D_ and Ernst, E._x000D_	Phytomedicine	Objective: To critically assess the evidence of supplements containing Trifolium pratense (red clover) isoflavones in the reduction of hot flush frequency in menopausal women. Data sources: Systematic literature searches were performed in (Medline (1951 - April 2006), Embase (1974 - April 2006), CINAHL (1982 - April 2006), Amed (1985 - April 2006) and The Cochrane Library (Issue 2, 2006). Referen…	a
1860	2275953	Vitamin C status in chronic schizophrenia	Suboticanec, K._x000D_ and Folnegovic-Smalc, V._x000D_ and Korbar, M._x000D_ and Mestrovic, B._x000D_ and Buzina, R._x000D_	Biological Psychiatry	Schizophrenic patients on the same hospital diet as control group subjects had significantly lower levels of fasting plasma vitamin C (p less than 0.05) and 6-hr urinary vitamin C excretion after an ascorbic acid load test (p less than 0.01). After administration of 70 mg of ascorbic acid for 4 weeks there was no longer any difference in plasma vitamin C levels between schizophrenics and control …	a
2087	21029791	Diet improves perception of health and well-being in symptomatic, but not asymptomatic, patients with celiac disease	Ukkola, A._x000D_ and Maki, M._x000D_ and Kurppa, K._x000D_ and Collin, P._x000D_ and Huhtala, H._x000D_ and Kekkonen, L._x000D_ and Kaukinen, K._x000D_	Clinical Gastroenterology & Hepatology	BACKGROUND & AIMS: The benefits of serologic screening and early diagnosis of celiac disease in asymptomatic patients are not known. We investigated the impact of a gluten-free diet on self-perceived health and well-being in symptomatic and asymptomatic patients with celiac disease. METHODS: We performed a prospective study of 698 consecutive adults newly diagnosed with celiac disease because of …	a
955	628743957	Effects of regulating gut microbiota on the serotonin metabolism in the chronic unpredictable mild stress rat model	Li, H._x000D_ and Wang, P._x000D_ and Huang, L._x000D_ and Li, P._x000D_ and Zhang, D._x000D_	Neurogastroenterology and Motility	Objective: This study was to inspect the antidepressant-like effect of prebiotics and probiotics, and to explore the effect of modulating gut microbiota on the serotonin (5-HT) metabolism. Method(s): Fifty rats were separated into control and other four groups randomly. The four groups underwent the chronic unpredictable mild stress (CUMS) intervention with or without prebiotics and probiotics (B…	a
939	28375200	Low-dose penicillin in early life induces long-term changes in murine gut microbiota, brain cytokines and behavior	Leclercq, S._x000D_ and Mian, F. M._x000D_ and Stanisz, A. M._x000D_ and Bindels, L. B._x000D_ and Cambier, E._x000D_ and Ben-Amram, H._x000D_ and Koren, O._x000D_ and Forsythe, P._x000D_ and Bienenstock, J._x000D_	Nature communications	There is increasing concern about potential long-term effects of antibiotics on children's health. Epidemiological studies have revealed that early-life antibiotic exposure can increase the risk of developing immune and metabolic diseases, and rodent studies have shown that administration of high doses of antibiotics has long-term effects on brain neurochemistry and behaviour. Here we investigate…	a
1410	622075377	Mouse strain affects behavioral and neuroendocrine stress responses following administration of probiotic lactobacillus rhamnosus JB-1 or traditional antidepressant fluoxetine	Neufeld, K. A. M._x000D_ and Kay, S._x000D_ and Bienenstock, J._x000D_	Frontiers in Neuroscience	Currently, there is keen interest in the development of alternative therapies in the treatment of depression. Given the explosion of research focused on the microbiota-gut-brain axis, consideration has turned to the potential of certain probiotics to improve patient outcomes for those suffering from mood disorders. Here we examine the abilities of a known antidepressant, fluoxetine, and the probi…	a
1409	2003460405	Propionic acid induced behavioural effects of relevance to autism spectrum disorder evaluated in the hole board test with rats	Meeking, M. M._x000D_ and MacFabe, D. F._x000D_ and Mepham, J. R._x000D_ and Foley, K. A._x000D_ and Tichenoff, L. J._x000D_ and Boon, F. H._x000D_ and Kavaliers, M._x000D_ and Ossenkopp, K. P._x000D_	Progress in Neuro-Psychopharmacology and Biological Psychiatry	Autism spectrum disorders (ASD) are a set of neurodevelopmental disorders characterized by abnormal social interactions, impaired language, and stereotypic and repetitive behaviours. Among genetically susceptible subpopulations, gut and dietary influences may play a role in etiology. Propionic acid (PPA), produced by enteric gut bacteria, crosses both the gut-blood and the blood-brain barrier. Pr…	a
1145	25982560	Relationships between diet-related changes in the gut microbiome and cognitive flexibility	Magnusson, K. R._x000D_ and Hauck, L._x000D_ and Jeffrey, B. M._x000D_ and Elias, V._x000D_ and Humphrey, A._x000D_ and Nath, R._x000D_ and Perrone, A._x000D_ and Bermudez, L. E._x000D_	Neuroscience	Western diets are high in fat and sucrose and can influence behavior and gut microbiota. There is growing evidence that altering the microbiome can influence the brain and behavior. This study was designed to determine whether diet-induced changes in the gut microbiota could contribute to alterations in anxiety, memory or cognitive flexibility. Two-month-old, male C57BL/6 mice were randomly assig…	a
1654	27885066	Effects in dogs with behavioural disorders of a commercial nutraceutical diet on stress and neuroendocrine parameters	Sechi, S._x000D_ and Di Cerbo, A._x000D_ and Canello, S._x000D_ and Guidetti, G._x000D_ and Chiavolelli, F._x000D_ and Fiore, F._x000D_ and Cocco, R._x000D_	Veterinary Record	The well-being of dogs can be affected by changes in human lifestyle, eating habits and increased stressors that lead to behavioural disorders including fear, hyperactivity and anxiety, followed by negative affective moods and poor welfare. This randomised, controlled clinical evaluation involved 69 dogs, 38 males and 31 females, of different breeds, with behavioural disorders related to anxiety …	a
836	29306057	The effects of omega-3 and vitamin E co-supplementation on parameters of mental health and gene expression related to insulin and inflammation in subjects with polycystic ovary syndrome	Jamilian, M._x000D_ and Shojaei, A._x000D_ and Samimi, M._x000D_ and Afshar Ebrahimi, F._x000D_ and Aghadavod, E._x000D_ and Karamali, M._x000D_ and Taghizadeh, M._x000D_ and Jamilian, H._x000D_ and Alaeinasab, S._x000D_ and Jafarnejad, S._x000D_ and Asemi, Z._x000D_	Journal of Affective Disorders	OBJECTIVE: The aim of this study was to evaluate the effects of omega-3 and vitamin E co-supplementation on parameters of mental health and gene expression related to insulin and inflammation in subjects with polycystic ovary syndrome (PCOS). METHODS: Forty PCOS women were allocated into two groups and treated with 1000mg omega-3 fatty acids plus 400 IU vitamin E supplements (n = 20) or placebo (…	a
1044	30217229	The effects of probiotic and selenium co-supplementation on parameters of mental health, hormonal profiles, and biomarkers of inflammation and oxidative stress in women with polycystic ovary syndrome	Jamilian, M._x000D_ and Mansury, S._x000D_ and Bahmani, F._x000D_ and Heidar, Z._x000D_ and Amirani, E._x000D_ and Asemi, Z._x000D_	Journal of ovarian research	BACKGROUND: The aim of this study was to evaluate the effect of the co-administration of probiotic and selenium on parameters of mental health, hormonal profiles, and biomarkers of inflammation and oxidative stress in women with PCOS. Data on the effects of selenium and probiotic co-supplementation on mental health, hormonal and inflammatory parameters of patients with polycystic ovary syndrome (…	a
58	31633035	Impact of Mindfulness-Based Eating Awareness on Diet and Exercise Habits in Adolescents	Barnes, V. A._x000D_ and Kristeller, J. L._x000D_	International Journal of Complementary & Alternative Medicine	Background: Childhood and adolescent overweight is one of the most important current public health concerns. There is an urgent need to initiate community-based prevention to support healthy eating and physical activity in children. Mindfulness-Based Eating Awareness Training (MB-EAT) is a 12-w eek manualized intervention developed by Kristeller et al. that uses focused meditation techniques to h…	a
123	29221518	Measuring Healthy Lifestyle and Mental Health Indicators in South Asian Women Using the 'Your Health: Quality of Life and Well-Being' Questionnaire	Ahmed, N._x000D_ and Ahmed, S._x000D_ and Carmichael, Z._x000D_ and Sami, A. S._x000D_	Annals of Global Health	INTRODUCTION: Health is a state of complete physical, mental, and social well-being and not merely the absence of disease or infirmity. A literature review has revealed that there is no specific questionnaire available to assess well-being within the community. METHODS: Fifty South Asian women were randomly selected to complete the 'Your Health: Quality of Life and Well-being Questionnaire' asses…	a
141	27234480	The Electronic CardioMetabolic Program (eCMP) for Patients With Cardiometabolic Risk: A Randomized Controlled Trial	Azar, K. M._x000D_ and Koliwad, S._x000D_ and Poon, T._x000D_ and Xiao, L._x000D_ and Lv, N._x000D_ and Griggs, R._x000D_ and Ma, J._x000D_	Journal of Medical Internet Research	BACKGROUND: Effective lifestyle interventions targeting high-risk adults that are both practical for use in ambulatory care settings and scalable at a population management level are needed. OBJECTIVE: Our aim was to examine the potential effectiveness, feasibility, and acceptability of delivering an evidence-based Electronic Cardio-Metabolic Program (eCMP) for improving health-related quality of…	a
418	611726020	Predictors of diet-induced weight loss in overweight adults with type 2 diabetes	Berk, K. A._x000D_ and Mulder, M. T._x000D_ and Verhoeven, A. J. M._x000D_ and Van Wietmarschen, H._x000D_ and Boessen, R._x000D_ and Pellis, L. P._x000D_ and Van Spijker, A. T._x000D_ and Timman, R._x000D_ and Ozcan, B._x000D_ and Sijbrands, E. J. G._x000D_	PLoS ONE	Aims A very low calorie diet improves the metabolic regulation of obesity related type 2 diabetes, but not for all patients, which leads to frustration in patients and professionals alike. The aim of this study was to develop a prediction model of diet-induced weight loss in type 2 diabetes. Methods 192 patients with type 2 diabetes and BMI>27 kg/m<sup>2</sup> from the outpatient diabetes clinic …	a
425	38635119	Influence of changing bad living habits on blood pressure control of hypertension patients	Chen, L._x000D_	Chinese Journal of Clinical Rehabilitation		a
24	280582890	Treatment of intestinal conditions as based on disordered function	Browne, D. C._x000D_ and McHardy, G._x000D_ and Welch, G._x000D_	JAMA (Chicago, Ill.)	Analysis of 500 consecutive cases of gastro-intestinal disease showed that 50 per cent were organic with no prominent functional mechanism, 46.3 per cent had functional components associated with organic disease, 3.1 per cent were purely functional and 2 per cent were neuropsychiatric. This emphasizes the relatively low incidence of pure functional disorders. In 247 cases of functional and organi…	a
58	31633035	Impact of Mindfulness-Based Eating Awareness on Diet and Exercise Habits in Adolescents	Barnes, V. A._x000D_ and Kristeller, J. L._x000D_	International Journal of Complementary & Alternative Medicine	Background: Childhood and adolescent overweight is one of the most important current public health concerns. There is an urgent need to initiate community-based prevention to support healthy eating and physical activity in children. Mindfulness-Based Eating Awareness Training (MB-EAT) is a 12-w eek manualized intervention developed by Kristeller et al. that uses focused meditation techniques to h…	a
123	29221518	Measuring Healthy Lifestyle and Mental Health Indicators in South Asian Women Using the 'Your Health: Quality of Life and Well-Being' Questionnaire	Ahmed, N._x000D_ and Ahmed, S._x000D_ and Carmichael, Z._x000D_ and Sami, A. S._x000D_	Annals of Global Health	INTRODUCTION: Health is a state of complete physical, mental, and social well-being and not merely the absence of disease or infirmity. A literature review has revealed that there is no specific questionnaire available to assess well-being within the community. METHODS: Fifty South Asian women were randomly selected to complete the 'Your Health: Quality of Life and Well-being Questionnaire' asses…	a
126	21600058	Reducing psychological distress and obesity in Australian farmers by promoting physical activity	Brumby, S._x000D_ and Chandrasekara, A._x000D_ and McCoombe, S._x000D_ and Torres, S._x000D_ and Kremer, P._x000D_ and Lewandowski, P._x000D_	BMC Public Health	BACKGROUND: Studies have confirmed that the rate of mental illness is no higher in rural Australians than that of urban Australians. However, the rate of poor mental health outcomes, and in particular suicide, is significantly raised in rural populations. This is thought to be due to lack of early diagnosis, health service access, the distance-decay effect, poor physical health determinants and a…	a
418	611726020	Predictors of diet-induced weight loss in overweight adults with type 2 diabetes	Berk, K. A._x000D_ and Mulder, M. T._x000D_ and Verhoeven, A. J. M._x000D_ and Van Wietmarschen, H._x000D_ and Boessen, R._x000D_ and Pellis, L. P._x000D_ and Van Spijker, A. T._x000D_ and Timman, R._x000D_ and Ozcan, B._x000D_ and Sijbrands, E. J. G._x000D_	PLoS ONE	Aims A very low calorie diet improves the metabolic regulation of obesity related type 2 diabetes, but not for all patients, which leads to frustration in patients and professionals alike. The aim of this study was to develop a prediction model of diet-induced weight loss in type 2 diabetes. Methods 192 patients with type 2 diabetes and BMI>27 kg/m<sup>2</sup> from the outpatient diabetes clinic …	a
420	0	Relationships among parent ratings of behavioral characteristics of children	Baird Jr, J. T._x000D_ and Roberts, J._x000D_	Vital Hlth. Statist.	This report contains national estimates of the interrelation of selected behavioral characteristics of children 6-11 yr of age in the noninstitutional population of the United States, based on findings from the Health Examination Survey of 1963-65 The estimates are derived from parent ratings - some from the self administered medical history and some from the medical history obtained by a trained…	a
407	21120084	An anxiety disorder secondary to energy drinks: a case report	Berigan, T._x000D_	Psychiatry		ac
1208	32086271	Is there any association between dietary patterns, food security status and psychiatric disorders among Iranian earthquake victims?	Janmohammadi, P._x000D_ and Daneshzad, E._x000D_ and Alipour, T._x000D_ and Heshmati, J._x000D_ and Eshaghi, H._x000D_ and Mirzaei, K._x000D_	BMJ Military Health	BACKGROUND: Diet changes through disasters may affect psychological health as well as general health. The present study aimed to find food security status-that is defined by having enough food for an active, healthy life-dietary patterns and their relationship with probable psychiatric disorders in earthquake survivors. METHODS: This cross-sectional study conducted on 350 women who survived in Ea…	ac
914	18797247	Influence of chronic mild stress on the behavioural effects of acute tryptophan depletion induced by a gelatin-based mixture	Jans, L. A._x000D_ and Blokland, A._x000D_	Behavioural Pharmacology	Several types of stress can increase vulnerability to developing depression. This depression may be caused by the effects of stress on the serotonergic system, which may make the system more vulnerable. The aim of this experiment was to evaluate whether chronic mild stress (CMS) resulted in long-lasting vulnerability of the serotonergic system, reflected by stronger behavioural responses to a ser…	ac
608	610725915	Antidepressant activity of aqueous extract of Asparagus officinalis in mice and role of combination of extract on the side effects of imipramine	Divya, M. P._x000D_ and Mrudula, G._x000D_ and Rabbani, S. I._x000D_	Research Journal of Pharmaceutical, Biological and Chemical Sciences	The present study is to evaluate the antidepressant activity of aqueous stems of Asparagus officinalis L. and to evaluate the role of combination of extract on the side effects of Imipramine. The study was carried out to assess the antidepressant activity of Asparagus officinalis in two animal models of depression. The forced swim and tail suspension tests were performed in Swiss albino mice of e…	ac
1821	30701834	Comparative effectiveness of vitamin-mineral complexes with iron in correcting iron deficiency in women in the outpatient setting	Svistunov, A. A._x000D_ and Osadchuk, M. A._x000D_ and Kireeva, N. V._x000D_ and Lazareva, A. E._x000D_ and Shorina, D. A._x000D_ and Vasil'eva, I. N._x000D_ and Savina, T. S._x000D_ and Tuaeva, E. M._x000D_	Terapevticheskii Arkhiv	AIM: To compare the efficacy of prophylactic administration of mineral-vitamin complexes 'Feroglobin-B12' and 'Complivit iron' with different degrees of Fe valence. MATERIALS AND METHODS: 120 female subjects were examined. To determine the quality of life, the SF-36 questionnaire was used. The presence of anxiety was determined on the Spielberger-Khanin Alarm Scale. 30 women with a deficit of Fe …	ac
1583	4257933	Blood zinc content in some mental disorders in children	Sorokina, T. T. and Tereshkovich, Z. S.	Zhurnal Nevropatologii i Psikhiatrii Imeni S - S - Korsakova		ac
254	13223882	Caffeine consumption and anxiety: Preliminary results of a survey comparing patients with anxiety disorders and normal controls	Boulenger, J. P._x000D_ and Uhde, T. W._x000D_	Psychopharmacology Bulletin		ac
1579	13074423	A case of compulsion neurosis greatly improved by ascorbic acid	Reifenberg, E._x000D_	Psychiatrie, Neurologie und Medizinische Psychologie		ac
282	616803398	Aluminium-induced behavioral changes and oxidative stress in developing rat brain and the possible ameliorating role of omega-6/omega-3 ratio	Benyettou, I._x000D_ and Kharoubi, O._x000D_ and Hallal, N._x000D_ and Benyettou, H. A._x000D_ and Tair, K._x000D_ and Belmokhtar, M._x000D_ and Aoues, A._x000D_ and Ozaslan, M._x000D_	Journal of Biological Sciences	Background and Objective: Aluminium (Al) is a widely recognized neurotoxin that inhibits more than 200 biologically important functions inducing severe behavioral abnormalities, impaired cognitive functions and metabolic dysfunction. The present study was designed to investigate oxidative stress of aluminium induced toxicity in developing rat brain and enlarged to investigate the possible amelior…	ac
716	14389536	Vitamin B1 and cocarboxylase in the treatment of the nervous symptoms of experimental beri-beri	D'Agostino Barbaro, A._x000D_	Bollettino - Societa Italiana Biologia Sperimentale		ac
662	970836	Biochemical control of thiamine status in neurotic patients	Gontzea, I._x000D_ and Gorcea, V._x000D_ and Popesco, F._x000D_	Annales de la Nutrition et de l'Alimentation	It is well established that the glucose represents the main energy source of the brain and that its metabolism supposes the presence of the vitamin B1. On the other hand, it is known that in industrialized countries, the consume (absolute or relative) of products without vitamin B1 (sugar, strong drinks) or containing it insufficiently (preparations derived from flours of low extraction, canned f…	ac
1029	21065957	Relationship of psychoneurotic changes to carbohydrate utilization in men on experimentally varied intake of B-complex vitamins	Guetzkow, H._x000D_ and Henschel, A._x000D_ and Brozek, J._x000D_	Federation Proceedings		ac
461	23844686	Effects of palmitoylethanolamide and luteolin in an animal model of anxiety/depression	Crupi, R._x000D_ and Paterniti, I._x000D_ and Ahmad, A._x000D_ and Campolo, M._x000D_ and Esposito, E._x000D_ and Cuzzocrea, S._x000D_	CNS & Neurological Disorders Drug Targets	The antidepressant effect of a compound formed by co-ultramicronized palmitoylethanolamide (PEA) and luteolin (PEA+luteolin) was investigated in a mouse model of anxiety/depressive-like behavior. 129Sv/Ev mice were subjected to 6 weeks of corticosterone administration, and then behavior, neurogenesis, neuroplasticity, neurotrophic and apoptotic proteins expression were evaluated. The effect of PE…	ac
1585	27462555	Evaluation of antidepressant-like effects of aqueous and ethanolic extracts of Pimpinella anisum fruit in mice	Shahamat, Z._x000D_ and Abbasi-Maleki, S._x000D_ and Mohammadi Motamed, S._x000D_	Avicenna Journal of Phytomedicine	OBJECTIVE: Pimpinella anisum (P. anisum ) has different pharmacological properties such as anticonvulsant, analgesic, tranquilizer, antidepressant and anti-anxiety effects. In this study the antidepressant-like effect of aqueous and ethanolic extracts of P. anisum fruit in mice was investigated. MATERIALS AND METHODS: Forced swimming test (FST) and tail suspension test (TST) were used to determin…	ac
159	20987807	The nutritional element in the causation of neuroses	Christopher, W. S._x000D_	Archives of Pediatrics		ac
159	20987807	The nutritional element in the causation of neuroses	Christopher, W. S._x000D_	Archives of Pediatrics		ac
425	38635119	Influence of changing bad living habits on blood pressure control of hypertension patients	Chen, L._x000D_	Chinese Journal of Clinical Rehabilitation		ac
869	7141279	Ketosis and the optimal carbohydrate diet: a basic factor in orthomolecular psychiatry	Kunin, R. A._x000D_	Journal of Orthomolecular Psychiatry	The response of 73 psychiatric outpatients to manipulation of their dietary intake of carbohydrate was studied with respect to symptoms of anxiety, depression, and dysperception. In particular these symptoms were evaluated in three conditions; in ketosis, at the transition point from ketosis to non ketosis, which is regarded as an 'Optimum Carbohydrate Level' (OCL), and at a higher carbohydrate i…	c
1450	22414240	Diet quality and mental health in subsequent years among Canadian youth	McMartin, S. E._x000D_ and Kuhle, S._x000D_ and Colman, I._x000D_ and Kirk, S. F._x000D_ and Veugelers, P. J._x000D_	Public Health Nutrition	OBJECTIVE: To examine the association between diet quality and the diagnosis of an internalizing disorder in children and adolescents. DESIGN: A prospective study examining the relationship between diet quality and mental health. FFQ responses of 3757 children were used to calculate a composite score for diet quality and its four components: variety, adequacy, moderation and balance. Physicians' …	c
234	25485023	Optimizing a frail elderly patient for radical cystectomy with a prehabilitation program	Carli, F._x000D_ and Awasthi, R._x000D_ and Gillis, C._x000D_ and Kassouf, W._x000D_	Canadian Urological Association Journal	The purpose of this case report is to discuss the positive impact of a multimodal prehabilitation program on postoperative recovery of a frail patient undergoing radical cystectomy. An 85-year-old man with significant history for poorly controlled type II diabetes, anemia, chronic renal failure, and glaucoma was found to have muscle invasive urothelial carcinoma of the bladder with hydronephrosis…	c
1674	606199450	Associations between fruit and vegetable consumption and psychological distress: Results from a population-based study	Richard, A._x000D_ and Rohrmann, S._x000D_ and Vandeleur, C. L._x000D_ and Mohler-Kuo, M._x000D_ and Eichholzer, M._x000D_	BMC Psychiatry	Background: Several studies observed associations of various aspects of diet with mental health, but little is known about the relationship between following the 5-a-day recommendation for fruit and vegetables consumption and mental health. Thus, we examined the associations of the Swiss daily recommended fruit and vegetable intake with psychological distress. Method(s): Data from 20,220 individu…	c
1384	25879690	The effects of probiotics on mental health and hypothalamic-pituitary-adrenal axis: A randomized, double-blind, placebo-controlled trial in petrochemical workers	Mohammadi, A. A._x000D_ and Jazayeri, S._x000D_ and Khosravi-Darani, K._x000D_ and Solati, Z._x000D_ and Mohammadpour, N._x000D_ and Asemi, Z._x000D_ and Adab, Z._x000D_ and Djalali, M._x000D_ and Tehrani-Doost, M._x000D_ and Hosseini, M._x000D_ and Eghtesadi, S._x000D_	Nutritional Neuroscience	OBJECTIVE: The aim of this study was to determine effects of probiotic yogurt and multispecies probiotic capsule supplementation on mental health and hypothalamic-pituitary-adrenal axis in petrochemical workers. METHODS: The present randomized double-blind, placebo-controlled trial was conducted on 70 petrochemical workers. Subjects were randomly divided into three groups to receive 100 g/day pro…	c
1496	27841940	Probiotics and Subclinical Psychological Symptoms in Healthy Participants: A Systematic Review and Meta-Analysis	McKean, J._x000D_ and Naug, H._x000D_ and Nikbakht, E._x000D_ and Amiet, B._x000D_ and Colson, N._x000D_	Journal of Alternative & Complementary Medicine	INTRODUCTION/AIM: Interest in the gut-brain axis and emerging evidence that the intestinal microbiota can influence central nervous system function has led to the hypothesis that probiotic supplementation can have a positive effect on mood and psychological symptoms such as depression and anxiety. Although several human clinical trials have investigated this, results have been inconsistent. There…	c
432	22297124	The effect of intravenous ferric carboxymaltose on health-related quality of life in patients with chronic heart failure and iron deficiency: a subanalysis of the FAIR-HF study	Comin-Colet, J. and Lainscak, M. and Dickstein, K. and Filippatos, G. S. and Johnson, P. and Luscher, T. F. and Mori, C. and Willenheimer, R. and Ponikowski, P. and Anker, S. D.	European Heart Journal	AIMS: Patients with chronic heart failure (CHF) show impaired health-related quality of life (HRQoL), an important target for therapeutic intervention. Impaired iron homeostasis may be one mechanism underlying the poor physical condition of CHF patients. This detailed subanalysis of the previously published FAIR-HF study evaluated baseline HRQoL in iron-deficient patients with CHF and the effect …	c
1402	30991676	Low Zinc, Copper, and Manganese Intake is Associated with Depression and Anxiety Symptoms in the Japanese Working Population: Findings from the Eating Habit and Well-Being Study	Nakamura, M. and Miura, A. and Nagahata, T. and Shibata, Y. and Okada, E. and Ojima, T.	Nutrients	Epidemiological studies have suggested that there is an association between diet and mental health. The aim of this study was to investigate the association between the intake of six minerals and mental disorders in a cross-sectional study. We used data from the Eating Habit and Well-being study in Japanese workers. Kessler's six-item psychological distress scale was used to detect mental disorde…	c
2090	373272956	Dietary zinc is associated with a lower incidence of depression: Findings from two Australian cohorts	Vashum, K. P. and McEvoy, M. and Milton, A. H. and McElduff, P. and Hure, A. and Byles, J. and Attia, J.	Journal of Affective Disorders	Background Several animal and human studies have shown that zinc plays a role in reducing depression, but there have been no longitudinal studies in both men and women on this topic. The aim of this study was to investigate dietary zinc, and the zinc to iron ratio, as predictors of incident depression in two large longitudinal studies of mid-age and older Australians. Methods Data were self-repor…	c
2095	23289218	Magnesium deficiency and anxiety-depressive syndrome in elderly patients with chronic heart failure	Uteva, A. G. and Pimenov, L. T.	Advances in Gerontology = Uspekhi Gerontologii/Rossiiskaia Akademiia Nauk, Gerontologicheskoe Obshchestvo	The combination of a magnesium deficiency, heart failure and anxiety-depressive disorders are accompanied by the imposition of symptoms, differential diagnosis difficulties and requires special attention in treating elderly and senile patients. The study of 74 patients with chronic heart failure of 60 to 95 years in urban medical district revealed that the majority of people had depressive disord…	c
247	623962456	The effects of fish oil omega-3 fatty acid supplementation on mental health parameters and metabolic status of patients with polycystic ovary syndrome: a randomized, double-blind, placebo-controlled trial	Amini, M. and Bahmani, F. and Foroozanfard, F. and Vahedpoor, Z. and Ghaderi, A. and Taghizadeh, M. and Karbassizadeh, H. and Asemi, Z.	Journal of Psychosomatic Obstetrics and Gynecology.	Objective: This study was conducted to evaluate the effects of fish oil omega-3 fatty acid supplementation on mental health parameters and metabolic status of women with polycystic ovary syndrome (PCOS). Method(s): This randomized double-blind, placebo-controlled trial was conducted on 60 women with PCOS, aged 18-40 years old. Participants were randomly assigned into two groups to receive either …	c
1947	606276954	Targeted alterations in dietary n-3 and n-6 fatty acids improve life functioning and reduce psychological distress among patients with chronic headache: A secondary analysis of a randomized trial	Ramsden, C. E. and Faurot, K. R. and Zamora, D. and Palsson, O. S. and MacIntosh, B. A. and Gaylord, S. and Taha, A. Y. and Rapoport, S. I. and Hibbeln, J. R. and Davis, J. M. and Mann, J. D.	Pain	Omega-3 andomega-6 fatty acids are precursors of bioactive lipidmediators posited tomodulate both physical pain and psychological distress. In a randomized trial of 67 subjects with severe headaches, we recently demonstrated that targeted dietary manipulation-increasing omega-3 fatty acids with concurrent reduction in omega-6 linoleic acid (the H3-L6 intervention)-produced major reductions in hea…	c
2011	28482277	Serum polyunsaturated fatty acids and risk of psychiatric disorder after acute coronary syndrome: A prospective cohort study	Yamashita, A. and Noguchi, H. and Hamazaki, K. and Sato, Y. and Narisawa, T. and Kawashima, Y. and Usuki, M. and Nishi, D. and Yoshimasu, H. and Horikawa, N. and Matsuoka, Y. J.	Journal of Affective Disorders	BACKGROUND: Around 20% of patients with acute coronary syndrome (ACS) develop depression. Furthermore, some observational studies revealed baseline polyunsaturated fatty acids (PUFAs) may affect the prognosis of depression after ACS. This prospective cohort study examined the association between psychiatric disorder and PUFAs after ACS. METHODS: Subjects were ACS patients admitted to a Tokyo teac…	c
1264	352544527	A longitudinal study of blood folate levels and depressive symptoms among young women in the Southampton Women's Survey	Kendrick, T._x000D_ and Dunn, N._x000D_ and Robinson, S._x000D_ and Oestmann, A._x000D_ and Godfrey, K._x000D_ and Cooper, C._x000D_ and Inskip, H._x000D_	Journal of Epidemiology and Community Health	Background: Lower blood folate levels have been associated with depression in cross-sectional surveys, but no studies have examined the relationship prospectively to determine whether the relationship is causal. A follow-up study was designed to examine whether lower blood folate levels predict incident depressive symptoms. Method(s): Women aged 20-34 years registered in general practices in Sout…	c
1302	17940542	Prevalence and characteristics of vitamin or dietary supplement users in Lausanne, Switzerland: the CoLaus study	Marques-Vidal, P._x000D_ and Pecoud, A._x000D_ and Hayoz, D._x000D_ and Paccaud, F._x000D_ and Mooser, V._x000D_ and Waeber, G._x000D_ and Vollenweider, P._x000D_	European Journal of Clinical Nutrition	BACKGROUND AND OBJECTIVES: Vitamin+mineral supplement (VMS) and dietary supplement (DS) use is widespread in the general population, but the motivations for such use are poorly known. The prevalence and characteristics of VMS and DS users in Lausanne, Switzerland, were thus assessed. METHOD: Cross-sectional study was performed including 3249 women and 2937 men (CoLaus study). VMS were defined as …	c
1662	25001357	Impact of vitamin B<inf>6</inf> status on psychological distress in a longitudinal study of HIV-1 infection	Shor-Posner, G._x000D_ and Feaster, D._x000D_ and Blaney, N. T._x000D_ and Rocca, H._x000D_ and Mantero-Atienza, E._x000D_ and Szapocznik, J._x000D_ and Eisdorfer, C._x000D_ and Goodkin, K._x000D_ and Baum, M. K._x000D_	International Journal of Psychiatry in Medicine	Objective: Inadequate vitamin B<inf>6</inf> status has been associated with altered neuropsychiatric function, possibly through its effect on the metabolism of neurotransmitters, including serotonin (5-HT). The present eighteen month longitudinal study evaluated the relationship between vitamin B<inf>6</inf> status and psychological distress in HIV-1 infected individuals, controlling for the infl…	c
1430	30562392	Superiority of magnesium and vitamin B6 over magnesium alone on severe stress in healthy adults with low magnesemia: A randomized, single-blind clinical trial	Pouteau, E._x000D_ and Kabir-Ahmadi, M._x000D_ and Noah, L._x000D_ and Mazur, A._x000D_ and Dye, L._x000D_ and Hellhammer, J._x000D_ and Pickering, G._x000D_ and Dubray, C._x000D_	PLoS ONE [Electronic Resource]	INTRODUCTION: Animal and clinical studies suggest complementary effects of magnesium and high-dose pyridoxine (vitamin B6) on stress reduction. This is the first randomized trial evaluating the effects of combined magnesium and vitamin B6 supplementation on stress in a stressed population with low magnesemia using a validated measure of perceived stress. METHODS: In this Phase IV, investigator-bl…	c
722	26282006	The effectiveness of a preventive health program and vitamin D status in improving health-related quality of life of older Canadians	Ekwaru, J. P._x000D_ and Ohinmaa, A._x000D_ and Veugelers, P. J._x000D_	Quality of Life Research	PURPOSE: To assess the effectiveness of a preventive health program and vitamin D status in improving the health-related quality of life (HRQOL) of older residents of Canada. DESIGN: We analyzed baseline and follow-up data of 2119 volunteers of a community program that promotes healthy lifestyles and encourages vitamin D supplementation. We examined the program effect on each of the five dimensio…	c
1247	22781060	A study of neurobehavioral, clinical psychometric, and P3 changes in vitamin B12 deficiency neurological syndrome	Kalita, J._x000D_ and Agarwal, R._x000D_ and Chandra, S._x000D_ and Misra, U. K._x000D_	Nutritional Neuroscience	OBJECTIVE: To evaluate cognitive functions and behavioral changes in the patients with vitamin B12 deficiency neurological syndromes (VBDNS) using detailed clinical psychometric and P3 studies and their response to treatment. METHODS: The patients with VBDNS were included and their detailed medical history was recorded. Neurobehavioral and cognitive functions were evaluated by neuropsychiatry inv…	c
1826	21525520	Annual high-dose vitamin D3 and mental well-being: randomised controlled trial	Sanders, K. M._x000D_ and Stuart, A. L._x000D_ and Williamson, E. J._x000D_ and Jacka, F. N._x000D_ and Dodd, S._x000D_ and Nicholson, G._x000D_ and Berk, M._x000D_	British Journal of Psychiatry	BACKGROUND: Epidemiological evidence supports a relationship between vitamin D and mental well-being, although evidence from large-scale placebo-controlled intervention trials is lacking. AIMS: To examine if vitamin D supplementation has a beneficial effect on mood in community-dwelling older women; if a single annual large dose of vitamin D has a role in the prevention of depressive symptoms; an…	c
2078	24438771	Effects of vitamin D on patients with fibromyalgia syndrome: a randomized placebo-controlled trial	Wepner, F._x000D_ and Scheuer, R._x000D_ and Schuetz-Wieser, B._x000D_ and Machacek, P._x000D_ and Pieler-Bruha, E._x000D_ and Cross, H. S._x000D_ and Hahne, J._x000D_ and Friedrich, M._x000D_	Pain	The role of calcifediol in the perception of chronic pain is a widely discussed subject. Low serum levels of calcifediol are especially common in patients with severe pain and fibromyalgia syndrome (FMS). We lack evidence of the role of vitamin D supplementation in these patients. To our knowledge, no randomized controlled trial has been published on the subject. Thirty women with FMS according t…	c
1211	29859385	The influences of vitamin D and omega-3 co-supplementation on clinical, metabolic and genetic parameters in women with polycystic ovary syndrome	Jamilian, M._x000D_ and Samimi, M._x000D_ and Mirhosseini, N._x000D_ and Afshar Ebrahimi, F._x000D_ and Aghadavod, E._x000D_ and Talaee, R._x000D_ and Jafarnejad, S._x000D_ and Hashemi Dizaji, S._x000D_ and Asemi, Z._x000D_	Journal of Affective Disorders	OBJECTIVE: The aim of this study was to evaluate the effect of the co-administration of vitamin D and omega-3 fatty acid on clinical, metabolic and genetic parameters in women with polycystic ovary syndrome (PCOS). METHODS: This randomized, double-blinded, placebo-controlled clinical trial was conducted on 60 subjects, aged 18-40 years old with PCOS. Subjects were randomly allocated to take eithe…	c
478	31596866	A brief diet intervention can reduce symptoms of depression in young adults - A randomised controlled trial	Francis, H. M._x000D_ and Stevenson, R. J._x000D_ and Chambers, J. R._x000D_ and Gupta, D._x000D_ and Newey, B._x000D_ and Lim, C. K._x000D_	PLoS ONE [Electronic Resource]	There is strong epidemiological evidence that poor diet is associated with depression. The reverse has also been shown, namely that eating a healthy diet rich in fruit, vegetables, fish and lean meat, is associated with reduced risk of depression. To date, only one randomised controlled trial (RCT) has been conducted with elevated depression symptoms being an inclusion criterion, with results sho…	d
164	22262721	Adapted ice cream as a nutritional supplement in cancer patients: impact on quality of life and nutritional status	Casas, F._x000D_ and Leon, C._x000D_ and Jovell, E._x000D_ and Gomez, J._x000D_ and Corvitto, A._x000D_ and Blanco, R._x000D_ and Alfaro, J._x000D_ and Angel Segui, M._x000D_ and Saigi, E._x000D_ and Massanes, T._x000D_ and Sala, C._x000D_ and Libran, A._x000D_ and Arcusa, A._x000D_	Clinical & Translational Oncology: Official Publication of the Federation of Spanish Oncology Societes & of the National Cancer Institute of Mexico	AIMS: The aim of this study was to assess the impact of adapted ice cream as a dietary supplement on the quality of life (QLQ) of malnourished patients with cancer. MATERIAL AND METHODS: We present an exploratory prospective observational study comparing two patterns of nutrition in cancer patients admitted during the study period who presented malnutrition disorders: adapted ice cream (Group I: …	d
562	27206235	Cognitive and behavioral impact of the ketogenic diet in children and adolescents with refractory epilepsy: A randomized controlled trial	Dm, I. J._x000D_ and Postulart, D._x000D_ and Lambrechts, D._x000D_ and Majoie, M._x000D_ and de Kinderen, R. J. A._x000D_ and Hendriksen, J. G. M._x000D_ and Evers, S._x000D_ and Aldenkamp, A. P._x000D_	Epilepsy & Behavior	PURPOSE: The ketogenic diet (KD) is increasingly used for the treatment of refractory epilepsy in childhood because of the beneficial effect on seizure reduction. The aim of the current study was to objectively assess cognition and aspects of behavior during the first 4months of a randomized controlled study in children and adolescents. METHODS: Participants from a tertiary epilepsy center were r…	d
1120	27037814	Cognitive effects of a long-term weight reducing diet	Kretsch, M. J._x000D_ and Green, M. W._x000D_ and Fong, A. K. H._x000D_ and Elliman, N. A._x000D_ and Johnson, H. L._x000D_	International Journal of Obesity	OBJECTIVE: To investigate if long-term caloric restriction under controlled conditions adversely affects cognitive function in obese women. SUBJECTS: Healthy, premenopausal women between 23-42 y. Dieting group: n = 14. Control group: n= 11. DESIGN: Longitudinal weight loss study (repeated measures within-subject design) with 3 weeks of baseline, 15 weeks of 50% caloric restriction, and 3 weeks of…	d
502	30312161	Decreased anxiety after Dawood fasting in the pre-elderly and elderly	Fidianingsih, I._x000D_ and Jamil, N. A._x000D_ and Andriani, R. N._x000D_ and Rindra, W. M._x000D_	Journal of Complementary & Integrative Medicine	Background A high prevalence of anxiety in the elderly often leads to decreased quality of life (QOL). A restrictive diet can increase the production of ketone bodies that encourage mood enhancement, neural protection and pain reduction. This study aimed to identify whether Dawood fasting could increase the QOL of the elderly by reducing anxiety. Methods This research was a quasi-experimental stu…	d
1079	51687732	Dietary weight loss and exercise interventions effects on quality of life in overweight/obese postmenopausal women: A randomized controlled trial	Imayama, I._x000D_ and Alfano, C. M._x000D_ and Kong, A._x000D_ and Foster-Schubert, K. E._x000D_ and Bain, C. E._x000D_ and Xiao, L._x000D_ and Duggan, C._x000D_ and Wang, C. Y._x000D_ and Campbell, K. L._x000D_ and Blackburn, G. L._x000D_ and McTiernan, A._x000D_	International Journal of Behavioral Nutrition and Physical Activity	Background: Although lifestyle interventions targeting multiple lifestyle behaviors are more effective in preventing unhealthy weight gain and chronic diseases than intervening on a single behavior, few studies have compared individual and combined effects of diet and/or exercise interventions on health-related quality of life (HRQOL). In addition, the mechanisms of how these lifestyle interventi…	d
275	610532434	Effectiveness of essence of chicken in improving cognitive function in young people under work-related stress: A randomized double-blind trial	Chan, L._x000D_ and Wang, H. M._x000D_ and Chen, K. Y._x000D_ and Lin, Y. C._x000D_ and Wu, P. J._x000D_ and Hsieh, W. L._x000D_ and Liu, C. P._x000D_ and Tsai, H. Y._x000D_ and Chen, Y. R._x000D_ and Chang, H. H._x000D_ and Hsieh, Y. C._x000D_ and Hu, C. J._x000D_	Medicine (United States)	Work-related stress (WS) can result in considerable and extensive changes in physiological and psychological performance.WS beyond the optimal levels induces anxiety, confusion, exhaustion, and burnout. Chronic WS affects neurocognitive performance, particularly attention and visuospatial memory. Essence of chicken (EC) has been reported to improve neurocognitive function after mental stress. To …	d
1902	19184761	Effects of cereal bars for breakfast and mid-morning snacks on mood and memory	Smith, A. P._x000D_ and Wilds, A._x000D_	International Journal of Food Sciences & Nutrition	The aim of the present study was to examine the effects of consuming cereal bars, given either for breakfast or a mid-morning snack, on mood and memory. Thirty-two volunteers (16 males, 16 females; mean age, 20 years 9 months) were randomly assigned to one of four groups formed by combining breakfast (cereal bar versus no breakfast) and snack (cereal bar versus no snack) conditions. A baseline se…	d
1228	32072434	Effects of dietary and physical activity interventions on generic and cancer-specific health-related quality of life, anxiety, and depression in colorectal cancer survivors: a randomized controlled trial	Ho, M._x000D_ and Ho, J. W. C._x000D_ and Fong, D. Y. T._x000D_ and Lee, C. F._x000D_ and Macfarlane, D. J._x000D_ and Cerin, E._x000D_ and Lee, A. M._x000D_ and Leung, S._x000D_ and Chan, W. Y. Y._x000D_ and Leung, I. P. F._x000D_ and Lam, S. H. S._x000D_ and Chu, N._x000D_ and Taylor, A. J._x000D_ and Cheng, K. K._x000D_	Journal of Cancer Survivorship	PURPOSE: To assess the effects of dietary and physical activity (PA) interventions on generic and cancer-specific quality of life (QoL), anxiety, and depression levels among adult Chinese colorectal cancer (CRC) survivors. METHODS: Two-hundred twenty-three adult CRC survivors within 1 year of completion of primary cancer treatment were randomized to receive dietary, PA or combined intervention, o…	d
1142	355271046	Effects of dietary intervention and quadriceps strengthening exercises on pain and function in overweight people with knee pain: Randomised controlled trial	Jenkinson, C. M._x000D_ and Doherty, M._x000D_ and Avery, A. J._x000D_ and Read, A._x000D_ and Taylor, M. A._x000D_ and Sach, T. H._x000D_ and Silcocks, P._x000D_ and Muir, K. R._x000D_	BMJ (Online)	Objective: To determine whether dietary intervention or knee strengthening exercise, or both, can reduce knee pain and improve knee function in overweight and obese adults in the community. Design(s): Pragmatic factorial randomised controlled trial. Setting(s): Five general practices in Nottingham. Participant(s): 389 men and women aged 45 and over with a body mass index (BMI) of >=28.0 and self …	d
2137	0	Effects of psychosocial stimulation and dietary supplementation in early childhood on psychosocial functioning in late adolescence: Follow-up of randomised controlled trial	Walker, S. P._x000D_ and Chang, S. M._x000D_ and Powell, C. A._x000D_ and Simonoff, E._x000D_ and Grantham-McGregor, S. M._x000D_	British Medical Journal	Objective: To determine whether dietary supplementation or psychosocial stimulation given to growth retarded (stunted) children age 9-24 months has long term benefits for their psychosocial functioning in late adolescence. Design(s): Sixteen year follow-up study of a randomised controlled trial. Setting(s): Poor neighbourhoods in Kingston, Jamaica. Participant(s): Of 129 stunted children identifi…	d
1091	21304815	Influence of consumption of a high-protein vs. high-carbohydrate meal on the physiological cortisol and psychological mood response in men and women	Lemmens, S. G._x000D_ and Born, J. M._x000D_ and Martens, E. A._x000D_ and Martens, M. J._x000D_ and Westerterp-Plantenga, M. S._x000D_	PLoS ONE [Electronic Resource]	Consumption of meals with different macronutrient contents, especially high in carbohydrates, may influence the stress-induced physiological and psychological response. The objective of this study was to investigate effects of consumption of a high-protein vs. high-carbohydrate meal on the physiological cortisol response and psychological mood response. Subjects (n = 38, 19 m/19f, age =25 +/- 9 y…	d
692	24725325	Irritable eye syndrome: neuroimmune mechanisms and benefits of selected nutrients	Feher, J._x000D_ and Pinter, E._x000D_ and Kovacs, I._x000D_ and Helyes, Z._x000D_ and Kemeny, A._x000D_ and Markovics, A._x000D_ and Plateroti, R._x000D_ and Librando, A._x000D_ and Cruciani, F._x000D_	The Ocular Surface	Previous studies showed comorbidity of some ocular, enteral, and affective symptoms comprising irritable eye syndrome. Aims of the present study were to learn more about the pathogenic mechanisms of this syndrome and to evaluate benefits of food supplements on these disorders. In in vitro assay, Lactobacillus acidophilus lysate inhibited interleukin (IL)-1beta and tumor necrosis factor (TNF)-alph…	d
348	32109486	Multidisciplinary intervention in the treatment of mixed anxiety and depression disorder	Clemente-Suarez, V. J._x000D_	Physiology & Behavior	Depression and anxiety disorders are one of the main limiting psychopathologies in the world today. This pathology is linked to an inflammatory state and a dysregulation of both neurotransmitters and autonomic nervous system. Various treatments from psychiatric and psychological areas have shown different degrees of efficacy in their treatment, being Cognitive Behavioral Therapy one of the most s…	d
587	355219361	Naturopathic care for anxiety: A randomized controlled trial ISRCTN78958974	Cooley, K._x000D_ and Szczurko, O._x000D_ and Perri, D._x000D_ and Mills, E. J._x000D_ and Bernhardt, B._x000D_ and Zhou, Q._x000D_ and Seely, D._x000D_	PLoS ONE	Background: Anxiety is a serious personal health condition and represents a substantial burden to overall quality of life. Additionally anxiety disorders represent a significant cost to the health care system as well as employers through benefits coverage and days missed due to incapacity. This study sought to explore the effectiveness of naturopathic care on anxiety symptoms using a randomized t…	d
2111	628830582	Positive Patient Response to a Structured Exercise Program Delivered in Inpatient Psychiatry	Tomasi, D._x000D_ and Gates, S._x000D_ and Reyns, E._x000D_	Global Advances In Health and Medicine	Background: The complexity of diagnostic presentations of an inpatient psychiatry population requires an integrative approach to health and well-being. In this sense, the primary need of this research aims at developing clinical strategies and healthier coping skills for anger, anxiety, and depression; promoting self-esteem, healthier sleep, and anxiety reduction; as well as enhancing mood and em…	d
1697	610894904	Prevention of depression through nutritional strategies in high-risk persons: Rationale and design of the MooDFOOD prevention trial	Roca, M._x000D_ and Kohls, E._x000D_ and Gili, M._x000D_ and Watkins, E._x000D_ and Owens, M._x000D_ and Hegerl, U._x000D_ and van Grootheest, G._x000D_ and Bot, M._x000D_ and Cabout, M._x000D_ and Brouwer, I. A._x000D_ and Visser, M._x000D_ and Penninx, B. W._x000D_	BMC Psychiatry	Background: Obesity and depression are two prevalent conditions that are costly to individuals and society. The bidirectional association of obesity with depression, in which unhealthy dietary patterns may play an important role, has been well established. Few experimental studies have been conducted to investigate whether supplementing specific nutrients or improving diet and food-related behavi…	d
697	611086129	Relationships between psychosocial outcomes in adolescents who are obese and their parents during a multi-disciplinary family-based healthy lifestyle intervention: One-year follow-up of a waitlist controlled trial (Curtin University's Activity, Food and Attitudes Program)	Fenner, A. A._x000D_ and Howie, E. K._x000D_ and Davis, M. C._x000D_ and Straker, L. M._x000D_	Health and Quality of Life Outcomes	Background: Limited studies have investigated relationships in psychosocial outcomes between adolescents who are obese and their parents and how psychosocial outcomes change during participation in a physical activity and healthy eating intervention. This study examined both adolescent and parent psychosocial outcomes while participating in a one - year multi-disciplinary family-based interventio…	d
964	623869482	The effects of probiotic and selenium co-supplementation on parameters of mental health, hormonal profiles, and biomarkers of inflammation and oxidative stress in women with polycystic ovary syndrome 11 Medical and Health Sciences 1103 Clinical Sciences	Jamilian, M._x000D_ and Mansury, S._x000D_ and Bahmani, F._x000D_ and Heidar, Z._x000D_ and Amirani, E._x000D_ and Asemi, Z._x000D_	Journal of Ovarian Research	Background: The aim of this study was to evaluate the effect of the co-administration of probiotic and selenium on parameters of mental health, hormonal profiles, and biomarkers of inflammation and oxidative stress in women with PCOS. Data on the effects of selenium and probiotic co-supplementation on mental health, hormonal and inflammatory parameters of patients with polycystic ovary syndrome (…	d
1144	354513958	The influence of depression and anxiety on outcomes after an intervention for prediabetes	Kyrios, M._x000D_ and Moore, S. M._x000D_ and Hackworth, N._x000D_ and Buzwell, S. A._x000D_ and Crafti, N._x000D_ and Crtichley, C._x000D_ and Hardie, E._x000D_	Medical Journal of Australia	Objectives: To conduct initial analyses and examine ways in which depression and anxiety are associated with outcomes after participation in the Healthy Living Course (HLC), an early-intervention diabetes prevention program for adults with prediabetes. Design(s): Randomised controlled study using pre-intervention and postintervention measures to examine relationships between depression, anxiety a…	d
1577	20074439	Treatment of fibromyalgia at the Maharishi Ayurveda Health Centre in Norway. A six-month follow-up study	Rasmussen, L. B._x000D_ and Mikkelsen, K._x000D_ and Haugen, M._x000D_ and Pripp, A. H._x000D_ and Forre, O. T._x000D_	Clinical & Experimental Rheumatology	BACKGROUND: Treatments offered at the Maharishi Ayurveda Health Centre in Norway are based on Maharishi Vedic medicine, which is also known as Maharishi Ayurveda. It is a consciousness based revival of the ancient Ayurvedic medicine tradition in India and is established by Maharishi Mahesh Yogi, the founder of the Transcendental Meditation (TM) technique. OBJECTIVE: To conduct a pilot study of th…	d
691	601491609	A text message based weight management intervention for overweight adults	Donaldson, E. L._x000D_ and Fallows, S._x000D_ and Morris, M._x000D_	Journal of human nutrition and dietetics : the official journal of the British Dietetic Association	BACKGROUND: Weight management interventions can be extended using mobile telephone technology to deliver support in real-time, real-world settings. The present study aimed to determine whether text messaging helped patients maintain or lose weight following a weight-loss programme. METHODS: In this controlled study, overweight and obese [body mass index (BMI) >30 kg m(-2) or >28 kg m(-2) with co-…	d
1991	25769749	Association of Prepregnancy Dietary Patterns and Anxiety Symptoms from Midpregnancy to Early Postpartum in a Prospective Cohort of Brazilian Women	Vilela, A. A._x000D_ and Pinto Tde, J._x000D_ and Rebelo, F._x000D_ and Benaim, C._x000D_ and Lepsch, J._x000D_ and Dias-Silva, C. H._x000D_ and Castro, M. B._x000D_ and Kac, G._x000D_	Journal of the Academy of Nutrition & Dietetics	BACKGROUND: Adherence to unhealthy dietary patterns may alter the risk of mental disorders during pregnancy and the postpartum period. OBJECTIVE: To analyze the association between prepregnancy dietary patterns and prospective variations on anxiety symptoms from midpregnancy to early postpartum. METHODS: A prospective cohort of 207 healthy pregnant women was followed at 5 to 13, 20 to 26, and 30 …	d
1794	26771311	Combined Healthy Lifestyle Is Inversely Associated with Psychological Disorders among Adults	Saneei, P._x000D_ and Esmaillzadeh, A._x000D_ and Keshteli, A. H._x000D_ and Reza Roohafza, H._x000D_ and Afshar, H._x000D_ and Feizi, A._x000D_ and Adibi, P._x000D_	PLoS ONE [Electronic Resource]	BACKGROUND AND AIMS: Joint association of lifestyle-related factors and mental health has been less studied in earlier studies, especially in Middle Eastern countries. This study aimed to examine how combinations of several lifestyle-related factors related to depression and anxiety in a large group of middle-age Iranian population. METHODS: In a cross-sectional study on 3363 Iranian adults, a he…	d
1248	2002048591	Correlates associated with mental health and nutritional status in Lebanese older adults: A cross-sectional study	Hallit, S._x000D_ and Daher, M. C._x000D_ and Hallit, R._x000D_ and Hachem, D._x000D_ and Kheir, N._x000D_ and Salameh, P._x000D_	Archives of Gerontology and Geriatrics	Objective: To assess correlates of mental and nutritional health among elderly in Lebanon, inside nursing homes compared to their private homes. Method(s): This cross-sectional study was conducted between June and August 2016 on 500 elderly. Result(s): Higher somatic (Beta = 0.259) and cognitive anxiety (Beta = 0.508), increased age (Beta = 0.174) were significantly associated with higher depress…	d
246	27527192	Depression, Anxiety and Symptoms of Stress among Baccalaureate Nursing Students in Hong Kong: A Cross-Sectional Study	Cheung, T._x000D_ and Wong, S. Y._x000D_ and Wong, K. Y._x000D_ and Law, L. Y._x000D_ and Ng, K._x000D_ and Tong, M. T._x000D_ and Ng, M. Y._x000D_ and Yip, P. S._x000D_	International Journal of Environmental Research & Public Health [Electronic Resource]	This study examines the prevalence of depression, anxiety and symptoms of stress among baccalaureate nursing students in Hong Kong. Recent epidemiological data suggest that the prevalence of mild to severe depression, anxiety and stress among qualified nurses in Hong Kong stands at 35.8%, 37.3% and 41.1%, respectively. A total of 661 nursing students were recruited to participate in our cross-sec…	d
64	31207135	Determining patient attendance, access to interventions and clinical outcomes in a publicly funded obesity programme: Results from the Canberra Obesity Management Service	Brightman, L._x000D_ and Huang, H. C._x000D_ and Dugdale, P._x000D_	Clinical Obesity	Multi-disciplinary specialist services have a crucial role in the management of patients with obesity. As demand for these services increases, so too does the need to monitor individual service performance and compare outcomes across multiple sites. This paper reports on results from the publicly funded Canberra Obesity Management Service. A descriptive observational study was conducted on new pa…	d
352	28495039	Emotional Symptoms and Dietary Patterns in Early Adolescence: A School-Based Follow-up Study	Aparicio, E._x000D_ and Canals, J._x000D_ and Voltas, N._x000D_ and Valenzano, A._x000D_ and Arija, V._x000D_	Journal of Nutrition Education & Behavior	OBJECTIVE: To examine the relationship between early emotional symptoms and dietary patterns over 3 years in a school-based sample. DESIGN: Three-year longitudinal prospective study. SETTING: Thirteen schools in Reus, Spain. PARTICIPANTS: From a sample of 562 preadolescents with and without emotional symptoms, 165 were observed and were classified as either showing (n = 100) or not showing emotio…	d
2018	52771984	Energy drink consumption is associated with anxiety in australian young adult males	Trapp, G. S. A._x000D_ and Allen, K._x000D_ and O'Sullivan, T. A._x000D_ and Robinson, M._x000D_ and Jacoby, P._x000D_ and Oddy, W. H._x000D_	Depression and Anxiety	Background Energy drinks are predominantly targeted to young adult consumers; however, there has been limited research into their effects on psychological functioning in this demographic group. This study examined cross-sectional associations between energy drink consumption and mental health in a population-based sample of young adults participating in the Western Australian Pregnancy Cohort (Ra…	d
294	27271038	Energy drinks consumption in Italian adolescents: preliminary data of social, psychological and behavioral features	Cofini, V._x000D_ and Cecilia, M. R._x000D_ and Di Giacomo, D._x000D_ and Binkin, N._x000D_ and Di Orio, F._x000D_	Minerva Pediatrica	BACKGROUND: The aim of this study was to investigate the prevalence of energy drink (ED) consumption and the associations with social, psychological and behavioral features among an Italian adolescent sample. METHODS: A cross-sectional prevalence study of 450 Italian adolescents attending middle school was conducted. The Italian versions of the European Food Safety Authority's adolescent Energy D…	d
437	2004278167	Grazing in children: associations with child's characteristics and parental feeding practices	Conceicao, E. M._x000D_ and Pinheiro, J._x000D_ and Felix, S._x000D_ and Ramalho, S._x000D_ and Goncalves, S._x000D_	Eating and Weight Disorders.	Purpose: Grazing is a problematic eating behavior linked with poor weight loss outcomes, disordered eating psychopathology, and psychological distress in the adult population. However, no study assessed this behavior in children. Childhood is an important time frame for the development and maintenance of healthy eating habits, which can be influenced by children's psychological state, eating habi…	d
1644	26986910	Investigation of anxiety and depression symptom co-morbidity in a community sample with type 2 diabetes: Associations with indicators of self-care	Smith, K. J._x000D_ and Pedneault, M._x000D_ and Schmitz, N._x000D_	Canadian Journal of Public Health. Revue Canadienne de Sante Publique	OBJECTIVES: Ascertain the association of elevated co-occurring anxiety and depression symptoms, elevated anxiety symptoms alone or elevated depression symptoms alone with indicators of self-care behaviours in people with type 2 diabetes. METHODS: Data from a community sample of 1,990 people diagnosed with type 2 diabetes for less than 10 years were assessed. All participants took part in a teleph…	d
2044	2004382432	Maternal anxiety and diet quality among mothers and toddlers from low-income households	Trude, A. C. B._x000D_ and Black, M. M._x000D_ and Surkan, P. J._x000D_ and Hurley, K. M._x000D_ and Wang, Y._x000D_	Maternal and Child Nutrition.	We evaluated the association between maternal anxiety score and diet quality over time among mothers and toddlers in low-income families. Longitudinal data were collected from 267 mother-toddler dyads in an obesity prevention trial. Participants were recruited from the Special Supplemental Nutrition Program for Women, Infants and Children and paediatric clinics between 2007 and 2010. Dyads were a…	d
734	24608130	Motor, psychiatric and fatigue features associated with nutritional status and its effects on quality of life in Parkinson's disease patients	Fereshtehnejad, S. M._x000D_ and Ghazi, L._x000D_ and Shafieesabet, M._x000D_ and Shahidi, G. A._x000D_ and Delbari, A._x000D_ and Lokk, J._x000D_	PLoS ONE [Electronic Resource]	OBJECTIVES: Parkinson's disease (PD) patients are more likely to develop impaired nutritional status because of the symptoms, medications and complications of the disease. However, little is known about the determinants and consequences of malnutrition in PD. This study aimed to investigate the association of motor, psychiatric and fatigue features with nutritional status as well as the effects o…	d
1554	22676203	Vegetarian diet and mental disorders: results from a representative community survey	Michalak, J._x000D_ and Zhang, X. C._x000D_ and Jacobi, F._x000D_	International Journal of Behavioral Nutrition & Physical Activity	BACKGROUND: The present study investigated associations between vegetarian diet and mental disorders. METHODS: Participants were drawn from the representative sample of the German Health Interview and Examination Survey and its Mental Health Supplement (GHS-MHS). Completely vegetarian (N = 54) and predominantly vegetarian (N = 190) participants were compared with non-vegetarian participants (N = …	d
1828	29498695	Prospective Associations of Maternal Dietary Patterns and Postpartum Mental Health in a Multi-Ethnic Asian Cohort: The Growing up in Singapore towards Healthy Outcomes (GUSTO) Study	Teo, C._x000D_ and Chia, A. R._x000D_ and Colega, M. T._x000D_ and Chen, L. W._x000D_ and Fok, D._x000D_ and Pang, W. W._x000D_ and Godfrey, K. M._x000D_ and Tan, K. H._x000D_ and Yap, F._x000D_ and Shek, L. P._x000D_ and Chong, Y. S._x000D_ and Meaney, M._x000D_ and Chen, H._x000D_ and Chong, M. F._x000D_	Nutrients	Diet in the first month postpartum, otherwise known as 'the confinement diet' in Asia, has unique characteristics that are influenced by traditions, cultures, and beliefs. We aimed to characterize dietary patterns during confinement period in a multi-ethnic Asian cohort and examined their associations with postpartum depression (PPD) and anxiety (PPA). Dietary intakes of 490 women were ascertaine…	d
1717	25133574	A possible link between food and mood: dietary impact on gut microbiota and behavior in BALB/c mice	Pyndt Jorgensen, B._x000D_ and Hansen, J. T._x000D_ and Krych, L._x000D_ and Larsen, C._x000D_ and Klein, A. B._x000D_ and Nielsen, D. S._x000D_ and Josefsen, K._x000D_ and Hansen, A. K._x000D_ and Sorensen, D. B._x000D_	PLoS ONE [Electronic Resource]	Major depressive disorder is a debilitating disease in the Western World. A western diet high in saturated fat and refined sugar seems to play an important part in disease development. Therefore, this study is aimed at investigating whether saturated fat or sucrose predisposes mice to develop behavioral symptoms which can be interpreted as depression-like, and the possible influence of the gut mi…	d
1124	30850579	AGRP neurons modulate fasting-induced anxiolytic effects	Li, C._x000D_ and Hou, Y._x000D_ and Zhang, J._x000D_ and Sui, G._x000D_ and Du, X._x000D_ and Licinio, J._x000D_ and Wong, M. L._x000D_ and Yang, Y._x000D_	Transl Psychiatry Psychiatry	Recent studies indicate that activation of hypothalamic Agouti-related protein (Agrp) neurons can increase forage-related/repetitive behavior and decrease anxiety levels. However, the impact of physiological hunger states and food deprivation on anxiety-related behaviors have not been clarified. In the present study, we evaluated changes in anxiety levels induced by physiological hunger states an…	d
517	620268478	Behavioral Disturbances: An Innovative Approach to Monitor the Modulatory Effects of a Nutraceutical Diet	Di Cerbo, A._x000D_ and Sechi, S._x000D_ and Canello, S._x000D_ and Guidetti, G._x000D_ and Fiore, F._x000D_ and Cocco, R._x000D_	Journal of visualized experiments : JoVE	In dogs, diets are often used to modulate behavioral disturbances related to chronic anxiety and stress caused by intense and restless activity. However, the traditional ways to monitor behavioral changes in dogs are complicated and not efficient. In the current clinical evaluation, a new, simple monitoring system was used to assess the effectiveness of a specific diet in positively modulating th…	d
105	24349472	Cinnamon counteracts the negative effects of a high fat/high fructose diet on behavior, brain insulin signaling and Alzheimer-associated changes	Anderson, R. A._x000D_ and Qin, B._x000D_ and Canini, F._x000D_ and Poulet, L._x000D_ and Roussel, A. M._x000D_	PLoS ONE [Electronic Resource]	Insulin resistance leads to memory impairment. Cinnamon (CN) improves peripheral insulin resistance but its effects in the brain are not known. Changes in behavior, insulin signaling and Alzheimer-associated mRNA expression in the brain were measured in male Wistar rats fed a high fat/high fructose (HF/HFr) diet to induce insulin resistance, with or without CN, for 12 weeks. There was a decrease …	d
1102	372838363	Effects of a post-weaning cafeteria diet in young rats: Metabolic syndrome, reduced activity and low anxiety-like behaviour	Lalanza, J. F._x000D_ and Caimari, A._x000D_ and Del Bas, J. M._x000D_ and Torregrosa, D._x000D_ and Cigarroa, I._x000D_ and Pallas, M._x000D_ and Capdevila, L._x000D_ and Arola, L._x000D_ and Escorihuela, R. M._x000D_	PLoS ONE	Among adolescents, overweight, obesity and metabolic syndrome are rapidly increasing in recent years as a consequence of unhealthy palatable diets. Animal models of diet-induced obesity have been developed, but little is known about the behavioural patterns produced by the consumption of such diets. The aim of the present study was to determine the behavioural and biochemical effects of a cafeter…	d
1082	24086523	Effects of specific multi-nutrient enriched diets on cerebral metabolism, cognition and neuropathology in AbetaPPswe-PS1dE9 mice	Jansen, D._x000D_ and Zerbi, V._x000D_ and Arnoldussen, I. A._x000D_ and Wiesmann, M._x000D_ and Rijpma, A._x000D_ and Fang, X. T._x000D_ and Dederen, P. J._x000D_ and Mutsaers, M. P._x000D_ and Broersen, L. M._x000D_ and Lutjohann, D._x000D_ and Miller, M._x000D_ and Joosten, L. A._x000D_ and Heerschap, A._x000D_ and Kiliaan, A. J._x000D_	PLoS ONE [Electronic Resource]	Recent studies have focused on the use of multi-nutrient dietary interventions in search of alternatives for the treatment and prevention of Alzheimer's disease (AD). In this study we investigated to which extent long-term consumption of two specific multi-nutrient diets can modulate AD-related etiopathogenic mechanisms and behavior in 11-12-month-old AbetaPPswe-PS1dE9 mice. Starting from 2 month…	d
335	30663672	Elevated Plus Maze Test Combined with Video Tracking Software to Investigate the Anxiolytic Effect of Exogenous Ketogenic Supplements	Ari, C._x000D_ and D'Agostino, D. P._x000D_ and Diamond, D. M._x000D_ and Kindy, M._x000D_ and Park, C._x000D_ and Kovacs, Z._x000D_	Journal of Visualized Experiments	The overall goal of this study is to describe the methodology of the elevated plus maze (EPM) test in combination with a video tracking software. The purpose of the method is to document the effect of various potential anxiolytic treatments on laboratory rodent models. The EPM test is based on the rodents' proclivity toward protected, enclosed dark spaces and unconditioned fear of open spaces and…	d
320	27999529	Exogenous Ketone Supplements Reduce Anxiety-Related Behavior in Sprague-Dawley and Wistar Albino Glaxo/Rijswijk Rats	Ari, C._x000D_ and Kovacs, Z._x000D_ and Juhasz, G._x000D_ and Murdun, C._x000D_ and Goldhagen, C. R._x000D_ and Koutnik, A. P._x000D_ and Poff, A. M._x000D_ and Kesl, S. L._x000D_ and D'Agostino, D. P._x000D_	Frontiers in Molecular Neuroscience	Nutritional ketosis has been proven effective for seizure disorders and other neurological disorders. The focus of this study was to determine the effects of ketone supplementation on anxiety-related behavior in Sprague-Dawley (SPD) and Wistar Albino Glaxo/Rijswijk (WAG/Rij) rats. We tested exogenous ketone supplements added to food and fed chronically for 83 days in SPD rats and administered sub…	d
1792	372044190	Food restriction increases long-term memory persistence in adult or aged mice	Talhati, F._x000D_ and Patti, C. L._x000D_ and Zanin, K. A._x000D_ and Lopes-Silva, L. B._x000D_ and Ceccon, L. M. B._x000D_ and Hollais, A. W._x000D_ and Bizerra, C. S._x000D_ and Santos, R._x000D_ and Tufik, S._x000D_ and Frussa-Filho, R._x000D_	Progress in Neuro-Psychopharmacology and Biological Psychiatry	Food restriction (FR) seems to be the unique experimental manipulation that leads to a remarkable increase in lifespan in rodents. Evidences have suggested that FR can enhance memory in distinct animal models mainly during aging. However, only few studies systemically evaluated the effects FR on memory formation in both adult (3-month-old) and aged (18-24-month-old) mice. Thus, the aim of the pre…	d
696	25447426	High versus low fat/sugar food affects the behavioral, but not the cortisol response of marmoset monkeys in a conditioned-place-preference task	Duarte, R. B._x000D_ and Patrono, E._x000D_ and Borges, A. C._x000D_ and Tomaz, C._x000D_ and Ventura, R._x000D_ and Gasbarri, A._x000D_ and Puglisi-Allegra, S._x000D_ and Barros, M._x000D_	Physiology & Behavior	The effect of a high (chocolate) versus low fat/sugar (chow) food on a conditioned-place-preference (CPP) task was evaluated in marmoset monkeys. Anxiety-related behaviors and cortisol levels before and after the CPP task were also measured. Subjects were habituated to a two-compartment CPP box and then, on alternate days, had access to only one compartment during daily 15-min conditionings, for …	d
2128	2002800009	High-glucose/high-cholesterol diet in zebrafish evokes diabetic and affective pathogenesis: The role of peripheral and central inflammation, microglia and apoptosis	Wang, J._x000D_ and Li, Y._x000D_ and Lai, K._x000D_ and Zhong, Q._x000D_ and Demin, K. A._x000D_ and Kalueff, A. V._x000D_ and Song, C._x000D_	Progress in Neuro-Psychopharmacology and Biological Psychiatry	Neuroinflammation and metabolic deficits contribute to the etiology of human affective disorders, such as anxiety and depression. The zebrafish (Danio rerio) has recently emerged as a powerful new model organism in CNS disease modeling. Here, we exposed zebrafish to 2% glucose and 10% cholesterol for 19 days to experimentally induce type 2 diabetes (DM) and to assess stress responses, microglia, …	d
398	606556726	Honey prevents neurobehavioural deficit and oxidative stress induced by lead acetate exposure in male wistar rats- a preliminary study	Abdulmajeed, W. I._x000D_ and Sulieman, H. B._x000D_ and Zubayr, M. O._x000D_ and Imam, A._x000D_ and Amin, A._x000D_ and Biliaminu, S. A._x000D_ and Oyewole, L. A._x000D_ and Owoyele, B. V._x000D_	Metabolic Brain Disease.	This research sought to investigate the possible neuroprotective effects of honey against lead (Pb)-induced neurotoxicity. Twenty four male Wistar rats were divided into four groups: Control group that received 1 ml/kg distilled orally for 28 days; while groups II-IV received 0.2 % lead in drinking water and 1 ml/kg of distilled water, 1 ml/kg of honey, 1.5 ml/kg of honey respectively for 28 days…	d
1162	369294498	Lifelong Caloric Restriction Increases Working Memory in Mice	Kuhla, A._x000D_ and Lange, S._x000D_ and Holzmann, C._x000D_ and Maass, F._x000D_ and Petersen, J._x000D_ and Vollmar, B._x000D_ and Wree, A._x000D_	PLoS ONE	Caloric restriction (CR) is argued to positively affect general health, longevity and the normally occurring age-related reduction of cognition. This issue is well examined, but most studies investigated the effect of short-term periods of CR. Herein, 4 weeks old female mice were fed caloric restricted for 4, 20 and especially for 74 weeks. CR mice received 60% of food eaten by their ad libitum (…	d
739	51770320	LMN diet, rich in polyphenols and polyunsaturated fatty acids, improves mouse cognitive decline associated with aging and Alzheimer's disease	Fernandez-Fernandez, L._x000D_ and Comes, G._x000D_ and Bolea, I._x000D_ and Valente, T._x000D_ and Ruiz, J._x000D_ and Murtra, P._x000D_ and Ramirez, B._x000D_ and Angles, N._x000D_ and Reguant, J._x000D_ and Morello, J. R._x000D_ and Boada, M._x000D_ and Hidalgo, J._x000D_ and Escorihuela, R. M._x000D_ and Unzeta, M._x000D_	Behavioural Brain Research.	We examined whether LMN diet, reported to induce neurogenesis in adult mice, was able to antagonize the age-related behavioural impairment and neuropathology in wild type (WT) mice and Tg2576 mice, a mouse model of Alzheimer's disease (AD). Thirteen-month-old mice (once the amyloid (Abeta) plaques were formed) were fed with the LMN diet for 5 months, and in the last 2 months of the regimen they r…	d
1099	25144567	Methyl donor-deficient diet during development can affect fear and anxiety in adulthood in C57BL/6J mice	Ishii, D._x000D_ and Matsuzawa, D._x000D_ and Matsuda, S._x000D_ and Tomizawa, H._x000D_ and Sutoh, C._x000D_ and Shimizu, E._x000D_	PLoS ONE [Electronic Resource]	DNA methylation is one of the essential factors in the control of gene expression. Folic acid, methionine and choline (methyl donors)--all nutrients related to one-carbon metabolism--are known as important mediators of DNA methylation. A previous study has shown that long-term administration of a diet lacking in methyl donors caused global DNA hypermethylation in the brain (Pogribny et al., 2008)…	d
2084	15763579	Nociception and locomotor activity are increased in ketogenic diet fed rats	Ziegler, D. R._x000D_ and Gamaro, G. D._x000D_ and Araujo, E._x000D_ and Bassani, M. G._x000D_ and Perry, M. L._x000D_ and Dalmaz, C._x000D_ and Goncalves, C. A._x000D_	Physiology & Behavior	Ketogenic diets have been used to treat epilepsy in children for almost 80 years. However, there are only few studies concerning behavioral effects of these diets, besides their efficacy in treating seizure disorders induced by kainic acid or pentylenetetrazol in rats. Here, rats were fed with a ketogenic diet and locomotion, anxiety and nociception were investigated after 10 weeks. Male Wistar r…	d
627	605458791	Predictive behaviors for anxiety and depression in female Wistar rats subjected to cafeteria diet and stress	da Costa Estrela, D._x000D_ and da Silva, W. A. M._x000D_ and Guimaraes, A. T. B._x000D_ and de Oliveira Mendes, B._x000D_ and da Silva Castro, A. L._x000D_ and da Silva Torres, I. L._x000D_ and Malafaia, G._x000D_	Physiology and Behavior	Obesity and chronic stress have been considered important public health problems that affect millions of people worldwide. Our aim was to analyze the effect of obesity associated with chronic stress on neurobehavioral parameters in female rats, considering that the association of these syndromes can enhance the negative effects on homeostasis. The animals were distributed into standard diet (Std)…	d
1766	28463967	Increased anxiety-like behavior is associated with the metabolic syndrome in non-stressed rats	Rebolledo-Solleiro, D._x000D_ and Roldan-Roldan, G._x000D_ and Diaz, D._x000D_ and Velasco, M._x000D_ and Larque, C._x000D_ and Rico-Rosillo, G._x000D_ and Vega-Robledo, G. B._x000D_ and Zambrano, E._x000D_ and Hiriart, M._x000D_ and Perez de la Mora, M._x000D_	PLoS ONE [Electronic Resource]	Metabolic syndrome (MS) is a cluster of signs that increases the risk to develop diabetes mellitus type 2 and cardiovascular disease. In the last years, a growing interest to study the relationship between MS and psychiatric disorders, such as depression and anxiety, has emerged obtaining conflicting results. Diet-induced MS rat models have only examined the effects of high-fat or mixed cafeteria…	d
1836	23321577	Effects of early protein malnutrition and environmental stimulation on behavioral and biochemical parameters in rats submitted to the elevated plus-maze test	Soares, R. O._x000D_ and Oliveira, L. M._x000D_ and Marchini, J. S._x000D_ and Antunes-Rodrigues, J._x000D_ and Elias, L. L._x000D_ and Almeida, S. S._x000D_	Nutritional Neuroscience	The objective of this study was to compare the effects of the tactile/handling stimulation (H) and environmental enrichment (EE) in well-nourished (C - 16% of protein) and malnourished (M - 6% of protein) rats tested in the elevated plus-maze (EPM) at 36 and 37 days of age. The results showed higher exploration of the open arms in the EPM in M as compared with C animals, as well as lower index of…	d
897	31881260	High Fructose Diet Induces Sex-specific Modifications in Synaptic Respiration and Affective-like Behaviors in Rats	Kloster, A._x000D_ and Hyer, M. M._x000D_ and Dyer, S._x000D_ and Salome-Sanchez, C._x000D_ and Neigh, G. N._x000D_	Neuroscience	The consequences of excessive fructose intake extend beyond those of metabolic disorder to changes in emotional regulation and cognitive function. Long-term consumption of fructose, particularly common when begun in adolescence, is more likely to lead to deleterious consequences than acute consumption. These long-term consequences manifest differently in males and females, suggesting a sex-diverg…	d
582	627108075	Vitamin D<inf>3</inf> treatment differentially affects anxiety-like behavior in the old ovariectomized female rats and old ovariectomized female rats treated with low dose of 17beta-estradiol	Fedotova, J. O.	BMC Medical Genetics	Background: Estrogen deficiency effects on affective-related behavior are restricted to certain periods of age after ovary removal. Among other nutraceuticals, one of such <<natural>> substances for treatment of affective-related diseases could be vitamin D<inf>3</inf>. It is a great interest to evaluate the effects of repeated cholecalciferol administration on anxiety-related behavior in the old…	d
2167	30153273	Chronic folate deficiency induces glucose and lipid metabolism disorders and subsequent cognitive dysfunction in mice	Zhao, M. and Yuan, M. M. and Yuan, L. and Huang, L. L. and Liao, J. H. and Yu, X. L. and Su, C. and Chen, Y. H. and Yang, Y. Y. and Yu, H. and Xu, X.	PLoS ONE [Electronic Resource]	Previous studies have shown that folate levels were decreased in patients with type 2 diabetes (T2D) and further lowered in T2D patients with cognitive impairment. However, whether folate deficiency could cause T2D and subsequent cognitive dysfunction is still unknown. The present study aimed to explore the effects of chronic folate deficiency (CFD) on glucose and lipid metabolism and cognitive f…	d
2183	2002296478	A high methyl donor diet affects physiology and behavior in Peromyscus polionotus	Yadon, N. and Owen, A. and Cakora, P. and Bustamante, A. and Hall-South, A. and Smith, N. and Felder, M. R. and Vrana, P. B. and Shorter, K. R.	Physiology and Behavior	Folic acid and other dietary methyl donors are widely supplemented due to their ability to prevent neural tube defects. Dietary methyl donors are also added to other consumables such as energy drinks due to energy-promoting attributes and other perceived benefits. However, there is mounting evidence that indicates developmental exposure to high levels of dietary methyl donors may have deleterious…	d
317	613001659	Prevalence of Vitamin B<inf>12</inf> and folic acid deficiency in HIV-positive patients and its association with neuropsychiatric symptoms and immunological response	Adhikari, P._x000D_ and Chowta, M._x000D_ and Ramapuram, J._x000D_ and Rao, S._x000D_ and Udupa, K._x000D_ and Acharya, S._x000D_	Indian Journal of Sexually Transmitted Diseases	Background: Deficiency of micronutrients is prevalent even before the development of symptoms of HIV disease and is associated with accelerated HIV disease progression. Aim(s): This study evaluates the prevalence of folate and Vitamin B<inf>12</inf>deficiency in HIV-positive patients with or without tuberculosis (TB) and its association with neuropsychiatric symptoms and immunological response. S…	d
1191	31188081	Higher Vitamin B<sub>6</sub> Intake is Associated with Lower Depression and Anxiety Risk in Women but not in Men: A large Cross-Sectional Study	Kafeshani, M._x000D_ and Feizi, A._x000D_ and Esmaillzadeh, A._x000D_ and Keshteli, A. H._x000D_ and Afshar, H._x000D_ and Roohafza, H._x000D_ and Adibi, P._x000D_	International Journal for Vitamin & Nutrition Research	Objective: The prevalence of depression and anxiety is increasing worldwide. Diet as a modifiable factor for mental health has received great attention. The aim of the present study was to evaluate the association of vitamin B6 intake with depression and anxiety. Methods: This cross-sectional study was performed among 3362 adults in 2011. Anxiety and depression were evaluated using an Iranian val…	d
1990	28471488	Maternal choline status during pregnancy, but not that of betaine, is related to antenatal mental well-being: The growing up in Singapore toward healthy outcomes cohort	van Lee, L._x000D_ and Quah, P. L._x000D_ and Saw, S. M._x000D_ and Yap, F. K. P._x000D_ and Godfrey, K. M._x000D_ and Chong, Y. S._x000D_ and Meaney, M. J._x000D_ and Chen, H._x000D_ and Chong, M. F._x000D_	Depression & Anxiety	BACKGROUND: Choline and betaine status have previously been associated with symptoms of depression. However, the relation of maternal plasma choline and betaine concentrations in pregnancy to peripartum maternal mood is unknown. METHODS: Maternal plasma choline and betaine concentrations (mumol/L) were measured at 26-28 weeks gestation in the Growing Up in Singapore Toward healthy Outcomes (GUSTO…	d
752	812106	Biochemical assessment of the state of thiamine nutrition in patients with neuroses	Gontea, I._x000D_ and Popescu, F._x000D_ and Grocea, V._x000D_	Physiologie	The thiamin status of 65 patients with neurosis was studied soon after their admission to the psychiatric department; 49 healthy persons were also studied. In comparison with the control group, the patients with neurosis had a twice as low thiamin excretion and a 22% lower erythrocyte transketolase (p less than 0.001), while their blood pyruvate and pyruvate excretions were 31-38% higher (p less …	d
1533	625465048	Superiority of magnesium and vitamin B6 over magnesium alone on severe stress in healthy adults with low magnesemia: A randomized, single-blind clinical trial	Pouteau, E._x000D_ and Kabir-Ahmadi, M._x000D_ and Noah, L._x000D_ and Mazur, A._x000D_ and Dye, L._x000D_ and Hellhammer, J._x000D_ and Pickering, G._x000D_ and Dubray, C._x000D_	PLoS ONE	Introduction Animal and clinical studies suggest complementary effects of magnesium and high-dose pyridoxine (vitamin B6) on stress reduction. This is the first randomized trial evaluating the effects of combined magnesium and vitamin B6 supplementation on stress in a stressed population with low magnesemia using a validated measure of perceived stress. Methods In this Phase IV, investigator-blin…	d
1131	352878613	Association between magnesium intake and depression and anxiety in community-dwelling adults: The Hordaland health study	Jacka, F. and Overland, S. and Stewart, R. and Tell, G. and Bjelland, I. and Mykletun, A.	Australian and New Zealand Journal of Psychiatry	Objective: Systemic inflammation is associated with both the dietary intake of magnesium, and depression. Limited experimental and clinical data suggest an association between magnesium and depression. Thus, there are reasons to consider dietary magnesium as a variable of interest in depressive disorders. The aim of the present study was to examine the association between magnesium intake and dep…	d
655	366291547	Effect of diet enriched with selenium on the psycho-emotional and adaptive capacity of patients with cardiovascular diseases and obesity. [Russian]	Derbeneva, S. A. and Bogdanov, A. R. and Pogozheva, A. V. and Gladyshev, O. A. and Vasilevskaya, L. S. and Zorin, S. N. and Mazo, V. K.	Voprosy Pitaniia	It was studied the effect of diet enriched with selenium on the clinical and biochemical status, psycho-emotional and adaptive capacity of the organism in patients with diseases of the cardiovascular system. We examined 59 patients with cardiovascular disease and obesity, treated fo r 3 weeks antiatherogenic reduced calorie diet. O f these 36 patients from the index group took on the back of grou…	d
864	618047688	A combination of coenzyme Q10, feverfew and magnesium for migraine prophylaxis: A prospective observational study	Guilbot, A. and Bangratz, M. and Ait Abdellah, S. and Lucas, C.	BMC Complementary and Alternative Medicine	Background: Feverfew (Tanacetum parthenium L.), magnesium and coenzyme Q10 are frequently used for migraine prophylaxis. Supplementation with a fixed combination of these three agents (Antemig, PiLeJe) was investigated in an observational study. Method(s): Adult patients suffering from migraine according to the criteria of the International Headache Society were enrolled by general practitioners …	d
261	23585387	{Omega}-3 fatty acid supplement use in the 45 and Up Study Cohort	Adams, J. and Sibbritt, D. and Lui, C. W. and Broom, A. and Wardle, J.	BMJ Open	OBJECTIVE: There has been a dramatic increase in the use of dietary supplements in Western societies over the past decades. Our understanding of the prevalence of OMEGA-3 fatty acid supplement consumption is of significance for future nutrition planning, health promotion and care delivery. However, we know little about OMEGA-3 fatty acid supplement consumption or users. This paper, drawing upon t…	d
1445	29882923	Omega 3 Consumption and Anxiety Disorders: A Cross-Sectional Analysis of the Brazilian Longitudinal Study of Adult Health (ELSA-Brasil)	Natacci, L. and D, M. M. and A, C. G. and Nunes, M. A. and A, B. M. and L, O. C. and Giatti, L. and Mdc, B. M. and I, S. S. and Brunoni, A. R. and P, A. L. and I, M. B.	Nutrients	Few studies have evaluated the association between diet and mental disorders, and it has been established that &omega;-3 (n-3) fatty acids may have a beneficial effect for sufferers of anxiety disorders. This study is part of the Brazilian Longitudinal Study of Adult Health (ELSA-Brasil)&mdash;a population-based cohort study on diet and mental health&mdash;and searched for associations between an…	d
310	30230402	The effects of fish oil omega-3 fatty acid supplementation on mental health parameters and metabolic status of patients with polycystic ovary syndrome: a randomized, double-blind, placebo-controlled trial	Amini, M. and Bahmani, F. and Foroozanfard, F. and Vahedpoor, Z. and Ghaderi, A. and Taghizadeh, M. and Karbassizadeh, H. and Asemi, Z.	Journal of Psychosomatic Obstetrics & Gynecology	OBJECTIVE: This study was conducted to evaluate the effects of fish oil omega-3 fatty acid supplementation on mental health parameters and metabolic status of women with polycystic ovary syndrome (PCOS). METHODS: This randomized double-blind, placebo-controlled trial was conducted on 60 women with PCOS, aged 18-40 years old. Participants were randomly assigned into two groups to receive either 2 …	d
1077	6803278	Kinetics of L-tryptophan in depressive patients: a possible correlation between the plasma concentrations of L-tryptophan and some psychiatric rating scales	Hoes, M. J._x000D_ and Loeffen, T._x000D_ and Vree, T. B._x000D_	Psychopharmacology	The plasma concentration and flux of L-tryptophan are abnormal in primary depressive patients, according to the literature. The plasma concentrations of L-tryptophan over a 6-h period after ingestion of 5 g L-tryptophan were investigated and did not differ significantly between depressive patients and controls during the absorption, distribution, and elimination phases. There was no correlation b…	d
1559	31311657	Effects of tryptophan depletion on anxiety induced by simulated public speaking	Monteiro-dos-Santos, P. C. and Graeff, F. G. and dos-Santos, J. E. and Ribeiro, R. P. and Guimaraes, F. S. and Zuardi, A. W.	Brazilian journal of medical and biological research = Revista brasileira de pesquisas medicas e biologicas / Sociedade Brasileira de Biofisica ..	Several lines of evidence point to the participation of serotonin (5HT) in anxiety. Its specific role, however, remains obscure. The objective of the present study was to evaluate the effect of reducing 5HT-neurotransmission through an acute tryptophan depletion on anxiety induced by a simulated public speaking (SPS) test. Two groups of 14-15 subjects were submitted to a 24-h diet with a low or n…	d
1541	23805296	Effects of Chronic D-Serine Elevation on Animal Models of Depression and Anxiety-Related Behavior	Otte, D. M._x000D_ and Barcena de Arellano, M. L._x000D_ and Bilkei-Gorzo, A._x000D_ and Albayram, O._x000D_ and Imbeault, S._x000D_ and Jeung, H._x000D_ and Alferink, J._x000D_ and Zimmer, A._x000D_	PLoS ONE [Electronic Resource]	NMDA receptors are activated after binding of the agonist glutamate to the NR2 subunit along with a co-agonist, either L-glycine or D-serine, to the NR1 subunit. There is substantial evidence to suggest that D-serine is the most relevant co-agonist in forebrain regions and that alterations in D-serine levels contribute to psychiatric disorders. D-serine is produced through isomerization of L-seri…	d
205	616879087	Microbiota in anorexia nervosa: The triangle between bacterial species, metabolites and psychological tests	Borgo, F._x000D_ and Riva, A._x000D_ and Benetti, A._x000D_ and Casiraghi, M. C._x000D_ and Bertelli, S._x000D_ and Garbossa, S._x000D_ and Anselmetti, S._x000D_ and Scarone, S._x000D_ and Pontiroli, A. E._x000D_ and Morace, G._x000D_ and Borghi, E._x000D_	PLoS ONE	Anorexia nervosa (AN) is a psychiatric disease with devastating physical consequences, with a pathophysiological mechanism still to be elucidated. Metagenomic studies on anorexia nervosa have revealed profound gut microbiome perturbations as a possible environmental factor involved in the disease. In this study we performed a comprehensive analysis integrating data on gut microbiota with clinical…	d
401	609132992	Efficacy of a Gluten-Free Diet in Subjects With Irritable Bowel Syndrome-Diarrhea Unaware of Their HLA-DQ2/8 Genotype	Aziz, I._x000D_ and Trott, N._x000D_ and Briggs, R._x000D_ and North, J. R._x000D_ and Hadjivassiliou, M._x000D_ and Sanders, D. S._x000D_	Clinical Gastroenterology and Hepatology	Background & Aims: A gluten-containing diet alters bowel barrier function in patients with irritable bowel syndrome with diarrhea (IBS-D), particularly those who are positive for HLA allele DQ2/8. We studied the effects of a gluten-free diet (GFD) in patients with IBS-D who have not previously considered the effects of gluten in their diet and were unaware of their HLA-DQ2/8 genotype. Method(s): …	d
424	24348707	Evaluation of anxiolytic-like effect of aqueous extract of asparagus stem in mice	Cheng, L._x000D_ and Pan, G. F._x000D_ and Sun, X. B._x000D_ and Huang, Y. X._x000D_ and Peng, Y. S._x000D_ and Zhou, L. Y._x000D_	Evidence-Based Complementary & Alternative Medicine: eCAM	There are few studies on the neuropharmacological properties of asparagus, which was applied in Chinese traditional medicine as a tonic and heat-clearing agent. The present study was designed to investigate the anxiolytic-like activity of the aqueous extract of asparagus stem (AEAS) using elevated plus maze (EPM) and Vogel conflict tests (VCT) in mice. AEAS significantly increased the percentage …	d
1495	24040270	Grape powder intake prevents ovariectomy-induced anxiety-like behavior, memory impairment and high blood pressure in female Wistar rats	Patki, G._x000D_ and Allam, F. H._x000D_ and Atrooz, F._x000D_ and Dao, A. T._x000D_ and Solanki, N._x000D_ and Chugh, G._x000D_ and Asghar, M._x000D_ and Jafri, F._x000D_ and Bohat, R._x000D_ and Alkadhi, K. A._x000D_ and Salim, S._x000D_	PLoS ONE [Electronic Resource]	Diminished estrogen influence at menopause is reported to be associated with cognitive decline, heightened anxiety and hypertension. While estrogen therapy is often prescribed to overcome these behavioral and physiological deficits, antioxidants which have been shown beneficial are gaining nutritional intervention and popularity. Therefore, in the present study, utilizing the antioxidant properti…	d
2067	2004771652	Prenatal fruit juice exposure enhances memory consolidation in male post-weanling Sprague-Dawley rats	Ward-Flanagan, R._x000D_ and Scavuzzo, C._x000D_ and Mandhane, P. J._x000D_ and Bolduc, F. V._x000D_ and Dickson, C. T._x000D_	PLoS ONE	Objectives Nutritional intake during gestation is known to impact health outcomes for progeny. Correlational evidence in humans suggests that increased fruit consumption of pregnant mothers enhances infant cognitive development. Moreover, wild-type Drosophila supplemented with a combination of orange and tomato juice showed robust enhancements in performance on an associative olfactory memory tas…	d
743	612856807	The anti-inflammatory effects of blueberries in an animal model of post-traumatic stress disorder (PTSD)	Ebenezer, P. J._x000D_ and Wilson, C. B._x000D_ and Wilson, L. D._x000D_ and Nair, A. R._x000D_ and Francis, J._x000D_	PLoS ONE	Post-traumatic stress disorder (PTSD) is a trauma and stressor-related disorder that results in a prolonged stress response. It is associated with increased oxidative stress and inflammation in the prefrontal cortex (PFC) and hippocampus (HC). The only approved therapy for PTSD is selective serotonin re-uptake inhibitors (SSRIs), but their efficacy is marginal. Recently, we demonstrated that over…	d
1994	615803285	A randomized controlled trial of physical activity, dietary habit, and distress management with the Leadership and Coaching for Health (LEACH) program for disease-free cancer survivors	Yun, Y. H._x000D_ and Kim, Y. A._x000D_ and Lee, M. K._x000D_ and Sim, J. A._x000D_ and Nam, B. H._x000D_ and Lee, E. S._x000D_ and Noh, D. Y._x000D_ and Lim, J. Y._x000D_ and Kim, S._x000D_ and Kim, S. Y._x000D_ and Cho, C. H._x000D_ and Jung, K. H._x000D_ and Chun, M._x000D_ and Lee, S. N._x000D_ and Park, K. H._x000D_ and Park, S._x000D_	BMC Cancer	Background: We aimed to evaluate the potential benefits of the Leadership and Coaching for Health (LEACH) program on physical activity (PA), dietary habits, and distress management in cancer survivors. Method(s): We randomly assigned 248 cancer survivors with an allocation ratio of two-to-one to the LEACH program (LP) group, coached by long-term survivors, or the usual care (UC) group. At baselin…	d
15	621914180	Green Juice in Human Metabolism: A Randomized Trial	Chiochetta, M._x000D_ and Ferreira, E. J._x000D_ and Moreira, I. T. D. S._x000D_ and Avila, R. C. S. D._x000D_ and Oliveira, A. A. D._x000D_ and Busnello, F. M._x000D_ and Braganhol, E._x000D_ and Barschak, A. G._x000D_	Journal of the American College of Nutrition	Objective: Fruits and vegetables contain many compounds presenting potential antioxidant activity. The objective of this study was to evaluate the effect of a green juice recipe in adult metabolism in order to identify new preventive dietary sources. Method(s): This was a single-blind randomized controlled clinical trial. Recruitment and data were, respectively, made and collected at the Universi…	d
483	614290010	Let them eat fruit! the effect of fruit and vegetable consumption on psychological well-being in young adults: A randomized controlled trial	Conner, T. S._x000D_ and Brookie, K. L._x000D_ and Carr, A. C._x000D_ and Mainvil, L. A._x000D_ and Vissers, M. C. M._x000D_	PLoS ONE	This study tested the psychological benefits of a 14-day preregistered clinical intervention to increase fruit and vegetable (FV) consumption in 171 low-FV-consuming young adults (67% female, aged 18-25). Participants were randomly assigned into a diet-as-usual control condition, an ecological momentary intervention (EMI) condition involving text message reminders to increase their FV consumption…	d
780	32110904	Nutritional Factors, Physical Health and Immigrant Status Are Associated with Anxiety Disorders among Middle-Aged and Older Adults: Findings from Baseline Data of The Canadian Longitudinal Study on Aging (CLSA)	Davison, K. M._x000D_ and Lin, S. L._x000D_ and Tong, H._x000D_ and Kobayashi, K. M._x000D_ and Mora-Almanza, J. G._x000D_ and Fuller-Thomson, E._x000D_	International Journal of Environmental Research & Public Health [Electronic Resource]	The main purpose of this study was to compare the lifetime prevalence of anxiety disorders among foreign-born and Canadian-born adults in middle and later life. Using baseline data of the Canadian Longitudinal Study on Aging (2010-2015), multivariable binary logistic regression was conducted to investigate anxiety diagnosis and immigrant status, while controlling for socio-economic, health-relate…	d
372	27255079	The Probiotics in Pregnancy Study (PiP Study): rationale and design of a double-blind randomised controlled trial to improve maternal health during pregnancy and prevent infant eczema and allergy	Barthow, C._x000D_ and Wickens, K._x000D_ and Stanley, T._x000D_ and Mitchell, E. A._x000D_ and Maude, R._x000D_ and Abels, P._x000D_ and Purdie, G._x000D_ and Murphy, R._x000D_ and Stone, P._x000D_ and Kang, J._x000D_ and Hood, F._x000D_ and Rowden, J._x000D_ and Barnes, P._x000D_ and Fitzharris, P._x000D_ and Craig, J._x000D_ and Slykerman, R. F._x000D_ and Crane, J._x000D_	BMC Pregnancy & Childbirth	BACKGROUND: Worldwide there is increasing interest in the manipulation of human gut microbiota by the use of probiotic supplements to modify or prevent a range of communicable and non-communicable diseases. Probiotic interventions administered during pregnancy and breastfeeding offer a unique opportunity to influence a range of important maternal and infant outcomes. The aim of the Probiotics in …	d
1932	622641309	The anxiolytic effect of probiotics: A systematic review and meta-analysis of the clinical and preclinical literature	Reis, D. J._x000D_ and Ilardi, S. S._x000D_ and Punt, S. E. W._x000D_	PLoS ONE	Background Probiotics have generated intensive research interest in recent years as a novel mode of treatment for physical and mental illness. Nevertheless, the anxiolytic potential of probiotics remains unclear. The present systematic review and meta-analysis aimed to evaluate the clinical and preclinical (animal model) evidence regarding the effect of probiotic administration on anxiety. Method…	d
504	629836451	Probiotics for Gastrointestinal Symptoms and Quality of Life in Autism: A Placebo-Controlled Pilot Trial	Eugene Arnold, L._x000D_ and Luna, R. A._x000D_ and Williams, K._x000D_ and Chan, J._x000D_ and Parker, R. A._x000D_ and Wu, Q._x000D_ and Hollway, J. A._x000D_ and Jeffs, A._x000D_ and Lu, F._x000D_ and Coury, D. L._x000D_ and Hayes, C._x000D_ and Savidge, T._x000D_	Journal of Child and Adolescent Psychopharmacology	Objective: A randomized pilot trial of gastrointestinal (GI) symptoms targeting probiotic for quality of life in autism spectrum disorder (ASD). Method(s): Thirteen children, 3-12 years of age with ASD, anxiety, and GI symptoms, were randomized into a probiotic crossover trial of 8 weeks each on VISBIOME and placebo separated by a 3-week washout. VISBIOME contains eight probiotic species, mostly …	d
319	628577926	Probiotics in pregnancy: Protocol of a double-blind randomized controlled pilot trial for pregnant women with depression and anxiety (PIP pilot trial)	Browne, P. D._x000D_ and Bolte, A._x000D_ and Claassen, E._x000D_ and De Weerth, C._x000D_	Trials	Background: Maternal prenatal depressive or anxiety symptoms are associated with adverse maternal and infant health outcomes. With prevalence rates of maternal prenatal depression and anxiety ranging between 10 and 20%, attempts to identify effective interventions to reduce symptoms are priority. There are indications that probiotics can reduce symptoms of maternal depression or anxiety. Probioti…	d
1362	362743768	Beneficial psychological effects of a probiotic formulation (Lactobacillus helveticus R0052 and Bifidobacterium longum R0175) in healthy human volunteers	Messaoudi, M._x000D_ and Violle, N._x000D_ and Bisson, J._x000D_ and Desor, D._x000D_ and Javelot, H._x000D_ and Rougeot, C._x000D_	Gut Microbes		d
1544	30971965	Effects of Probiotics on Cognitive Reactivity, Mood, and Sleep Quality	Marotta, A. and Sarno, E. and Del Casale, A. and Pane, M. and Mogna, L. and Amoruso, A. and Felis, G. E. and Fiorio, M.	Frontiers in psychiatry Frontiers Research Foundation	Recent demonstration that probiotics administration has positive effects on mood state in healthy populations suggests its possible role as an adjunctive therapy for depression in clinical populations and as a non-invasive strategy to prevent depressive mood state in healthy individuals. The present study extends current knowledge on the beneficial effects of probiotics on psychological well-bein…	d
1966	25449699	Prebiotic intake reduces the waking cortisol response and alters emotional bias in healthy volunteers	Schmidt, K._x000D_ and Cowen, P. J._x000D_ and Harmer, C. J._x000D_ and Tzortzis, G._x000D_ and Errington, S._x000D_ and Burnet, P. W._x000D_	Psychopharmacology	RATIONALE: There is now compelling evidence for a link between enteric microbiota and brain function. The ingestion of probiotics modulates the processing of information that is strongly linked to anxiety and depression, and influences the neuroendocrine stress response. We have recently demonstrated that prebiotics (soluble fibres that augment the growth of indigenous microbiota) have significan…	d
1844	26896291	Probiotic Lactobacillus casei strain Shirota relieves stress-associated symptoms by modulating the gut-brain interaction in human and animal models	Takada, M._x000D_ and Nishida, K._x000D_ and Kataoka-Kato, A._x000D_ and Gondo, Y._x000D_ and Ishikawa, H._x000D_ and Suda, K._x000D_ and Kawai, M._x000D_ and Hoshi, R._x000D_ and Watanabe, O._x000D_ and Igarashi, T._x000D_ and Kuwano, Y._x000D_ and Miyazaki, K._x000D_ and Rokutan, K._x000D_	Neurogastroenterology & Motility	BACKGROUND: This study aimed to examine the effects of Lactobacillus casei strain Shirota (LcS) on gut-brain interactions under stressful conditions. METHODS: Three double-blind, placebo-controlled trials were conducted to examine the effects of LcS on psychological and physiological stress responses in healthy medical students under academic examination stress. Subjects received LcS-fermented mi…	d
1223	28614379	Microbiome restoration diet improves digestion, cognition and physical and emotional wellbeing	Lawrence, K._x000D_ and Hyde, J._x000D_	PLoS ONE [Electronic Resource]	Manipulating gut bacteria in the microbiome, through the use of probiotics and prebiotics, has been found to have an influence on both physical and emotional wellbeing. This study uses a dietary manipulation 'The Gut Makeover' designed to elicit positive changes to the gut bacteria within the microbiome. 21 healthy participants undertook 'The Gut Makeover' for a four week period. Weight and vario…	d
296	27477485	Effects of scFOS on the composition of fecal microbiota and anxiety in patients with irritable bowel syndrome: a randomized, double blind, placebo controlled study	Azpiroz, F._x000D_ and Dubray, C._x000D_ and Bernalier-Donadille, A._x000D_ and Cardot, J. M._x000D_ and Accarino, A._x000D_ and Serra, J._x000D_ and Wagner, A._x000D_ and Respondek, F._x000D_ and Dapoigny, M._x000D_	Neurogastroenterology & Motility	BACKGROUND: Short-chain fructooligosaccharides (scFOS) have beneficial effects in subjects with minor digestive complaints, but the potential mechanisms involved have not been elucidated. The aim of the study was to evaluate changes in rectal sensitivity related to the clinical effects of scFOS in a selected group of patients with irritable bowel syndrome (IBS) and rectal hypersensitivity. METHOD…	d
2110	623735823	Effect of a prebiotic galactooligosaccharide mixture (B-GOS) on gastrointestinal symptoms in adults selected from a general population who suffer with bloating, abdominal pain, or flatulence	Vulevic, J._x000D_ and Tzortzis, G._x000D_ and Juric, A._x000D_ and Gibson, G. R._x000D_	Neurogastroenterology and Motility	Background: Prebiotics exert beneficial effects upon gastrointestinal (GI) environment, but this is not always accompanied with a positive effect on GI symptoms. B-GOS is a prebiotic with high selectivity toward bifidobacteria and a variety of other beneficial effects in humans. Here, we investigated its effect on GI symptoms in adults who suffer with bloating, abdominal pain, and flatulence. Met…	d
158	612986823	Bifidobacterium longum 1714 as a translational psychobiotic: Modulation of stress, electrophysiology and neurocognition in healthy volunteers	Allen, A. P._x000D_ and Hutch, W._x000D_ and Borre, Y. E._x000D_ and Kennedy, P. J._x000D_ and Temko, A._x000D_ and Boylan, G._x000D_ and Murphy, E._x000D_ and Cryan, J. F._x000D_ and Dinan, T. G._x000D_ and Clarke, G._x000D_	Translational Psychiatry	The emerging concept of psychobiotics - live microorganisms with a potential mental health benefit - represents a novel approach for the management of stress-related conditions. The majority of studies have focused on animal models. Recent preclinical studies have identified the B. longum 1714 strain as a putative psychobiotic with an impact on stress-related behaviors, physiology and cognitive p…	d
1863	19053980	Clinical trial: the effects of a trans-galactooligosaccharide prebiotic on faecal microbiota and symptoms in irritable bowel syndrome	Silk, D. B._x000D_ and Davis, A._x000D_ and Vulevic, J._x000D_ and Tzortzis, G._x000D_ and Gibson, G. R._x000D_	Alimentary Pharmacology & Therapeutics	BACKGROUND: Gut microflora-mucosal interactions may be involved in the pathogenesis of irritable bowel syndrome (IBS). AIM: To investigate the efficacy of a novel prebiotic trans-galactooligosaccharide in changing the colonic microflora and improve the symptoms in IBS sufferers. METHODS: In all, 44 patients with Rome II positive IBS completed a 12-week single centre parallel crossover controlled …	d
1967	24483860	Effectiveness and safety of Very Low Calory Diets in obese patients	Saez Bello, M._x000D_ and Segarra Villalba, C._x000D_ and Gras Colomer, E._x000D_ and Frias Ruiz, P._x000D_ and Climente Marti, M._x000D_	Farmacia Hospitalaria	PURPOSE: To evaluate effectiveness, safety and adherence of Very Low Calory Diet (VLCD) in patients with obesity. METHODS: Observational prospective descriptive study. Patients with BMI >30 kg/m2 who started VLCD were included. We arranged 3 pharmacotherapeutical consultations, picking up the variables: age, sex, BMI, side effects and number of VLCD cycles. We defined effectiveness as weight loss…	d
563	32031258	Association between a low-carbohydrate diet and sleep status, depression, anxiety, and stress score	Daneshzad, E._x000D_ and Keshavarz, S. A._x000D_ and Qorbani, M._x000D_ and Larijani, B._x000D_ and Azadbakht, L._x000D_	Journal of the Science of Food & Agriculture	BACKGROUND: Dietary intakes, especially carbohydrates, play an important role in blood glucose control in patients with diabetes. It is suggested that carbohydrate amounts may be effective in diabetes complications. This study aimed to reveal the association of low-carbohydrate diet (LCD) and sleep and mental status among patients with diabetes. METHODS: This cross-sectional study was conducted a…	d
619	619246647	A Diet Low in Fermentable Oligo-, Di-, and Monosaccharides and Polyols Improves Quality of Life and Reduces Activity Impairment in Patients With Irritable Bowel Syndrome and Diarrhea	Eswaran, S._x000D_ and Chey, W. D._x000D_ and Jackson, K._x000D_ and Pillai, S._x000D_ and Chey, S. W._x000D_ and Han-Markey, T._x000D_	Clinical Gastroenterology and Hepatology	Background & Aims We investigated the effects of a diet low in fermentable oligo-, di-, and monosaccharides and polyols (FODMAPs) vs traditional dietary recommendations on health-related quality of life (QOL), anxiety and depression, work productivity, and sleep quality in patients with irritable bowel syndrome and diarrhea (IBS-D). Methods We conducted a prospective, single-center, single-blind …	d
2200	368465791	Vulnerability Imposed by Diet and Brain Trauma for Anxiety-Like Phenotype: Implications for Post-Traumatic Stress Disorders	Tyagi, E._x000D_ and Agrawal, R._x000D_ and Zhuang, Y._x000D_ and Abad, C._x000D_ and Waschek, J. A._x000D_ and Gomez-Pinilla, F._x000D_	PLoS ONE	Mild traumatic brain injury (mTBI, cerebral concussion) is a risk factor for the development of psychiatric illness such as posttraumatic stress disorder (PTSD). We sought to evaluate how omega-3 fatty acids during brain maturation can influence challenges incurred during adulthood (transitioning to unhealthy diet and mTBI) and predispose the brain to a PTSD-like pathobiology. Rats exposed to die…	d
1888	0	Tlr4 upregulation in the brain accompanies depression- and anxiety-like behaviors induced by a high-cholesterol diet	Strekalova, T._x000D_ and Evans, M._x000D_ and Costa-Nunes, J._x000D_ and Bachurin, S._x000D_ and Yeritsyan, N._x000D_ and Couch, Y._x000D_ and Steinbusch, H. M. W._x000D_ and Kohler, S. E._x000D_ and Lesch, K. P._x000D_ and Anthony, D. C._x000D_	Brain, Behavior, and Immunity	An association between metabolic abnormalities, hypercholesterolemia and affective disorders is now well recognized. Less well understood are the molecular mechanisms, both in brain and in the periphery, that underpin this phenomenon. In addition to hepatic lipid accumulation and inflammation, C57BL/6J mice fed a high-cholesterol diet (0.2%) to induce non-alcoholic fatty liver disease (NAFLD), ex…	d
334	26795748	The effect of high-fat diet on rat's mood, feeding behavior and response to stress	Aslani, S._x000D_ and Vieira, N._x000D_ and Marques, F._x000D_ and Costa, P. S._x000D_ and Sousa, N._x000D_ and Palha, J. A._x000D_	Transl Psychiatry Psychiatry	An association between obesity and depression has been indicated in studies addressing common physical (metabolic) and psychological (anxiety, low self-esteem) outcomes. Of consideration in both obesity and depression are chronic mild stressors to which individuals are exposed to on a daily basis. However, the response to stress is remarkably variable depending on numerous factors, such as the ph…	d
915	28380057	Specific behavioral and cellular adaptations induced by chronic morphine are reduced by dietary omega-3 polyunsaturated fatty acids	Hakimian, J._x000D_ and Minasyan, A._x000D_ and Zhe-Ying, L._x000D_ and Loureiro, M._x000D_ and Beltrand, A._x000D_ and Johnston, C._x000D_ and Vorperian, A._x000D_ and Romaneschi, N._x000D_ and Atallah, W._x000D_ and Gomez-Pinilla, F._x000D_ and Walwyn, W._x000D_	PLoS ONE [Electronic Resource]	Opiates, one of the oldest known drugs, are the benchmark for treating pain. Regular opioid exposure also induces euphoria making these compounds addictive and often misused, as shown by the current epidemic of opioid abuse and overdose mortalities. In addition to the effect of opioids on their cognate receptors and signaling cascades, these compounds also induce multiple adaptations at cellular …	d
575	27563288	Short-Term High-Fat Diet (HFD) Induced Anxiety-Like Behaviors and Cognitive Impairment Are Improved with Treatment by Glyburide	Gainey, S. J._x000D_ and Kwakwa, K. A._x000D_ and Bray, J. K._x000D_ and Pillote, M. M._x000D_ and Tir, V. L._x000D_ and Towers, A. E._x000D_ and Freund, G. G._x000D_	Frontiers in Behavioral Neuroscience	Obesity-associated comorbidities such as cognitive impairment and anxiety are increasing public health burdens that have gained prevalence in children. To better understand the impact of childhood obesity on brain function, mice were fed with a high-fat diet (HFD) from weaning for 1, 3 or 6 weeks. When compared to low-fat diet (LFD)-fed mice (LFD-mice), HFD-fed mice (HFD-mice) had impaired novel …	d
2104	361908281	Omega-3 fatty acids from fish oil lower anxiety, improve cognitive functions and reduce spontaneous locomotor activity in a non-human primate	Vinot, N._x000D_ and Jouin, M._x000D_ and Lhomme-Duchadeuil, A._x000D_ and Guesnet, P._x000D_ and Alessandri, J. M._x000D_ and Aujard, F._x000D_ and Pifferi, F._x000D_	PLoS ONE	Omega-3 (omega3) polyunsaturated fatty acids (PUFA) are major components of brain cells membranes. omega3 PUFA-deficient rodents exhibit severe cognitive impairments (learning, memory) that have been linked to alteration of brain glucose utilization or to changes in neurotransmission processes. omega3 PUFA supplementation has been shown to lower anxiety and to improve several cognitive parameters…	d
1386	52636463	Long-term omega-3 fatty acid supplementation induces anti-stress effects and improves learning in rats	Perez, M. A._x000D_ and Terreros, G._x000D_ and Dagnino-Subiabre, A._x000D_	Behavioral and Brain Functions	Chronic stress leads to secretion of the adrenal steroid hormone corticosterone, inducing hippocampal atrophy and dendritic hypertrophy in the rat amygdala. Both alterations have been correlated with memory impairment and increased anxiety. Supplementation with omega-3 fatty acids improves memory and learning in rats. The aim of this study was to evaluate the effects of omega-3 supplementation on…	d
1140	52661994	Influence of trans fat and omega-3 on the preference of psychostimulant drugs in the first generation of young rats	Kuhn, F. T._x000D_ and Antoniazzi, C. T. D._x000D_ and Pase, C. S._x000D_ and Trevizol, F._x000D_ and Barcelos, R. C. S._x000D_ and Dias, V. T._x000D_ and Roversi, K._x000D_ and Boufleur, N._x000D_ and Benvegnu, D. M._x000D_ and Piccolo, J._x000D_ and Emanuelli, T._x000D_ and Burger, M. E._x000D_	Pharmacology Biochemistry and Behavior	The current Western diet often provides considerable amounts of saturated and trans fatty acids (TFA), whose incorporation into neuronal membranes has been implicated in changes of brain neurochemical functions. Such influence has caused concerns due to precipitation of neuropsychiatric disorders, whose data are still unclear. Here we evaluated the influence of different fats on preference parame…	d
1170	365351046	Influence of omega-3 fatty acid status on the way rats adapt to chronic restraint stress	Hennebelle, M._x000D_ and Balasse, L._x000D_ and Latour, A._x000D_ and Champeil-Potokar, G._x000D_ and Denis, S._x000D_ and Lavialle, M._x000D_ and Gisquet-Verrier, P._x000D_ and Denis, I._x000D_ and Vancassel, S._x000D_	PLoS ONE	Omega-3 fatty acids are important for several neuronal and cognitive functions. Altered omega-3 fatty acid status has been implicated in reduced resistance to stress and mood disorders. We therefore evaluated the effects of repeated restraint stress (6 h/day for 21 days) on adult rats fed omega-3 deficient, control or omega-3 enriched diets from conception. We measured body weight, plasma cortico…	d
624	623820075	High-fat feeding improves anxiety-type behavior induced by ovariectomy in rats	Dornellas, A. P. S._x000D_ and Boldarine, V. T._x000D_ and Pedroso, A. P._x000D_ and Carvalho, L. O. T._x000D_ and de Andrade, I. S._x000D_ and Vulcani-Freitas, T. M._x000D_ and dos Santos, C. C. C._x000D_ and do Nascimento, C. M. P. O._x000D_ and Oyama, L. M._x000D_ and Ribeiro, E. B._x000D_	Frontiers in Neuroscience	Menopause-induced changes may include increased incidence of both depression/anxiety and obesity. We hypothesized that behavioral changes that may develop after ovarian failure could be related to neurochemical and metabolic aspects affected by this condition and that high-fat intake may influence these associations. The present study investigated in rats the effects of ovariectomy, either alone …	d
2178	26472268	High-fat diet-induced metabolic disorders impairs 5-HT function and anxiety-like behavior in mice	Zemdegs, J._x000D_ and Quesseveur, G._x000D_ and Jarriault, D._x000D_ and Penicaud, L._x000D_ and Fioramonti, X._x000D_ and Guiard, B. P._x000D_	British Journal of Pharmacology	BACKGROUND AND PURPOSE: The link between type 2 diabetes mellitus (T2DM) and depression is bidirectional. However, the possibility that metabolic disorders may elicit anxiogenic-like/depressive-like symptoms or alter the efficacy of antidepressant drugs remains poorly documented. This study explored the influence of T2DM on emotionality and proposed a therapeutic strategy that might be used in de…	d
347	21543216	Fish oil supplementation of maternal rats on an n-3 fatty acid-deficient diet prevents depletion of maternal brain regional docosahexaenoic acid levels and has a postpartum anxiolytic effect	Chen, H. F._x000D_ and Su, H. M._x000D_	Journal of Nutritional Biochemistry	Docosahexaenoic acid (DHA) and arachidonic acid (AA) are the major polyunsaturated fatty acids (PUFA) in the neuronal membrane. Most DHA and AA accumulation in the brain occurs during the perinatal period via placenta and milk. This study examined whether maternal brain levels of DHA and AA are depleted during pregnancy and lactation due to meeting the high demand of the developing nervous system…	d
1363	29191085	Effects of eicosapentaenoic acid and docosahexaenoic acid on anxiety-like behavior in socially isolated rats	Oshima, Y._x000D_ and Watanabe, T._x000D_ and Endo, S._x000D_ and Hata, S._x000D_ and Osada, K._x000D_ and Takenaka, A._x000D_	Bioscience, Biotechnology & Biochemistry	The effects of fish oil for improving mental health have been reported. The present study was undertaken to compare the effects of eicosapentaenoic acid (EPA) and docosahexaenoic acid (DHA) on anxiety-like behavior using a rat model. Experimental diets enriched in EPA or DHA as glycerides were prepared. Rats were exposed to social isolation stress and fed the experimental diet for 14 days. The re…	d
1194	25799588	Differential effects of dietary oils on emotional and cognitive behaviors	Kato, K._x000D_	PLoS ONE [Electronic Resource]	Several dietary oils have been used preventatively and therapeutically in the setting of neurological disease. However, the mechanisms underlying their influence on brain function and metabolism remain unknown. It was investigated whether 3 types of dietary oils affected emotional behaviors in mice. Wild-type (WT) mice and sialyltransferase ST3Gal IV-knockout (KO) mice, which exhibit increased em…	d
1119	20604941	Diet-induced obesity differentially regulates behavioral, biomechanical, and molecular risk factors for osteoarthritis in mice	Griffin, T. M._x000D_ and Fermor, B._x000D_ and Huebner, J. L._x000D_ and Kraus, V. B._x000D_ and Rodriguiz, R. M._x000D_ and Wetsel, W. C._x000D_ and Cao, L._x000D_ and Setton, L. A._x000D_ and Guilak, F._x000D_	Arthritis Research & Therapy	INTRODUCTION: Obesity is a major risk factor for the development of osteoarthritis in both weight-bearing and nonweight-bearing joints. The mechanisms by which obesity influences the structural or symptomatic features of osteoarthritis are not well understood, but may include systemic inflammation associated with increased adiposity. In this study, we examined biomechanical, neurobehavioral, infl…	d
1141	611179210	Dietary supplementation with n-3 fatty acids from weaning limits brain biochemistry and behavioural changes elicited by prenatal exposure to maternal inflammation in the mouse model	Li, Q._x000D_ and Leung, Y. O._x000D_ and Zhou, I._x000D_ and Ho, L. C._x000D_ and Kong, W._x000D_ and Basil, P._x000D_ and Wei, R._x000D_ and Lam, S._x000D_ and Zhang, X._x000D_ and Law, A. C._x000D_ and Chua, S. E._x000D_ and Sham, P. C._x000D_ and Wu, E. X._x000D_ and McAlonan, G. M._x000D_	Translational psychiatry	Prenatal exposure to maternal immune activation (MIA) increases the risk of schizophrenia and autism in the offspring. The MIA rodent model provides a valuable tool to directly test the postnatal consequences of exposure to an early inflammatory insult; and examine novel preventative strategies. Here we tested the hypotheses that behavioural differences in the MIA mouse model are accompanied by i…	d
690	373039968	Depletion of brain docosahexaenoic acid impairs recovery from traumatic brain injury	Desai, A._x000D_ and Kevala, K._x000D_ and Kim, H. Y._x000D_	PLoS ONE	Omega-3 fatty acids are crucial for proper development and function of the brain where docosahexaenoic acid (DHA), the primary omega-3 fatty acid in the brain, is retained avidly by the neuronal membranes. We investigated the effect of DHA depletion in the brain on the outcome of traumatic brain injury (TBI). Pregnant mice were put on an omega-3 fatty acid adequate or deficient diet from gestatio…	d
1911	23797756	Central effects of lipoic acid associated with paroxetine in mice	Silva, M. C._x000D_ and Sampaio, L. R._x000D_ and de Araujo, D. P._x000D_ and Araujo, P. V._x000D_ and Monte, A. S._x000D_ and Rodrigues, F. T._x000D_ and Woods, D. J._x000D_ and de Sousa, F. C._x000D_ and Fonteles, M. M._x000D_ and Vasconcelos, S. M._x000D_	American Journal of Therapeutics	Antidepressants, including selective serotonin reuptake inhibitors, are commonly prescribed for the treatment of affective disorders such as anxiety and depression. The purpose of this study was to investigate the central effects of acute administration of paroxetine (PXT) combined with lipoic acid (LA) on various behavioral models in mice. Paroxetine (10 and 20 mg/kg), LA (100 mg/kg), or vehicle…	d
706	17160272	Behavioral changes induced by cocaine in mice are modified by a hyperlipidic diet or recombinant leptin	Erhardt, E._x000D_ and Zibetti, L. C._x000D_ and Godinho, J. M._x000D_ and Bacchieri, B._x000D_ and Barros, H. M._x000D_	Brazilian Journal of Medical & Biological Research	The objective of the present study was to determine if the acute behavioral effects of cocaine acutely administered intraperitoneally (ip) at doses of 5, 10 and 20 mg/kg on white male CF1 mice, 90 days of age, would be influenced by leptin acutely administered ip (at doses of 5, 10 and 20 microg/kg) or by endogenous leptin production enhanced by a high-fat diet. The acute behavioral effects of co…	d
1078	622895250	Anxiety behavior and hypothalamic-pituitary-adrenal axis altered in a female rat model of vertical sleeve gastrectomy	Himel, A. R._x000D_ and Cabral, S. A._x000D_ and Shaffery, J. P._x000D_ and Grayson, B. E._x000D_	PLoS ONE	Surgical weight loss results in a host of metabolic changes that culminate in net positive health benefit to the patients. However, the psychological impact of these surgeries has not been fully studied. On one hand, surgical weight loss has been reported to improve standard quality of life and resolution of symptoms of depression. But on the other hand, reports of self-harm and increased ER visi…	d
750	620922010	Antidepressant-Like Effect of Selected Egyptian Cultivars of Flaxseed Oil on a Rodent Model of Postpartum Depression	El Tanbouly, N._x000D_ and El Sayed, A. M._x000D_ and Ali, Z. Y._x000D_ and Abdel Wahab, S._x000D_ and El Gayed, S. H._x000D_ and Ezzat, S. M._x000D_ and El Senousy, A. S._x000D_ and Choucry, M. A._x000D_ and Abdel-Sattar, E._x000D_	Evidence-based Complementary and Alternative Medicine	Flaxseed (Linum usitatissimum L.) is a multipurpose crop with health promoting potential. This study was undertaken to investigate the fatty acid profile and yield of fixed oil of six Egyptian flaxseed cultivars. The selected cultivars with the highest content of polyunsaturated fatty acids (PUFAs) (G9 and G10) were assessed for their antidepressant-like effect in rat model of postpartum depressi…	d
581	350198859	An n-3 fatty acid deficient diet affects mouse spatial learning in the Barnes circular maze	Fedorova, I._x000D_ and Hussein, N._x000D_ and Di Martino, C._x000D_ and Moriguchi, T._x000D_ and Hoshiba, J._x000D_ and Majchrzak, S._x000D_ and Salem Jr, N._x000D_	Prostaglandins Leukotrienes and Essential Fatty Acids	Deficiency in n-3 fatty acids has been accomplished through the use of an artificial rearing method in which ICR mouse pups were hand fed a deficient diet starting from the 2nd day of life. There was a 51% loss of total brain DHA in mice with an n-3 fatty acid-deficient diet relative to those with a diet sufficient in n-3 fatty acids. n-3 fatty acid adequate and deficient mice did not differ in t…	d
1151	600229020	Age-dependent effect of high cholesterol diets on anxiety-like behavior in elevated plus maze test in rats	Hu, X._x000D_ and Wang, T._x000D_ and Luo, J._x000D_ and Liang, S._x000D_ and Li, W._x000D_ and Wu, X._x000D_ and Jin, F._x000D_ and Wang, L._x000D_	Behavioral and Brain Functions	Background: Cholesterol is an essential component of brain and nerve cells and is essential for maintaining the function of the nervous system. Epidemiological studies showed that patients suffering from anxiety disorders have higher serum cholesterol levels. In this study, we investigated the influence of high cholesterol diet on anxiety-like behavior in elevated plus maze in animal model and ex…	d
256	620753613	A fatty acids mixture reduces anxiety-like behaviors in infant rats mediated by GABA<inf>A</inf> receptors	Bernal-Morales, B._x000D_ and Cueto-Escobedo, J._x000D_ and Guillen-Ruiz, G._x000D_ and Rodriguez-Landa, J. F._x000D_ and Contreras, C. M._x000D_	BioMed Research International	Fatty acids (C6-C18) found in human amniotic fluid, colostrum, and maternal milk reduce behavioral indicators of experimental anxiety in adult Wistar rats. Unknown, however, is whether the anxiolytic-like effects of fatty acids provide a natural mechanism against anxiety in young offspring. The present study assessed the anxiolytic-like effect of a mixture of lauric acid, myristic acid, palmitic …	d
1003	26448649	Spatial Cognition in Adult and Aged Mice Exposed to High-Fat Diet	Kesby, J. P._x000D_ and Kim, J. J._x000D_ and Scadeng, M._x000D_ and Woods, G._x000D_ and Kado, D. M._x000D_ and Olefsky, J. M._x000D_ and Jeste, D. V._x000D_ and Achim, C. L._x000D_ and Semenova, S._x000D_	PLoS ONE [Electronic Resource]	Aging is associated with a decline in multiple aspects of cognitive function, with spatial cognition being particularly sensitive to age-related decline. Environmental stressors, such as high-fat diet (HFD) exposure, that produce a diabetic phenotype and metabolic dysfunction may indirectly lead to exacerbated brain aging and promote the development of cognitive deficits. The present work investi…	d
783	30349456	Corrigendum: High-Fat Feeding Improves Anxiety-Type Behavior Induced by Ovariectomy in Rats	Dornellas, A. P. S._x000D_ and Boldarine, V. T._x000D_ and Pedroso, A. P._x000D_ and Carvalho, L. O. T._x000D_ and de Andrade, I. S._x000D_ and Vulcani-Freitas, T. M._x000D_ and Dos Santos, C. C. C._x000D_ and do Nascimento, C._x000D_ and Oyama, L. M._x000D_ and Ribeiro, E. B._x000D_	Frontiers in Neuroscience	Menopause-induced changes may include increased incidence of both depression/anxiety and obesity. We hypothesized that behavioral changes that may develop after ovarian failure could be related to neurochemical and metabolic aspects affected by this condition and that high-fat intake may influence these associations. The present study investigated in rats the effects of ovariectomy, either alone …	d
274	12782210	Water maze performance and changes in serum corticosterone levels in zinc-deprived and pair-fed rats	Chu, Y._x000D_ and Mouat, M. F._x000D_ and Harris, R. B._x000D_ and Coffield, J. A._x000D_ and Grider, A._x000D_	Physiology & Behavior	The aims of the present study were (1) to evaluate the learning and short- and long-term memory of zinc-deprived (ZD) and pair-fed (PF) rats in a Morris water maze (MWM) and (2) to monitor the serum corticosterone levels of these rats before and after swimming. Young Sprague-Dawley rats (aged 27-31 days) consumed AIN-93G diet for 10 days, and then were separated into ad libitum control (CT), PF a…	d
1443	8520529	Effect of age and magnesium administration on the performance of SHR in the elevated plus-maze	Oliveira, G. M._x000D_ and Rosa, W. C._x000D_ and Nakamura-Palacios, E. M._x000D_	Brazilian Journal of Medical & Biological Research	It is currently accepted that young spontaneously hypertensive rats (SHR) have lower pressure levels than adult SHR in which the hypertension is well established, reaching the highest plateau at about 24 weeks, and that treatment with magnesium initiated during intrauterine life postpones the onset of cardiovascular alterations in SHR to about 90 days. These animals also show many behavioral alte…	d
1831	352528825	Depression-like and anxiety-related behaviour of rats fed with magnesium-deficient diet. [Russian]	Spasov, A. A._x000D_ and Iezhitsa, I. N._x000D_ and Kharitonova, M. V._x000D_ and Kravchenko, M. S._x000D_	Zhurnal Vysshei Nervnoi Deyatelnosti Imeni I.P	The aims of this study were to estimate of psychomotor activity, emotional status and magnesium (Mg) content in blood of rats fed with Mg-deficient diet for 49 days; and to find out whether the combination of vitamin B<inf>6</inf> with Mg will reveal antidepressant- and anxiolytic-like activity and reduce the length of the treatment needed to recover rats from Mg-deficient condition. To induce hy…	d
1419	362667021	Anxiolytic-like activity of zinc in rodent tests	Partyka, A._x000D_ and Jastrzebska-Wiesek, M._x000D_ and Szewczyk, B._x000D_ and Stachowicz, K._x000D_ and Salwinska, A._x000D_ and Poleszak, E._x000D_ and Doboszewska, U._x000D_ and Pilc, A._x000D_ and Nowak, G._x000D_	Pharmacological Reports	Because zinc deficiency induces depression and anxiety-like behavior in rodents, we examined the effects of zinc administration in several tests by measuring anxiolytic activity in mice and rats.We now report that zinc significantly increased the number of entries into the open arms in the elevated plus maze in rats. Moreover, zinc treatment significantly increased the number of punished crossing…	d
737	23249694	Branched-chain amino acids alter neurobehavioral function in rats	Coppola, A._x000D_ and Wenner, B. R._x000D_ and Ilkayeva, O._x000D_ and Stevens, R. D._x000D_ and Maggioni, M._x000D_ and Slotkin, T. A._x000D_ and Levin, E. D._x000D_ and Newgard, C. B._x000D_	American Journal of Physiology - Endocrinology & Metabolism	Recently, we have described a strong association of branched-chain amino acids (BCAA) and aromatic amino acids (AAA) with obesity and insulin resistance. In the current study, we have investigated the potential impact of BCAA on behavioral functions. We demonstrate that supplementation of either a high-sucrose or a high-fat diet with BCAA induces anxiety-like behavior in rats compared with contro…	d
656	24509052	Magnesium in drug-naive patients with a short-duration, first episode of major depressive disorder: impact on psychopathological features	Cubala, W. J. and Landowski, J. and Szyszko, M. and Czarnowski, W.	Magnesium Research	Plasma magnesium concentration changes are seen in major depressive disorder (MDD). Dysregulation of magnesium homeostasis is associated with the severity of depression and specific psychopathological features including apathy, anxiety, irritability, fatigue and weakness. Results from studies on magnesium concentrations in MDD patients are inconsistent, and the evidence for magnesium ions being a…	d
314	372390616	Omega-3 fatty acids associated with valproate in the treatment of borderline personality disorder: A controlled study. [Italian]	Bellino, S. and Bozzatello, P. and Brunetti, C. and De Grandi, E. and Bogetto, F.	Journal of Psychopathology	Object: Long-chain omega-3 fatty acids, because of their role of stabilization of neuronal membranes, have been used in the treatment of various psychiatric disorders, including schizophrenia and unipolar and bipolar depression. The available data suggest that clinical conditions marked by high levels of impulsivity, hostility and aggression may get some benefit from these therapeutic agents. Two…	d
383	52428355	Fish oil supplementation reduces cortisol basal levels and perceived stress: A randomized, placebo-controlled trial in abstinent alcoholics	Barbadoro, P. and Annino, I. and Ponzio, E. and Romanelli, R. M. L. and D'Errico, M. M. and Prospero, E. and Minelli, A.	Molecular Nutrition and Food Research	Behavioral distress and dysfunctions of hypothalamic-pituitary-adrenocortical (HPA) axis play a central role in alcohol abuse. Omega-3 fatty acids are proposed as having antistress, regulatory effects on HPA responsiveness, but a possible protective role in ethanol addiction is unexplored.A randomized, doubleblind, placebo-controlled trial was performed in male alcoholics undergoing residential r…	d
2170	617100012	Emulsified omega-3 fatty-acids modulate the symptoms of depressive disorder in children and adolescents: A pilot study	Trebaticka, J. and Hradecna, Z. and Bohmer, F. and Vavakova, M. and Waczulikova, I. and Garaiova, I. and Luha, J. and Skodacek, I. and Suba, J. and Durackova, Z.	Child and Adolescent Psychiatry and Mental Health	Background: The prevalence of mood disorders in children is a growing global concern. Omega-3 fatty acids (FA) are emerging as a promising adjuvant therapy for depressive disorder (DD) in paediatric patients. The primary objective of this pilot, single-centre, randomized, double-blind controlled study was to compare the efficacy of an Omega-3 FA fish oil emulsion with a control oil emulsion along…	d
670	30279985	Survey of energy drink consumption and adverse health effects in Lebanon	Dwaidy, J._x000D_ and Dwaidy, A._x000D_ and Hasan, H._x000D_ and Kadry, S._x000D_ and Balusamy, B._x000D_	Health Information Science and Systems [Electronic Resource]	Consumption of energy is a national and international phenomenon that showed increase in market spread and profits from 1990 and made the emergence of many brands. Energy drinks are aggressively marketed with the claim that these products give an energy boost to improve physical and cognitive performance. However, studies supporting these claims are limited. The study examines the new phenomena o…	d
252	630101350	Putative Antidepressant Effect of Chamomile (Matricaria chamomilla L.) Oral Extract in Subjects with Comorbid Generalized Anxiety Disorder and Depression	Amsterdam, J. D._x000D_ and Li, Q. S._x000D_ and Xie, S. X._x000D_ and Mao, J. J._x000D_	Journal of alternative and complementary medicine	Objectives: This exploratory analysis examined the putative antidepressant effect of Matricaria chamomilla L. (chamomile) extract in subjects with generalized anxiety disorder (GAD) with or without comorbid depression. It was hypothesized that chamomile extract would demonstrate similar anxiolytic activity in both subgroups, but superior antidepressant activity in GAD subjects with comorbid depre…	d
685	17621994	Efficacy of standardized isoflavones extract (Soyfem) (52-104 mg/24h) in moderate and medium-severe climacteric syndrome	Drews, K._x000D_ and Seremak-Mrozikiewicz, A._x000D_ and Puk, E._x000D_ and Kaluba-Skotarczak, A._x000D_ and Malec, M._x000D_ and Kazikowska, A._x000D_	Ginekologia Polska	INTRODUCTION: In recent years, considerable attention has been paid to isoflavones and their proprieties to alleviate the climacteric symptoms. The goal of this study was to evaluate the efficacy of standardized isoflavones extract (Soyfem) in moderate and medium-severe climacteric syndrome. MATERIAL AND METHODS: 555 postmenopausal women were recruited for the study. Out of this group, 169 women …	d
1311	29057164	Long-Term Chamomile Therapy of Generalized Anxiety Disorder: A Study Protocol for a Randomized, Double-Blind, Placebo- Controlled Trial	Mao, J. J._x000D_ and Li, Q. S._x000D_ and Soeller, I._x000D_ and Rockwell, K._x000D_ and Xie, S. X._x000D_ and Amsterdam, J. D._x000D_	Journal of Clinical Trials	BACKGROUND: Anxiety symptoms are among the most common reasons for consumers to use Complementary and Alternative Medicine (CAM) therapy. Although many botanicals have been proposed as putative remedies for anxiety symptoms, there has been a paucity of controlled trials of these remedies. A preliminary study of the anxiolytic effect of Chamomile (Matricaria recutita) in humans suggests that chamo…	d
1561	17427182	Caffeine challenge in patients with panic disorder: baseline differences between those who panic and those who do not	Masdrakis, V. G._x000D_ and Papakostas, Y. G._x000D_ and Vaidakis, N._x000D_ and Papageorgiou, C._x000D_ and Pehlivanidis, A._x000D_	Depression & Anxiety	A proportion of patients with panic disorder (PD) display an increased sensitivity to the anxiogenic/panicogenic properties of caffeine. The aim of this study is to identify probable baseline differences between PD patients who panic and those who do not, after caffeine administration. In a randomized, double-blind, cross-over experiment performed in two occasions 3-7 days apart, 200 and 400 mg o…	d
1956	35501465	Effects of caffeine on performance of low intensity tasks	Scott Jr, W. H._x000D_ and Coyne, K. M._x000D_ and Johnson, M. M._x000D_ and Lausted, C. G._x000D_ and Sahota, M._x000D_ and Johnson, A. T._x000D_	Perceptual and motor skills	31 college age men and women who consume less than three caffeinated beverages per week agreed to participate as subjects in research on the effects of acute caffeine intake on low intensity task performance. All subjects performed two randomly administered test conditions: (1) caffeine (5 mg/kg) and (2) placebo on separate visits following an initial 1-hr. orientation visit. Subjects were admini…	d
2173	16154059	Rose tea for relief of primary dysmenorrhea in adolescents: a randomized controlled trial in Taiwan	Tseng, Y. F._x000D_ and Chen, C. H._x000D_ and Yang, Y. H._x000D_	Journal of Midwifery & Women's Health	Primary dysmenorrhea occurs in as many as 50% of female adolescents and is associated with significant decreases in academic performance, sports participation, and socialization with peers. Complementary and alternative medicine treatment options are of interest to patients and health care providers. The use of rose tea to alleviate menstrual pain has long been a part of folk knowledge around the…	d
18	606361125	Antidepressant, anxiolytic and antinociceptive activities of constituents from rosmarinus officinalis	Abdelhalim, A._x000D_ and Karim, N._x000D_ and Chebib, M._x000D_ and Aburjai, T._x000D_ and Khan, I._x000D_ and Johnston, G. A. R._x000D_ and Hanrahan, J. R._x000D_	Journal of Pharmacy and Pharmaceutical Sciences	Purpose. Rosmarinus officinalis, traditionally known as rosemary, has been widely used in traditional medicines and has long been known as the herb of remembrance. However, few studies have investigated the effects of non-volatile components of rosemary on central nervous system function. Methods. Fractionation of R. officinalis led to the isolation of salvigenin, rosmanol and cirsimaritin, which…	d
1479	44005997	Effects of soybean food pellets on m-CPP-induced anxiety model of mice	Mamiya, T._x000D_ and Asanuma, T._x000D_ and Kawai, Y._x000D_ and Hasegawa, Y._x000D_ and Nishimura, A._x000D_ and Kumazawa, T._x000D_ and Ukaia, M._x000D_	Biological and Pharmaceutical Bulletin	In this study, we gave the soybean powder-added food pellets (soybean pellets) to investigate anti-anxious effects of soybean in male mice. Twenty eight days after feeding control pellets or soybean pellets, we observed the behavioral changes in the elevated plus maze. There was no significant difference on the time spent in the open arms (%) between mice fed the control and soybean pellets. When…	d
2180	28947177	Resveratrol ameliorated the behavioral deficits in a mouse model of post-traumatic stress disorder	Zhang, Z. S._x000D_ and Qiu, Z. K._x000D_ and He, J. L._x000D_ and Liu, X._x000D_ and Chen, J. S._x000D_ and Wang, Y. L._x000D_	Pharmacology, Biochemistry & Behavior	Post-traumatic stress disorder (PTSD) has become a major psychiatric and neurological issue. Resveratrol is shown to be effective on depression and anxiety. However, the mechanism of anti-PTSD-like effects of resveratrol remains unknown. The present study aimed to explore the possible molecular and cellular mechanisms underlying the anti-PTSD-like effects of resveratrol. Following a 2-day exposur…	d
2120	51768784	Chronic caffeine consumption prevents cognitive decline from young to middle age in rats, and is associated with increased length, branching, and spine density of basal dendrites in CA1 hippocampal neurons	Vila-Luna, S._x000D_ and Cabrera-Isidoro, S._x000D_ and Vila-Luna, L._x000D_ and Juarez-Diaz, I._x000D_ and Bata-Garcia, J. L._x000D_ and Alvarez-Cervera, F. J._x000D_ and Zapata-Vazquez, R. E._x000D_ and Arankowsky-Sandoval, G._x000D_ and Heredia-Lopez, F._x000D_ and Flores, G._x000D_ and Gongora-Alfaro, J. L._x000D_	Neuroscience.	Chronic caffeine consumption has been inversely associated with the risk of developing dementia and Alzheimer's disease. Here we assessed whether chronic caffeine treatment prevents the behavioral and cognitive decline that male Wistar rats experience from young (=3 months) to middle age (=10 months). When animals were young they were evaluated at weekly intervals in three tests: motor activity h…	d
1976	11812528	Anxiogenic activity of Myristica fragrans seeds	Sonavane, G. S._x000D_ and Sarveiya, V. P._x000D_ and Kasture, V. S._x000D_ and Kasture, S. B._x000D_	Pharmacology, Biochemistry & Behavior	In the present study, the n-hexane extract of Myristica fragrans (MF) seeds, acetone-insoluble part of the n-hexane extract (AIMF) and trimyristin (TM) were assessed for their anxiogenic activity. The MF (10 and 30 mg/kg), AIMF (30, 100, and 300 mg/kg), and TM (10, 30, and 100 mg/kg) administered intraperitoneally exhibited anxiogenic activity in elevated plus-maze (EPM) paradigm. The open-field …	d
1839	52934019	Effects of chlorogenic acid, caffeine, and coffee on behavioral and biochemical parameters of diabetic rats	Stefanello, N._x000D_ and Schmatz, R._x000D_ and Pereira, L. B._x000D_ and Rubin, M. A._x000D_ and Da Rocha, J. B. T._x000D_ and Facco, G._x000D_ and Pereira, M. E._x000D_ and Mazzanti, C. M. D. A._x000D_ and Passamonti, S._x000D_ and Rodrigues, M. V._x000D_ and Carvalho, F. B._x000D_ and Da Rosa, M. M._x000D_ and Gutierres, J. M._x000D_ and Cardoso, A. M._x000D_ and Morsch, V. M._x000D_ and Sche…	Molecular and Cellular Biochemistry	Diabetes mellitus (DM) is associated with brain alterations that may contribute to cognitive dysfunctions. Chlorogenic acid (CGA) and caffeine (CA), abundant in coffee (CF), are natural compounds that have showed important actions in the brain. The present study aimed to evaluate the effect of CGA, CA, and CF on acetylcholinesterase (AChE), Na<sup>+</sup>, K<sup>+</sup>-ATPase, aminolevulinate de…	d
397	23056268	Gut microbiota composition is correlated to grid floor induced stress and behavior in the BALB/c mouse	Bangsgaard Bendtsen, K. M._x000D_ and Krych, L._x000D_ and Sorensen, D. B._x000D_ and Pang, W._x000D_ and Nielsen, D. S._x000D_ and Josefsen, K._x000D_ and Hansen, L. H._x000D_ and Sorensen, S. J._x000D_ and Hansen, A. K._x000D_	PLoS ONE [Electronic Resource]	Stress has profound influence on the gastro-intestinal tract, the immune system and the behavior of the animal. In this study, the correlation between gut microbiota composition determined by Denaturing Grade Gel Electrophoresis (DGGE) and tag-encoded 16S rRNA gene amplicon pyrosequencing (454/FLX) and behavior in the Tripletest (Elevated Plus Maze, Light/Dark Box, and Open Field combined), the T…	d
2188	615348471	L. fermentum CECT 5716 prevents stress-induced intestinal barrier dysfunction in newborn rats	Vanhaecke, T._x000D_ and Aubert, P._x000D_ and Grohard, P. A._x000D_ and Durand, T._x000D_ and Hulin, P._x000D_ and Paul-Gilloteaux, P._x000D_ and Fournier, A._x000D_ and Docagne, F._x000D_ and Ligneul, A._x000D_ and Fressange-Mazda, C._x000D_ and Naveilhan, P._x000D_ and Boudin, H._x000D_ and Le Ruyet, P._x000D_ and Neunlist, M._x000D_	Neurogastroenterology and Motility	Background: Intestinal epithelial barrier (IEB) dysfunction plays a critical role in various intestinal disorders affecting infants and children, including the development of food allergies and colitis. Recent studies highlighted the role of probiotics in regulating IEB functions and behavior in adults, but their effects in the newborn remain largely unknown. We therefore characterized in rat pup…	d
402	28441394	Maternal obese-type gut microbiota differentially impact cognition, anxiety and compulsive behavior in male and female offspring in mice	Bruce-Keller, A. J._x000D_ and Fernandez-Kim, S. O._x000D_ and Townsend, R. L._x000D_ and Kruger, C._x000D_ and Carmouche, R._x000D_ and Newman, S._x000D_ and Salbaum, J. M._x000D_ and Berthoud, H. R._x000D_	PLoS ONE [Electronic Resource]	Maternal obesity is known to predispose offspring to metabolic and neurodevelopmental abnormalities. While the mechanisms underlying these phenomena are unclear, high fat diets dramatically alter intestinal microbiota, and gut microbiota can impact physiological function. To determine if maternal diet-induced gut dysbiosis can disrupt offspring neurobehavioral function, we transplanted high fat d…	d
970	30075011	Microbiota influence the development of the brain and behaviors in C57BL/6J mice	Lu, J._x000D_ and Synowiec, S._x000D_ and Lu, L._x000D_ and Yu, Y._x000D_ and Bretherick, T._x000D_ and Takada, S._x000D_ and Yarnykh, V._x000D_ and Caplan, J._x000D_ and Caplan, M._x000D_ and Claud, E. C._x000D_ and Drobyshevsky, A._x000D_	PLoS ONE [Electronic Resource]	We investigated the contributions of commensal bacteria to brain structural maturation by magnetic resonance imaging and behavioral tests in four and 12 weeks old C57BL/6J specific pathogen free (SPF) and germ free (GF) mice. SPF mice had increased volumes and fractional anisotropy in major gray and white matter areas and higher levels of myelination in total brain, major white and grey matter st…	d
678	611935731	Modulation of the microbiota-gut-brain axis by probiotics in a murine model of inflammatory bowel disease	Emge, J. R._x000D_ and Huynh, K._x000D_ and Miller, E. N._x000D_ and Kaur, M._x000D_ and Reardon, C._x000D_ and Barrett, K. E._x000D_ and Gareau, M. G._x000D_	American Journal of Physiology - Gastrointestinal and Liver Physiology	Anxiety, depression, and altered memory are associated with intestinal diseases, including inflammatory bowel disease (IBD). Understanding the link between these behavioral changes and IBD is important clinically since concomitant mood disorders often increase a patient's risk of requiring surgery and developing secondary functional gastrointestinal diseases. Anxiety-like behavior (light/dark box…	d
1528	29867313	Mouse Strain Affects Behavioral and Neuroendocrine Stress Responses Following Administration of Probiotic Lactobacillus rhamnosus JB-1 or Traditional Antidepressant Fluoxetine	McVey Neufeld, K. A._x000D_ and Kay, S._x000D_ and Bienenstock, J._x000D_	Frontiers in Neuroscience	Currently, there is keen interest in the development of alternative therapies in the treatment of depression. Given the explosion of research focused on the microbiota-gut-brain axis, consideration has turned to the potential of certain probiotics to improve patient outcomes for those suffering from mood disorders. Here we examine the abilities of a known antidepressant, fluoxetine, and the probi…	d
987	601475940	Ingestion of Lactobacillus strain reduces anxiety and improves cognitive function in the hyperammonemia rat	Luo, J._x000D_ and Wang, T._x000D_ and Liang, S._x000D_ and Hu, X._x000D_ and Li, W._x000D_ and Jin, F._x000D_	Science China	Evidence suggests that the hyperammonemia (HA)-induced neuroinflammation and alterations in the serotonin (5-HT) system may contribute to cognitive decline and anxiety disorder during hepatic encephalopathy (HE). Probiotics that maintain immune system homeostasis and regulate the 5-HT system may be potential treatment for HA-mediated neurological disorders in HE. In this study, we tested the effi…	d
1785	25190473	Probiotics normalize the gut-brain-microbiota axis in immunodeficient mice	Smith, C. J._x000D_ and Emge, J. R._x000D_ and Berzins, K._x000D_ and Lung, L._x000D_ and Khamishon, R._x000D_ and Shah, P._x000D_ and Rodrigues, D. M._x000D_ and Sousa, A. J._x000D_ and Reardon, C._x000D_ and Sherman, P. M._x000D_ and Barrett, K. E._x000D_ and Gareau, M. G._x000D_	American Journal of Physiology - Gastrointestinal & Liver Physiology	The gut-brain-microbiota axis is increasingly recognized as an important regulator of intestinal physiology. Exposure to psychological stress causes activation of the hypothalamic-pituitary-adrenal (HPA) axis and causes altered intestinal barrier function, intestinal dysbiosis, and behavioral changes. The primary aim of this study was to determine whether the effects of psychological stress on in…	d
865	26745269	Resistant Starch Alters the Microbiota-Gut Brain Axis: Implications for Dietary Modulation of Behavior	Lyte, M._x000D_ and Chapel, A._x000D_ and Lyte, J. M._x000D_ and Ai, Y._x000D_ and Proctor, A._x000D_ and Jane, J. L._x000D_ and Phillips, G. J._x000D_	PLoS ONE [Electronic Resource]	The increasing recognition that the gut microbiota plays a central role in behavior and cognition suggests that the manipulation of microbial taxa through diet may provide a means by which behavior may be altered in a reproducible and consistent manner in order to achieve a beneficial outcome for the host. Resistant starch continues to receive attention as a dietary intervention that can benefit …	d
724	362874200	Effects of vitamin D supplementation on cognitive and emotional functioning in young adults - A randomised controlled trial	Dean, A. J._x000D_ and Bellgrove, M. A._x000D_ and Hall, T._x000D_ and Phan, W. M. J._x000D_ and Eyles, D. W._x000D_ and Kvaskoff, D._x000D_ and McGrath, J. J._x000D_	PLoS ONE	Background: Epidemiological research links vitamin D status to various brain-related outcomes. However, few trials examine whether supplementation can improve such outcomes and none have examined effects on cognition. This study examined whether Vitamin D supplementation led to improvements in diverse measures of cognitive and emotional functioning, and hypothesised that supplementation would lea…	d
1857	31370765	Empirically derived food-based dietary inflammatory index is associated with increased risk of psychological disorders in women	Salari-Moghaddam, A._x000D_ and Keshteli, A. H._x000D_ and Afshar, H._x000D_ and Esmaillzadeh, A._x000D_ and Adibi, P._x000D_	Nutritional Neuroscience	PURPOSE/INTRODUCTION: There is no study on the association of empirically derived food-based dietary inflammatory index (FDII) and risk of psychological disorders. We investigated the association between FDII and odds of psychological disorders in Iranian adults. METHODS AND MATERIALS: In this cross-sectional study, data on dietary intakes of 3363 Iranian adult participants were collected using a…	d
1740	25516139	Effect of monthly vitamin D3 supplementation in healthy adults on adverse effects of earthquakes: randomised controlled trial	Slow, S._x000D_ and Florkowski, C. M._x000D_ and Chambers, S. T._x000D_ and Priest, P. C._x000D_ and Stewart, A. W._x000D_ and Jennings, L. C._x000D_ and Livesey, J. H._x000D_ and Camargo, C. A., Jr._x000D_ and Scragg, R._x000D_ and Murdoch, D. R._x000D_	Bmj	OBJECTIVE: To determine whether supplementation with vitamin D improves resilience to the adverse effects of earthquakes. DESIGN: Opportunistic addition to an established randomised double blind placebo controlled trial. SETTING: Christchurch, New Zealand, where a prolonged series of catastrophic earthquakes beginning on 4 September 2010 occurred, which caused widespread destruction, fatalities, …	d
2051	28257107	Micronutrient-Fortified Milk and Academic Performance among Chinese Middle School Students: A Cluster-Randomized Controlled Trial	Wang, X._x000D_ and Hui, Z._x000D_ and Dai, X._x000D_ and Terry, P. D._x000D_ and Zhang, Y._x000D_ and Ma, M._x000D_ and Wang, M._x000D_ and Deng, F._x000D_ and Gu, W._x000D_ and Lei, S._x000D_ and Li, L._x000D_ and Zhang, B._x000D_	Nutrients	Many children suffer from nutritional deficiencies that may negatively affect their academic performance. This cluster-randomized controlled trial aimed to test the effects of micronutrient-fortified milk in Chinese students. Participants received either micronutrient-fortified (n = 177) or unfortified (n = 183) milk for six months. Academic performance, motivation, and learning strategies were e…	d
1259	18614692	Folate deficiency induces neurodegeneration and brain dysfunction in mice lacking uracil DNA glycosylase	Kronenberg, G. and Harms, C. and Sobol, R. W. and Cardozo-Pelaez, F. and Linhart, H. and Winter, B. and Balkaya, M. and Gertz, K. and Gay, S. B. and Cox, D. and Eckart, S. and Ahmadi, M. and Juckel, G. and Kempermann, G. and Hellweg, R. and Sohr, R. and Hortnagl, H. and Wilson, S. H. and Jaenisch, R. and Endres, M.	Journal of Neuroscience	Folate deficiency and resultant increased homocysteine levels have been linked experimentally and epidemiologically with neurodegenerative conditions like stroke and dementia. Moreover, folate deficiency has been implicated in the pathogenesis of psychiatric disorders, most notably depression. We hypothesized that the pathogenic mechanisms include uracil misincorporation and, therefore, analyzed …	d
688	51879679	Evaluation of acute toxicity of a natural compound (+)-limonene epoxide and its anxiolytic-like action	de Almeida, A. A. C._x000D_ and Costa, J. P._x000D_ and de Carvalho, R. B. F._x000D_ and de Sousa, D. P._x000D_ and de Freitas, R. M._x000D_	Brain Research.	The aim of the study is to determine the acute toxicity and anxiolytic-like effects of a mixture of cis and trans of (+)-limonene epoxide in animal models of anxiety. After acute treatment with (+)-limonene epoxide at doses of 25, 50 and 75 mg/kg (i.p.) no mortality was noted during 14 days of observation. In general, behavior, food and water consumption showed no significant changes. In open fie…	d
902	603568844	Anxiolytic and antidepressant profile of the methanolic extract of Piper nigrum fruits in beta-amyloid (1-42) rat model of Alzheimer's disease	Hritcu, L._x000D_ and Noumedem, J. A._x000D_ and Cioanca, O._x000D_ and Hancianu, M._x000D_ and Postu, P._x000D_ and Mihasan, M._x000D_	Behavioral and Brain Functions	Piper nigrum L. (Piperaceae) is employed in traditional medicine of many countries as analgesic, antiinflammatory, anticonvulsant, antioxidant, antidepressant and cognitive-enhancing agent. This study was undertaken in order to evaluate the possible anxiolytic, antidepressant and antioxidant properties of the methanolic extract of Piper nigrum fruits in beta-amyloid (1-42) rat model of Alzheimer'…	d
1306	365608799	Anxiogenic Effects of Developmental Bisphenol A Exposure Are Associated with Gene Expression Changes in the Juvenile Rat Amygdala and Mitigated by Soy	Patisaul, H. B._x000D_ and Sullivan, A. W._x000D_ and Radford, M. E._x000D_ and Walker, D. M._x000D_ and Adewale, H. B._x000D_ and Winnik, B._x000D_ and Coughlin, J. L._x000D_ and Buckley, B._x000D_ and Gore, A. C._x000D_	PLoS ONE	Early life exposure to Bisphenol A (BPA), a component of polycarbonate plastics and epoxy resins, alters sociosexual behavior in numerous species including humans. The present study focused on the ontogeny of these behavioral effects beginning in adolescence and assessed the underlying molecular changes in the amygdala. We also explored the mitigating potential of a soy-rich diet on these endpoin…	d
946	32088675	Effects of Turmeric on Cardiovascular Risk Factors, Mental Health, and Serum Homocysteine in Overweight, Obese Females	Latif, R._x000D_ and Mumtaz, S._x000D_ and Al Sheikh, M. H._x000D_ and Chathoth, S._x000D_ and Nasser Al Naimi, S._x000D_	Alternative Therapies in Health & Medicine	Context: The prevalence of overweight and obesity and associated comorbidities has progressively risen. Curcumin, the active ingredient in turmeric, and turmeric aqueous extract, a concentrated form, have been reported to have beneficial effects in treatment of cardiovascular diseases and their risk factors. However, turmeric has not been studied in its natural form. Objective: The present study …	d
134	22894890	Chamomile (Matricaria recutita) may provide antidepressant activity in anxious, depressed humans: an exploratory study	Amsterdam, J. D._x000D_ and Shults, J._x000D_ and Soeller, I._x000D_ and Mao, J. J._x000D_ and Rockwell, K._x000D_ and Newberg, A. B._x000D_	Alternative Therapies in Health & Medicine	CONTEXT: Anxiety and depression are the most commonly reported psychiatric conditions and frequently occur as comorbid disorders. While the advent of conventional drug therapies has simplified treatment, a large segment of the population goes untreated or declines conventional therapy for financial, cultural, or personal reasons. Therefore, the identification of inexpensive and effective alternat…	d
1841	620650662	The effects of vitamin D and probiotic co-supplementation on mental health parameters and metabolic status in type 2 diabetic patients with coronary heart disease: A randomized, double-blind, placebo-controlled trial	Raygan, F._x000D_ and Ostadmohammadi, V._x000D_ and Bahmani, F._x000D_ and Asemi, Z._x000D_	Progress in Neuro-Psychopharmacology and Biological Psychiatry	Background: This study was carried out to evaluate the effects of vitamin D and probiotic co-supplementation on mental health parameters and metabolic status in diabetic people with coronary heart disease (CHD). Method(s): This randomized, double-blind, placebo-controlled trial was carried out among 60 diabetic people with CHD, aged 45-85 years old. Subjects were randomly allocated into two group…	d
239	31808709	Putative Antidepressant Effect of Chamomile (Matricaria chamomilla L.) Oral Extract in Subjects with Comorbid Generalized Anxiety Disorder and Depression	Amsterdam, J. D._x000D_ and Li, Q. S._x000D_ and Xie, S. X._x000D_ and Mao, J. J._x000D_	Journal of Alternative & Complementary Medicine	<b>Objectives:</b> This exploratory analysis examined the putative antidepressant effect of Matricaria chamomilla L. (chamomile) extract in subjects with generalized anxiety disorder (GAD) with or without comorbid depression. It was hypothesized that chamomile extract would demonstrate similar anxiolytic activity in both subgroups, but superior antidepressant activity in GAD subjects with comorbi…	d
1204	27716513	Specific expectancies are associated with symptomatic outcomes and side effect burden in a trial of chamomile extract for generalized anxiety disorder	Keefe, J. R._x000D_ and Amsterdam, J._x000D_ and Li, Q. S._x000D_ and Soeller, I._x000D_ and DeRubeis, R._x000D_ and Mao, J. J._x000D_	Journal of Psychiatric Research	OBJECTIVE: Patient expectancies are hypothesized to contribute to the efficacy and side effects of psychiatric treatments, but little research has investigated this hypothesis in the context of psychopharmacological therapies for anxiety. We prospectively investigated whether expectancies predicted efficacy and adverse events in oral therapy for Generalized Anxiety Disorder (GAD), controlling for…	d
1107	27912871	Short-term open-label chamomile (Matricaria chamomilla L.) therapy of moderate to severe generalized anxiety disorder	Keefe, J. R._x000D_ and Mao, J. J._x000D_ and Soeller, I._x000D_ and Li, Q. S._x000D_ and Amsterdam, J. D._x000D_	Phytomedicine	BACKGROUND: Conventional drug treatments for Generalized Anxiety Disorder (GAD) are often accompanied by substantial side effects, dependence, and/or withdrawal syndrome. A prior controlled study of oral chamomile (Matricaria chamomilla L.) extract showed significant efficacy versus placebo, and suggested that chamomile may have anxiolytic activity for individuals with GAD. HYPOTHESIS: We hypothe…	d
422	31652770	Polyunsaturated Fatty Acids: What is Their Role in Treatment of Psychiatric Disorders?	Bozzatello, P._x000D_ and Rocca, P._x000D_ and Mantelli, E._x000D_ and Bellino, S._x000D_	International Journal of Molecular Sciences	In the central nervous system omega-3 fatty acids modulate cell signaling and affect dopaminergic and serotonergic pathways. On this basis, a new application for omega-3 fatty acids has been proposed, concerning the treatment of several psychiatric disorders. The present article is an update of a previous systematic review and is aimed to provide a complete report of data published in the period …	d
1980	28874913	Brief internet-based cognitive behavior therapy program with a supplement drink improved anxiety and somatic symptoms in Japanese workers	Shirotsuki, K._x000D_ and Nonaka, Y._x000D_ and Takano, J._x000D_ and Abe, K._x000D_ and Adachi, S. I._x000D_ and Adachi, S._x000D_ and Nakao, M._x000D_	BioPsychoSocial Medicine	BACKGROUND: Self-help cognitive behavior therapy (CBT) is a useful approach for the treatment of psychological problems. Recent research on the effectiveness of self-help internet-based CBT (ICBT) indicates that the paradigm moderately improves psychological problems. Furthermore, previous studies have shown that food and drinks containing supplements improve various health conditions. We investi…	f
1476	31616859	Anxiety, Depression and Quality of Life Improve After One Month and Three Months of Home Parenteral Nutrition: A Pilot Study in a Canadian Population	Pinto-Sanchez, M. I._x000D_ and Gadowsky, S._x000D_ and McKenzie, S._x000D_ and Raphael, M. J._x000D_ and Childs, A._x000D_ and Thabane, M._x000D_ and Hansen, S._x000D_ and Marshall, J. K._x000D_ and Armstrong, D._x000D_	Journal of the Canadian Association of Gastroenterology	Background: Patients receiving home parenteral nutrition (HPN) have a reduced quality of life (QoL), but it is unknown if this is associated with psychiatric comorbidities such as anxiety or depression. Aim: The aim of this study was to assess anxiety, depression and QoL in patients transitioning from hospital to HPN. Methods: We conducted a prospective study in adult patients receiving parentera…	f
802	27026664	COPE: A Pilot Study With Urban-Dwelling Minority Sixth-Grade Youth to Improve Physical Activity and Mental Health Outcomes	Hoying, J._x000D_ and Melnyk, B. M._x000D_	Journal of School Nursing	Approximately one in three preadolescents (34%) is obese/overweight and one in four (25%) experience a mental health issue. Urban youth suffer from higher rates of these problems, and at earlier ages than their peers. This study's purpose was to determine feasibility/acceptability and preliminary effects of the COPE (Creating Opportunities for Personal Empowerment) Healthy Lifestyles TEEN (Thinki…	f
1614	12153809	Effects of low-calorie dieting and exposure to diet-prohibited food on appetite and anxiety	Rosen, J. C._x000D_	Appetite	Salivation in obese dieters, who were exposed to diet-prohibited food stimuli and expected not to eat, decreased during 827-kcal diet compared with a weight-maintaining baseline diet. During the low-calorie diet, subjects salivated more when food was absent than when food was present. This may have resulted from anxiety and deliberate self-control in the face of diet-prohibited food._x000D_	f
14	29318342	Group cognitive behavioural therapy and weight regain after diet in type 2 diabetes: results from the randomised controlled POWER trial	Berk, K. A._x000D_ and Buijks, H. I. M._x000D_ and Verhoeven, A. J. M._x000D_ and Mulder, M. T._x000D_ and Ozcan, B._x000D_ and van 't Spijker, A._x000D_ and Timman, R._x000D_ and Busschbach, J. J._x000D_ and Sijbrands, E. J._x000D_	Diabetologia	AIMS/HYPOTHESIS: Weight-loss programmes for adults with type 2 diabetes are less effective in the long term owing to regain of weight. Our aim was to determine the 2 year effectiveness of a cognitive behavioural group therapy (group-CBT) programme in weight maintenance after diet-induced weight loss in overweight and obese adults with type 2 diabetes, using a randomised, parallel, non-blinded, pr…	f
510	23398978	Group follow-up compared to individual clinic visits after structured education for type 1 diabetes: a cluster randomised controlled trial	Dinneen, S. F._x000D_ and O'Hara, M. C._x000D_ and Byrne, M._x000D_ and Smith, D._x000D_ and Courtney, C. H._x000D_ and McGurk, C._x000D_ and Heller, S. R._x000D_ and Newell, J._x000D_ and Coffey, N._x000D_ and Breen, C._x000D_ and O'Scannail, M._x000D_ and O'Shea, D._x000D_ and Irish, D. S. G._x000D_	Diabetes Research & Clinical Practice	AIM: To compare the effectiveness of group follow-up with individual follow-up after participation in the Dose Adjustment for Normal Eating (DAFNE) structured education programme. METHODS: Cluster randomised controlled trial involving 437 adults with type 1 diabetes attending hospital diabetes clinics in Ireland. All participants received DAFNE at baseline. Intervention arm participants received …	f
909	31215163	InDependent but not Alone: A Web-Based Intervention to Promote Physical and Mental Health among Military Spouses	Mailey, E. L._x000D_ and Irwin, B. C._x000D_ and Joyce, J. M._x000D_ and Hsu, W. W._x000D_	Applied Psychology. Health and Well-being	BACKGROUND: Military spouses must cope with multiple threats to their physical and mental health, yet few interventions have been developed to promote health in this population. METHODS: For this quasi-experimental study, military spouses (N = 231) received a standard educational intervention or an interactive, theory-based intervention; both were delivered online and lasted 10 weeks. The educati…	f
2149	11865721	Micro-angiopathic and psychological risk in children and adolescents with type 1 diabetes	Vila, G._x000D_ and Delhaye, M._x000D_ and Bertrand, C._x000D_ and Mouren-Simeoni, M. C._x000D_ and Robert, J. J._x000D_	Presse Medicale	OBJECTIVE: Evaluate the correlation between psychopathological disorders in type 1 insulin-dependent diabetic (IDD) children and adolescents and the occurrence of micro-angiopathic complications. METHODS: Two hundred and five IDD children (104 girls and 101 boys with a mean age of 13.4 +/- 3.5 years on inclusion) were longitudinally monitored between 1994 and 2000. Somatic complications were syst…	f
748	12689798	Mujeres felices por ser saludables: a breast cancer risk reduction program for Latino women	Fitzgibbon, M. L._x000D_ and Gapstur, S. M._x000D_ and Knight, S. J._x000D_	Preventive Medicine	BACKGROUND: Breast cancer is the most commonly diagnosed cancer and the most common cause of cancer mortality among Latino women. Several behavioral factors such as early detection and dietary practices could help decrease morbidity and mortality associated with breast cancer in this population. Unfortunately, there are few data regarding the efficacy of health-related interventions for young Lat…	f
573	19623684	Physical training combined with dietary measures in the treatment of adult obesity. A comparison of two protocols	Ghroubi, S._x000D_ and Elleuch, H._x000D_ and Chikh, T._x000D_ and Kaffel, N._x000D_ and Abid, M._x000D_ and Elleuch, M. H._x000D_	Annals of Physical & Rehabilitation Medicine	OBJECTIVE: Our objective was to study the effects of physical training combined with dietary measures in obese adults. In a second step, we sought to compare two training protocols and establish the additional contribution of strength training. METHODS: We performed a randomized, prospective survey from July 2004 to November 2007. Included patients were randomized into three groups: a control gro…	f
1356	2003725242	Psychiatric profile and quality of life of subjects with excess weight treated with transcranial direct current stimulation combined with a hypocaloric diet<sup>*</sup>	Natividade, G. R._x000D_ and de Araujo, C._x000D_ and Fitz, R. C._x000D_ and Brietzke, E._x000D_ and Schestatsky, P._x000D_ and Gerchman, F._x000D_	Nutritional Neuroscience.	Background: Transcranial direct current stimulation (tDCS) of the dorsolateral prefrontal cortex (DLPFC) may reduce appetite and caloric intake and may be able to play a role as an adjunct treatment for obesity. Stimulation of this brain area is also used for the treatment of depression, which shares a common pathophysiology with obesity. As a result, the effect of tDCS on mental health and its i…	f
302	24022273	Psychological and behavioural factors associated with long-term weight maintenance after a multidisciplinary treatment of uncomplicated obesity	Buscemi, S._x000D_ and Castellini, G._x000D_ and Batsis, J. A._x000D_ and Ricca, V._x000D_ and Sprini, D._x000D_ and Galvano, F._x000D_ and Grosso, G._x000D_ and Rosafio, G._x000D_ and Caravello, M._x000D_ and Rini, G. B._x000D_	Eating & Weight Disorders: EWD	Obesity is a multifactorial syndrome and the likelihood of success of a medical nutritional treatment (MNT) over the long term is low. As psychological and behavioural factors have an important role in both pathogenesis and the treatment of obesity, these issues were investigated in individuals with obesity who reported a long-term success or a failure in terms of weight loss following a MNT. Eig…	f
972	28703448	The Effect of Different Types of Monitoring Strategies on Weight Loss: A Randomized Controlled Trial	Jospe, M. R._x000D_ and Roy, M._x000D_ and Brown, R. C._x000D_ and Williams, S. M._x000D_ and Osborne, H. R._x000D_ and Meredith-Jones, K. A._x000D_ and McArthur, J. R._x000D_ and Fleming, E. A._x000D_ and Taylor, R. W._x000D_	Obesity	OBJECTIVE: To determine the effectiveness of various monitoring strategies on weight loss, body composition, blood markers, exercise, and psychosocial indices in adults with overweight and obesity following a 12-month weight loss program. METHODS: Two hundred fifty adults with BMI >= 27 were randomized to brief, monthly, individual consults, daily self-monitoring of weight, self-monitoring of die…	f
1722	368386307	Association of overnutritional status with anxiety in medical students	Rohini, H. N._x000D_ and Kudachi, P._x000D_ and Goudar, S._x000D_	National Journal of Physiology, Pharmacy and Pharmacology	Background: Obesity is associated with conditions like hypertension, coronary arteriosclerosis, elevated cholesterol, type 2 diabetes, stroke and certain types of cancers. Psychologically it is associated with several problems such as lower self-concept, negative self-evaluation, decreased self-image, anxiety and depression. Aims & Objective: To find the association between anxiety and obesity in…	f
2	29868543	Clustering of Multiple Risk Behaviors Among a Sample of 18-Year-Old Australians and Associations With Mental Health Outcomes: A Latent Class Analysis	Champion, K. E._x000D_ and Mather, M._x000D_ and Spring, B._x000D_ and Kay-Lambkin, F._x000D_ and Teesson, M._x000D_ and Newton, N. C._x000D_	Frontiers in Public Health	Introduction: Risk behaviors commonly co-occur, typically emerge in adolescence, and become entrenched by adulthood. This study investigated the clustering of established (physical inactivity, diet, smoking, and alcohol use) and emerging (sedentary behavior and sleep) chronic disease risk factors among young Australian adults, and examined how clusters relate to mental health. Methods: The sample…	f
342	31859965	Depression and geriatric assessment in older people admitted for hip fracture	Charles-Lozoya, S._x000D_ and Cobos-Aguilar, H._x000D_ and Barba-Gutierrez, E._x000D_ and Brizuela-Ventura, J. M._x000D_ and Chavez-Valenzuela, S._x000D_ and Garcia-Hernandez, A._x000D_ and Tamez-Montes, J. C._x000D_	Revista Medica de Chile	BACKGROUND: Depression is common among older people with hip fracture. AIM: To assess depression scores and other mental and physical health variables in older people with and without depression, admitted to a traumatology ward for a hip fracture. MATERIAL AND METHODS: Cross sectional study of older patients admitted for surgical treatment of hip fracture. Demographic, clinical and laboratory var…	f
2068	31452863	Detecting Signals of Associations between Dietary Supplement Use and Mental Disorders from Twitter	Wang, Y._x000D_ and Zhao, Y._x000D_ and Bian, J._x000D_ and Zhang, R._x000D_	2018 IEEE International Conference on Healthcare Informatics Workshops : proceedings : 4-7 June 2018, New York, NY	In this study, we attempted to detect signals of association between dietary supplement use and mental disorders from Twitter. We collected tweets ranging from 2016 to 2017 which mention five dietary supplements. A case cohort of 257 users were identified by adapting a natural language processing method with further manually verified to have taken one supplement. We then randomly selected 257 use…	f
370	26197876	Deterioration of mental health in bariatric surgery after 10 years despite successful weight loss	Canetti, L._x000D_ and Bachar, E._x000D_ and Bonne, O._x000D_	European Journal of Clinical Nutrition	BACKGROUND/OBJECTIVE: The present study evaluated the mental health and psychological functioning of bariatric patients before surgery, and after 1 year and 10 year follow-ups, and compared them with participants in a dietary program. Such long follow-up is rare, but strongly recommended by the American Association of Bariatric Surgeons. SUBJECTS/METHODS: Thirty-six bariatric surgery patients and…	f
1862	25020089	Gestational diabetes: A case-control study of women's experience of pregnancy, health and the child	Sjogren, B._x000D_ and Robeus, N._x000D_ and Hansson, U._x000D_	Journal of Psychosomatic Research	Women with previous gestational diabetes (n = 113) and controls (n = 226) were studied retrospectively by means of questionnaires. Women with gestational diabetes reported less well-being (p < 0.05), psychic health (p < 0.001) and vigour (p < 0.001) during pregnancy and a less positive experience of pregnancy (p < 0.001) than controls. They also recalled more worry about health during pregnancy t…	f
471	37048004	Is naturopathy as effective as conventional therapy for treatment of menopausal symptoms?	Cramer, E. H._x000D_ and Jones, P._x000D_ and Keenan, N. L._x000D_ and Thompson, B. L._x000D_	Journal of Alternative and Complementary Medicine	Background: Although the use of alternative medicine in the United States is increasing, no published studies have documented the effectiveness of naturopathy for treatment of menopausal symptoms compared to women receiving conventional therapy in the clinical setting. Objective(s): To compare naturopathic therapy with conventional medical therapy for treatment of selected menopausal symptoms. De…	f
907	22149131	Lipid and other plasma markers are associated with anxiety, depression, and fatigue	Lieberman, H. R._x000D_ and Kellogg, M. D._x000D_ and Kramer, F. M._x000D_ and Bathalon, G. P._x000D_ and Lesher, L. L._x000D_	Health Psychology	OBJECTIVE: Few peripheral metabolites have been shown to be associated with mood in healthy individuals or patients with central nervous system diseases. During military basic combat training (BCT), mood state, physical performance and body composition substantially improve, providing an opportunity to examine relationships between mood and nutritional and hormonal biomarkers. METHOD: Thirty-five…	f
1771	603241291	Naturopathic medicine for treating self-reported depression and anxiety: An observational pilot study of naturalistic practice	Sarris, J._x000D_ and Gadsden, S._x000D_ and Schweitzer, I._x000D_	Advances in Integrative Medicine	Overview: We conducted the first observational study of a case series of naturopathic consultations of adults who presented with self-reported depression or anxiety. Aim(s): To evaluate the efficacy and safety of Australian naturopathy on the outcome of depressed mood and anxiety, assess which interventions are being prescribed, and to explore the patient's experiences of being treated by a natur…	f
373	31252600	Prevalence and Predictors of Dietary and Nutritional Supplement Use in the Australian Army: A Cross-Sectional Survey	Baker, B._x000D_ and Probert, B._x000D_ and Pomeroy, D._x000D_ and Carins, J._x000D_ and Tooley, K._x000D_	Nutrients	Dietary supplements (DSs) and nutritional supplements (NSs) can enhance performance, recovery or training adaptations, however, some substances, dosages, and usage protocols are unsafe. Knowledge of the type and extent of use within populations enables strategies to be formulated to promote safe and effective use (where needed) and to avoid adverse side effects. The purpose of this study was to u…	f
2140	27291076	Prospective Changes in Healthy Lifestyle Among Midlife Women: When Psychological Symptoms Get in the Way	Trudel-Fitzgerald, C._x000D_ and Tworoger, S. S._x000D_ and Poole, E. M._x000D_ and Williams, D. R._x000D_ and Kubzansky, L. D._x000D_	American Journal of Preventive Medicine	INTRODUCTION: Anxiety and depression are linked to increased risk of cardiometabolic disease and mortality, and unhealthy behaviors may be the key mechanisms underlying these associations. Although higher levels of psychological symptoms are associated with individual unhealthy behaviors (e.g., physical activity, smoking), their roles in overall lifestyle remain understudied. METHODS: Midlife wom…	f
299	30373992	Study-related mental health symptoms and their correlates among allied health professions students	Almhdawi, K. A._x000D_ and Kanaan, S. F._x000D_ and Khader, Y._x000D_ and Al-Hourani, Z._x000D_ and Almomani, F._x000D_ and Nazzal, M._x000D_	Work	BACKGROUND: Allied health professions (AHP) students are subject to critical levels of study-related stressors including mental health symptoms (MHS) and musculoskeletal pain. Few studies recruited AHP students of multiple academic majors simultaneously. OBJECTIVES: This study investigated and compared the prevalence of MHS severity and their associated factors among students of nine AHP majors. …	f
1945	16277163	The evaluation of the Turkish version of the Well-being Questionnaire (WBQ-22) in patients with Type 2 diabetes: the effects of diabetic complications	Savli, H._x000D_ and Sevinc, A._x000D_	Journal of Endocrinological Investigation	OBJECTIVE: Psychopathological conditions including depression and anxiety are important in patients with diabetes due to their negative effects on the quality of life, treatment and glycemic control. The specially designed questionnaire for diabetics, the Well-being Questionnaire (WBQ-22), was used to determine the psychological well-being in Turkish diabetic patients. METHOD: A total of 100 pati…	f
1845	7824555	Effects of early protein malnutrition and environmental stimulation upon the reactivity to diazepam in two animal models of anxiety	Santucci, L. B._x000D_ and Daud, M. M._x000D_ and Almeida, S. S._x000D_ and de Oliveira, L. M._x000D_	Pharmacology, Biochemistry & Behavior	In order to investigate the effects of early protein malnutrition and environmental stimulation upon the response to the anxiolytic properties of diazepam, two animal models of anxiety (elevated plus-maze and light-dark transition tests) were used. Rats were malnourished by feeding their dams a 6% protein diet during the lactation period (0-21 days of age) while well-nourished controls received a…	f
474	28117795	Behavioral Disturbances: An Innovative Approach to Monitor the Modulatory Effects of a Nutraceutical Diet	Di Cerbo, A._x000D_ and Sechi, S._x000D_ and Canello, S._x000D_ and Guidetti, G._x000D_ and Fiore, F._x000D_ and Cocco, R._x000D_	Journal of Visualized Experiments	In dogs, diets are often used to modulate behavioral disturbances related to chronic anxiety and stress caused by intense and restless activity. However, the traditional ways to monitor behavioral changes in dogs are complicated and not efficient. In the current clinical evaluation, a new, simple monitoring system was used to assess the effectiveness of a specific diet in positively modulating th…	f
1676	362223314	Chronic consumption of distilled sugarcane spirit induces anxiolytic-like effects in mice	Sena, M. C. P._x000D_ and Nunes, F. C._x000D_ and Stiebbe Salvadori, M. G. S._x000D_ and Carvalho, C. C. D._x000D_ and Morais, L. C. S. L._x000D_ and Bragai, V. A._x000D_	Clinics	OBJECTIVE: Chronic ethanol consumption is a major public health problem throughout the world. We investigated the anxiolytic-like effects and the possible ever injury induced by the chronic consumption of ethanol or sugarcane spirit in mice. METHOD(S): Adult mice were exposed to a two-bottle free-choice paradigm for 6 weeks. The mice in Group A (n = 16) had access to sugarcane spirit + distilled …	f
209	20868513	Alterations in hippocampal serotonergic and INSR function in streptozotocin induced diabetic rats exposed to stress: neuroprotective role of pyridoxine and Aegle marmelose	Abraham, P. M. and Kuruvilla, K. P. and Mathew, J. and Malat, A. and Joy, S. and Paulose, C. S.	Journal of Biomedical Science	Diabetes and stress stimulate hippocampal 5-HT synthesis, metabolism and release. The present study was carried out to find the effects of insulin, Aegle marmelose alone and in combination with pyridoxine on the hippocampal 5-HT, 5-HT(2A) receptor subtype, gene expression studies on 5-HT(2A), 5-HTT, INSR, immunohistochemical studies and elevated plus maze in streptozotocin induced diabetic rats. …	f
253	0	Pain Sensitivity and Behavioral Indices in Mice Exposed to Glutamate Toxicity: Neuroprotective Effects of Vitamin Supplementation	Adu, T. S. and Ajonijebu, D. C. and Akinsomosoye, O. S.	Neurophysiology	We examined the effects of glutamate toxicity induced by chronic (for 21 days) intraperitoneal (i.p.) introductions of monosodium glutamate (MSG, 4 mg/kg per day) into albino mice. It was found that such treatment significantly (P < 0.05) decreased the latencies of defensive motor responses in the hot plate and tail withdrawal tests, as compared with the respective indices in the control group (i…	f
2098	11807965	Promising hypotensive effect of hawthorn extract: a randomized double-blind pilot study of mild, essential hypertension	Walker, A. F. and Marakis, G. and Morris, A. P. and Robinson, P. A.	Phytotherapy Research	This pilot study was aimed at investigating the hypotensive potential of hawthorn extract and magnesium dietary supplements individually and in combination, compared with a placebo. Thirty-six mildly hypertensive subjects completed the study. At baseline, anthropometric and dietary assessment, as well as blood pressure measurements were taken at rest, after exercise and after a computer 'stress' …	f
2112	20433894	The diurnal course of salivary alpha-amylase in nurses: an investigation of potential confounders and associations with stress	Wingenfeld, K._x000D_ and Schulz, M._x000D_ and Damkroeger, A._x000D_ and Philippsen, C._x000D_ and Rose, M._x000D_ and Driessen, M._x000D_	Biological Psychology	In psychoneuroendocrinology research, salivary measures have become increasingly important. While several studies focus on determinants of salivary cortisol such as age, gender, and gynaecological variables, less research has focused on confounding variables of salivary alpha-amylase (sAA). In a large sample of nurses (N=215) we analyzed the impact of age, gender, intake of oral contraceptives, s…	f
1793	358163625	The menopausal experience of Libyan women	Taher, Y. A._x000D_ and Ben Emhemed, H. M._x000D_ and Tawati, A. M._x000D_	Jamahiriya Medical Journal	Background: Studies of the menopause have received much attention recently. Objective(s): The present study aimed to evaluate the onset of natural menopause in Libyan women, and to explore the prevalence of menopause-related symptoms experienced by them. Method(s): A cross-sectional survey was conducted in Tripoli , Libya between October 2001 and June 2002. A total of 91 women aged 43 years and a…	f
286	28353360	Association between psychological measures with inflammatory anddisease-related markers of inflammatory bowel disease	Abautret-Daly, A._x000D_ and Dempsey, E._x000D_ and Riestra, S._x000D_ and de Francisco-Garcia, R._x000D_ and Parra-Blanco, A._x000D_ and Rodrigo, L._x000D_ and Medina, C._x000D_ and Connor, T. J._x000D_ and Harkin, A._x000D_	International Journal of Psychiatry in Clinical Practice	OBJECTIVE: This study aimed at investigating the associations between inflammatory mediators, symptoms and psychological disturbances in inflammatory bowel disease (IBD) patients. METHODS: IBD patients and patient controls were examined during a single visit to a gastroenterology clinic. Disease activity was assessed using the Mayo index for ulcerative colitis (UC), inflammatory bowel disease que…	f
979	23085099	A polyamine-deficient diet opposes hyperalgesia, tolerance and the increased anxiety-like behaviour associated with heroin withdrawal in rats	Le Roy, C._x000D_ and Laboureyras, E._x000D_ and Laulin, J. P._x000D_ and Simonnet, G._x000D_	Pharmacology, Biochemistry & Behavior	In humans, hyperalgesia, tolerance and anxiety disorders are common symptoms during heroin withdrawal syndrome. Significant evidence supports a role of NMDA receptors in these phenomena. Because polyamines may positively modulate the functioning of NMDA receptors and mainly originate from dietary intake, one hypothesis is that a polyamine deficient diet (PD diet) may reduce withdrawal symptoms. T…	f
1156	31450979	Behavior, body composition, and vascular phenotype of homocystinuric mice on methionine-restricted diet or enzyme replacement therapy	Majtan, T._x000D_ and Park, I._x000D_ and Cox, A._x000D_ and Branchford, B. R._x000D_ and di Paola, J._x000D_ and Bublil, E. M._x000D_ and Kraus, J. P._x000D_	FASEB Journal	Classic homocystinuria (HCU) is an inherited disorder characterized by elevated homocysteine (Hcy) in plasma and tissues resulting from cystathionine beta-synthase (CBS) deficiency. There is no cure, and patients are predominantly managed by methionine-restricted diet (MRD) to limit the production of Hcy. In this study, we used the I278T mouse model of HCU to evaluate the long-term impact of a no…	f
1854	53017508	Differential effects of low-phenylalanine protein sources on brain neurotransmitters and behavior in C57Bl/6-Pah<sup>enu2</sup> mice	Sawin, E. A._x000D_ and Murali, S. G._x000D_ and Ney, D. M._x000D_	Molecular Genetics and Metabolism	Phenylketonuria (PKU) is an inborn error of metabolism caused by a deficiency of the enzyme phenylalanine hydroxylase, which metabolizes phenylalanine (phe) to tyrosine. A low-phe diet plus amino acid (AA) formula is necessary to prevent cognitive impairment; glycomacropeptide (GMP) contains minimal phe and provides a palatable alternative to the AA formula. Our objective was to assess neurotrans…	f
2092	31160539	Metformin Promotes Anxiolytic and Antidepressant-Like Responses in Insulin-Resistant Mice by Decreasing Circulating Branched-Chain Amino Acids	Zemdegs, J._x000D_ and Martin, H._x000D_ and Pintana, H._x000D_ and Bullich, S._x000D_ and Manta, S._x000D_ and Marques, M. A._x000D_ and Moro, C._x000D_ and Laye, S._x000D_ and Ducrocq, F._x000D_ and Chattipakorn, N._x000D_ and Chattipakorn, S. C._x000D_ and Rampon, C._x000D_ and Penicaud, L._x000D_ and Fioramonti, X._x000D_ and Guiard, B. P._x000D_	Journal of Neuroscience	Epidemiological studies indicate that insulin resistance (IR), a hallmark of type 2 diabetes, is associated with an increased risk of major depression. Here, we demonstrated that male mice fed a high-fat diet (HFD) exhibited peripheral metabolic impairments reminiscent of IR accompanied by elevated circulating levels of branched-chain amino acids (BCAAs), whereas both parameters were normalized b…	f
633	24568057	Neurobehavioural and neurotoxic effects of L-ascorbic acid and L-tryptophan in lead exposed rats	Ebuehi, O. A._x000D_ and Ayinde, O. C._x000D_	Nigerian Quarterly Journal of Hospital Medicine	BACKGROUND: Lead is an environmental toxicant, occupational and environmental exposures remain a serious problem in developing and industrializing countries. OBJECTIVE: This study is designed to investigate the effects of L-ascorbic acid and L-tryptophan on the neurotoxicity and neurobehavioural alterations in lead exposed male Sprague Dawley rats. METHODS: Experimental animals were exposed to or…	f
1660	17207542	Nitric oxide involvement in estrous cycle-dependent changes of the behavioral responses of female rats in the elevated plus-maze test	Sadeghipour, H. R._x000D_ and Ghasemi, M._x000D_ and Sadeghipour, H._x000D_ and Riazi, K._x000D_ and Soufiabadi, M._x000D_ and Fallahi, N._x000D_ and Dehpour, A. R._x000D_	Behavioural Brain Research	Nitric oxide (NO)/cGMP pathway is known as a mediator in anxiety modulation. In this study, we assessed the involvement of NO pathway in the estrous cycle-related changes of anxiety level in rat. By using elevated plus-maze test, we studied the changes of serum nitrate and nitrite (NO(x)) levels in comparison to the estrous cycle-dependent changes of anxiety state. Then, we tested the effects of …	f
2105	351206519	Open field drink test-multivaried study with undernourished rats and desipramine as an antipanic drug. [Spanish]	Vigliecca, N. S._x000D_ and Molina, S. C._x000D_ and Penalva, M. C._x000D_	Investigacion Clinica	Approach-avoidance animal models are useful as initial screens for drugs affecting anxiety, but the components of anxiety assessed by these models remain poorly defined. Complex models of evaluation allow more complete inferences than those which are obtained when only one behavior is evaluated. Previous studies demonstrate that the tricyclic-antidepressant desipramine exerts a selective anticonf…	f
708	15264011	The interaction of housing condition and acute immobilization stress on the elevated plus-maze behaviors of protein-malnourished rats	Francolin-Silva, A. L._x000D_ and Almeida, S. S._x000D_	Brazilian Journal of Medical & Biological Research	Protein malnutrition induces structural, neurochemical and functional alterations in the central nervous system, leading to behavioral alterations. In the present study, we used the elevated plus-maze (EPM) as a measure of anxiety to evaluate the interaction between acute immobilization and housing conditions on the behavior of malnourished rats. Pups (6 males and 2 females) were fed by Wistar la…	f
2161	29192838	Perceived life stress and anxiety correlate with chronic gastrointestinal symptoms in runners	Wilson, P. B._x000D_	Journal of Sports Sciences	Numerous causes of exercise-related gastrointestinal (GI) distress exist but scarce research has evaluated potential psychological causes. Runners (74 men, 76 women) prospectively recorded running duration, intensity (Rating of Perceived Exertion [RPE]), and GI symptoms for 30 days. Six GI symptoms were rated on a 0-10 scale. The percentage of runs over 30 days that participants reported at least…	f
1995	611010259	Anti-anxiety effect of aronia melanocarpa fruit juice administered subchronically to rats	Valcheva-Kuzmanova, S._x000D_ and Eftimov, M._x000D_ and Belcheva, I._x000D_ and Belcheva, S._x000D_ and Tashev, R._x000D_	Farmacia	The aim of the present study was to investigate the effect of Aronia melanocarpa fruit juice (AMFJ) on anxiety in male Wistar rats. AMFJ was administered orally for periods of 7, 14, 21 and 30 days at doses of 2.5, 5 and 10 ml/kg. The state of anxiety was evaluated using the elevated plus-maze test. For the periods of 7 and 14 days, AMFJ induced a dose-dependent tendency to increase the number of…	f
2001	0	Anxiolytic-like effect of Aronia melanocarpa fruit juice in rats	Valcheva-Kuzmanova, S._x000D_ and Zhelyazkova-Savova, M._x000D_	Methods and Findings in Experimental and Clinical Pharmacology	The main biologically active constituents of Aronia melanocarpa fruit juice (AMFJ) are polyphenolics, amongst them flavonoids, mainly anthocyanins. The aim of the present study was to investigate the effects of AMFJ (5 and 10 mL/kg) on anxiety using the social interaction test, on locomotor activity in the open field test and on working memory in the object recognition test in rats. AMFJ showed a…	f
361	27414417	Grape Seed Proanthocyanidins Attenuate Anxiety-Like Behavior in an Experimental Model of Dietary-Induced Hypercholesterolemia in Rats	Alrefaie, Z._x000D_	International Journal for Vitamin & Nutrition Research	OBJECTIVE: Grape seed proanthocyanidins have many health-protective effects. The present work aimed to assess their possible anxiolytic effects in dietary-induced hypercholesterolemia in rats. METHODS: 30 Male Wistar rats were divided into 3 groups (n = 10): control (normal chow), high cholesterol (cholesterol and cholic acid chow) and high cholesterol + grape seed extract (hypercholesterolemic c…	f
1085	47386813	Psychoimmunological effects of dioscorea in ovariectomized rats: Role of anxiety level	Ho, Y. J._x000D_ and Wang, C. F._x000D_ and Hsu, W. Y._x000D_ and Tseng, T._x000D_ and Hsu, C. C._x000D_ and Kao, M. D._x000D_ and Tsai, Y. F._x000D_	Annals of General Psychiatry	Background: Anxiety levels in rats are correlated with interleukin-2 (IL-2) levels in the brain. The aim of the present study was to investigate the effects of dioscorea (wild yam), a Chinese medicine, on emotional behavior and IL-2 levels in the brain of ovariectomized (OVX) rats. Method(s): One month after ovariectomy, female Wistar rats were screened in the elevated plus-maze (EPM) test to mea…	f
2089	27273205	Reduction of anxiety-like and depression-like behaviors in rats after one month of drinking Aronia melanocarpa berry juice	Tomic, M._x000D_ and Ignjatovic, D._x000D_ and Tovilovic-Kovacevic, G._x000D_ and Krstic-Milosevic, D._x000D_ and Rankovic, S._x000D_ and Popovic, T._x000D_ and Glibetic, M._x000D_	Food & Function	The treatment of mood and anxiety disorders by nutraceuticals is gaining growing awareness. Berries of Aronia melanocarpa (Black chokeberry) and their extracts, exceptionally abundant in diverse phenolic compounds, have become famous for the highest in vitro antioxidant activity among fruits and notable health benefits (e.g. anti-diabetic, anti-inflammatory, cardioprotective). This study was desi…	f
1803	29299432	Effects of Musa sapientum stem extract on experimental models of anxiety	Reddy, A. J._x000D_ and Dubey, A. K._x000D_ and Handu, S._x000D_ and Sachin, M._x000D_ and Mediratta, P. K._x000D_ and Mushtaq, Q. A._x000D_	Avicenna Journal of Phytomedicine	Objective: The Musa sapientum (banana) plant extract has shown antioxidant activity in previous studies. Oxidative stress is one of the important factors implicated in the pathogenesis of anxiety disorders. The present study aimed to evaluate the anxiolytic activity of aqueous extract of M. sapientum stem (MSSE) in experimental models in mice. Material and Methods: Elevated Plus Maze method and l…	f
777	365475300	Effect of sweet orange aroma on experimental anxiety in humans	Goes, T. C._x000D_ and Antunes, F. D._x000D_ and Alves, P. B._x000D_ and Teixeira-Silva, F._x000D_	Journal of Alternative and Complementary Medicine	Objectives: The objective of this study was to evaluate the potential anxiolytic effect of sweet orange (Citrus sinensis) aroma in healthy volunteers submitted to an anxiogenic situation. Design(s): Forty (40) male volunteers were allocated to five different groups for the inhalation of sweet orange essential oil (test aroma: 2.5, 5, or 10 drops), tea tree essential oil (control aroma: 2.5 drops)…	f
396	2001942477	Effects of repetitive transcranial magnetic stimulation in combination with a low-carbohydrate diet in overweight or obese patients. A randomized controlled trial	Alvarado-Reynoso, B._x000D_ and Ambriz-Tututi, M._x000D_	Obesity Medicine	Aims: The present study evaluated the effects of repetitive Transcranial Magnetic Stimulation (rTMS) in combination with a low-carbohydrate diet on body weight, food craving, auto-perception, general health, depression and anxiety, in overweight or obese patients. Method(s): Thirty-seven eligible patients were randomly allocated in two groups: rTMS group (low-carbohydrate diet plus rTMS, n = 18) …	f
1775	22035068	Ceruloplasmin deficiency results in an anxiety phenotype involving deficits in hippocampal iron, serotonin, and BDNF	Texel, S. J._x000D_ and Camandola, S._x000D_ and Ladenheim, B._x000D_ and Rothman, S. M._x000D_ and Mughal, M. R._x000D_ and Unger, E. L._x000D_ and Cadet, J. L._x000D_ and Mattson, M. P._x000D_	Journal of Neurochemistry	Ceruloplasmin (Cp) is a ferroxidase involved in iron metabolism by converting Fe(2+) to Fe(3+), and by regulating cellular iron efflux. In the ceruloplasmin knockout (CpKO) mouse, the deregulation of iron metabolism results in moderate liver and spleen hemosiderosis, but the impact of Cp deficiency on brain neurochemistry and behavior in this animal model is unknown. We found that in contrast to …	f
1798	11917505	Identification of rosmarinic acid as a novel antidepressive substance in the leaves of Perilla frutescens Britton var. acuta Kudo (Perillae Herba)	Takeda, H._x000D_ and Tsuji, M._x000D_ and Matsumiya, T._x000D_ and Kubo, M._x000D_	Nihon Shinkei Seishin Yakurigaku Zasshi	The leaves of Perilla frutescens Britton var. acuta Kudo (Perillae Herba) are found in some traditional oriental herbal medicines that are primarily used to treat affective disorders such as depression and anxiety. The aim of the present study was to identify the bioactive component in Perillae Herba that possesses antidepressive activity. The effects of a water extract of Perillae Herba and six …	f
248	31103795	Myo-inositol mediates the effects of traffic-related air pollution on generalized anxiety symptoms at age 12years	Brunst, K. J._x000D_ and Ryan, P. H._x000D_ and Altaye, M._x000D_ and Yolton, K._x000D_ and Maloney, T._x000D_ and Beckwith, T._x000D_ and LeMasters, G._x000D_ and Cecil, K. M._x000D_	Environmental Research	BACKGROUND: Exposure to traffic-related air pollution (TRAP) has been linked to childhood anxiety symptoms. Neuroimaging in patients with anxiety disorders indicate altered neurochemistry. OBJECTIVES: Evaluate the impact of TRAP on brain metabolism and its relation to childhood anxiety symptoms in the Cincinnati Childhood Allergy and Air Pollution Study (CCAAPS). METHODS: Adolescents (n=145) unde…	f
477	19508569	The role of psychological factors and serum zinc, folate and vitamin B12 levels in the aetiology of trichodynia: a case-control study	Durusoy, C._x000D_ and Ozenli, Y._x000D_ and Adiguzel, A._x000D_ and Budakoglu, I. Y._x000D_ and Tugal, O._x000D_ and Arikan, S._x000D_ and Uslu, A._x000D_ and Gulec, A. T._x000D_	Clinical & Experimental Dermatology	BACKGROUND: Cutaneous dysaesthesia syndromes are characterized by chronic cutaneous symptoms without objective findings, and their aetiologies are obscure. Trichodynia describes pain and a stinging sensation of the scalp related to diffuse alopecia. AIMS: To determine the prevalence rate of trichodynia in patients with diffuse alopecia; to assess the serum zinc, folate and vitamin B(12) levels; a…	f
1489	28656970	Association studies of genetic scores of serum vitamin B12 and folate levels with symptoms of depression and anxiety in two danish population studies	Mollehave, L. T._x000D_ and Skaaby, T._x000D_ and Simonsen, K. S._x000D_ and Thuesen, B. H._x000D_ and Mortensen, E. L._x000D_ and Sandholt, C. H._x000D_ and Pedersen, O._x000D_ and Grarup, N._x000D_ and Hansen, T._x000D_ and Linneberg, A._x000D_	European Journal of Clinical Nutrition	BACKGROUND/OBJECTIVES: Observational studies have suggested low serum levels of vitamin B12 or folate to be risk factors of depression and anxiety. However, these results may be biased by confounding and reverse causation. Mendelian randomization studies are not subject to these limitations. The aim was to examine the association of genetic scores of vitamin B12 and folate-associated alleles with…	f
41	30151664	Non-cardiac Chest Pain and Anxiety: A Possible Link to Vitamin D and Calcium	Alkhatatbeh, M. J._x000D_ and Abdul-Razzak, K. K._x000D_ and Amara, N. A._x000D_ and Al-Jarrah, M._x000D_	Journal of Clinical Psychology in Medical Settings	This study was performed to check the hypothesis that low serum vitamin D and reduced calcium intake may contribute to the comorbidity of psychological symptoms (anxiety and depression) and non-cardiac chest pain (NCCP). The design was a case-control study that involved 40 subjects with NCCP and 40 age and gender-matched healthy controls. Serum vitamin D was assessed using electrochemiluminescenc…	f
569	28477545	Vitamin B12, folic acid, homocysteine and vitamin D levels in children and adolescents with obsessive compulsive disorder	Esnafoglu, E._x000D_ and Yaman, E._x000D_	Psychiatry Research	Obsessive compulsive disorder (OCD) is a complex disorder with a poorly understood aetiopathogenesis. One carbon metabolism that includes vitamin B12, folic acid and homocysteine has been investigated in many psychiatric disorders like OCD. In recent years, vitamin D has also been considered to contribute to many of these psychiatric disorders. In this study we investigated whether vitamin B12, h…	f
682	46357849	Behavioral changes induced by cocaine in mice are modified by a hyperlipidic diet or recombinant leptin	Erhardt, E._x000D_ and Zibetti, L. C. E._x000D_ and Godinho, J. M._x000D_ and Bacchieri, B._x000D_ and Barros, H. M. T._x000D_	Brazilian Journal of Medical and Biological Research	The objective of the present study was to determine if the acute behavioral effects of cocaine acutely administered intraperitoneally (ip) at doses of 5, 10 and 20 mg/kg on white male CF1 mice, 90 days of age, would be influenced by leptin acutely administered ip (at doses of 5, 10 and 20 mug/kg) or by endogenous leptin production enhanced by a high-fat diet. The acute behavioral effects of cocai…	f
948	29979735	Anxiety behavior and hypothalamic-pituitary-adrenal axis altered in a female rat model of vertical sleeve gastrectomy	Himel, A. R._x000D_ and Cabral, S. A._x000D_ and Shaffery, J. P._x000D_ and Grayson, B. E._x000D_	PLoS ONE [Electronic Resource]	Surgical weight loss results in a host of metabolic changes that culminate in net positive health benefit to the patients. However, the psychological impact of these surgeries has not been fully studied. On one hand, surgical weight loss has been reported to improve standard quality of life and resolution of symptoms of depression. But on the other hand, reports of self-harm and increased ER visi…	f
1805	23584634	Augmentation therapy with alpha-lipoic acid and desvenlafaxine: a future target for treatment of depression?	Silva, M. C._x000D_ and de Sousa, C. N._x000D_ and Sampaio, L. R._x000D_ and Ximenes, N. C._x000D_ and Araujo, P. V._x000D_ and da Silva, J. C._x000D_ and de Oliveira, S. L._x000D_ and Sousa, F. C._x000D_ and Macedo, D. S._x000D_ and Vasconcelos, S. M._x000D_	Naunyn-Schmiedebergs Archives of Pharmacology	This study was designed to investigate the possible antidepressant effects of the antioxidant alpha-lipoic acid (ALA) as a stand-alone treatment or in association with desvenlafaxine (DVS) in the chronic corticosterone (CORT)-induced depression model. The depression model was induced by repeated administrations of CORT (20 mg/kg, subcutaneous) in mice over a period of 14 days. Between days 15 and…	f
1462	370481580	Anxiolytic activity of aqueous extract of Garcinia indica in mice	Patel, M._x000D_ and Antala, B._x000D_ and Barua, C._x000D_ and Lahkar, M._x000D_	International Journal of Green Pharmacy	Background: Anxiety or depressed mood is associated with low levels of serotonin in the brain. A hydroxycitric acid (HCA), constituent of Garcinia indica (GIA), increases serotonin release from isolated rat brain cortex. Aim(s): To evaluate the anxiolytic activity of aqueous extract of dried fruits of GIA in mice. Material(s) and Method(s): The anxiolytic-like effects of aqueous extract of dried …	f
1571	29217165	Anxiolytic- and antidepressant-like activities of a methanolic extract of Morinda citrifolia Linn. (noni) fruit in mice: Involvement of benzodiazepine-GABA<sub>A</sub>ergic, serotonergic and adrenergic systems	Narasingam, M._x000D_ and Vijeepallam, K._x000D_ and Mohamed, Z._x000D_ and Pandy, V._x000D_	Biomedicine & Pharmacotherapy	This study presents anxiolytic- and antidepressant-like effects of a methanolic extract of Morinda citrifolia Linn. (noni) fruit (MMC) in well-established mouse models of anxiety and depression. The administration of MMC (1 g/kg, p.o.) and diazepam (1 mg/kg, i.p.) significantly attenuated anxiety-like behaviour in mice by increasing the percentage of time spent and number of entries in the open a…	f
846	24948855	Anxiolytic, sedative, and hypnotic activities of aqueous extract of Morinda citrifolia fruit	Kannan, S._x000D_ and Manickam, S._x000D_ and RajaMohammed, M. A._x000D_	Journal of Ayurveda and Integrative Medicine	Morinda citrifolia (Indian mulberry or noni) fruit has been long used as a folk medicine for a wide range of health purposes as it is claimed to have analgesic, antiinflammatory, antioxidant, detoxifier, and cell-rejuvenator properties. A recent study has revealed central nervous system suppressant nature of its extract. Hence, the present study has evaluated the anxiolytic, sedative, and hypnoti…	f
410	28545069	Behavioral alterations are associated with vitamin B12 deficiency in the transcobalamin receptor/CD320 KO mouse	Arora, K. and Sequeira, J. M. and Hernandez, A. I. and Alarcon, J. M. and Quadros, E. V.	PLoS ONE [Electronic Resource]	Vitamin B12 (cobalamin) deficiency is prevalent worldwide and causes megaloblastic anemia and neurologic deficits. While the anemia can be treated, the neurologic deficits can become refractive to treatment as the disease progresses. Therefore, timely intervention is critical for a favorable outcome. Moreover, the metabolic basis for the neuro-pathologic changes and the role of cobalamin deficien…	f
498	15576481	Phospholipid transfer protein (PLTP) deficiency reduces brain vitamin E content and increases anxiety in mice	Desrumaux, C. and Risold, P. Y. and Schroeder, H. and Deckert, V. and Masson, D. and Athias, A. and Laplanche, H. and Le Guern, N. and Blache, D. and Jiang, X. C. and Tall, A. R. and Desor, D. and Lagrost, L.	FASEB Journal	Vitamin E supplementation constitutes a promising strategy in the prevention of neurodegenerative diseases. Here, we show that a phospholipid transfer protein (PLTP) is widely expressed in the brain where it appears to function as a transfer factor for alpha-tocopherol, the main isomer of vitamin E. PLTP deficiency results in significant depletion of brain alpha-tocopherol in both homozygous (-30…	f
2060	2003865468	Evaluation of oxidative stress in smoking and non-smoking patients diagnosed with anxious-depressive disorder	Trofor, L._x000D_ and Crisan-Dabija, R._x000D_ and Cioroiu, M. E._x000D_ and Man, M. A._x000D_ and Cioroiu, I. B._x000D_ and Buculei, I._x000D_ and Cernat, R. I._x000D_ and Stefanescu, C._x000D_ and Trofor, A. C._x000D_	Farmacia	Oxidative stress is induced by tobacco smoking and is also associated with anxiety and depression, two common psychiatric disorders, frequently associated with tobacco use. The aim of this study was to correlate tobacco use and mixed anxious-depressive disorder (MADD) with oxidative stress markers useful in clinical practice. A study assessing uric acid, vitamin c and malondialdehyde, as oxidativ…	f
1350	27643783	Neonatal maternal separation stress elicits lasting DNA methylation changes in the hippocampus of stress-reactive Wistar Kyoto rats	McCoy, C. R. and Rana, S. and Stringfellow, S. A. and Day, J. J. and Wyss, J. M. and Clinton, S. M. and Kerman, I. A.	European Journal of Neuroscience	Early-life stress (ELS) can alter neurodevelopment in variable ways, ranging from producing deleterious outcomes to stress resilience. While most ELS studies focus on its harmful effects, recent work by our laboratory and others shows that ELS elicits positive effects in certain individuals. We exposed Wistar Kyoto (WKY) rats, known for a stress reactive, anxiety/depression-like phenotype, to mat…	f
1985	24777547	Vitamin A and amygdala: functional and morphological consequences	Tomasova, L. and Hvizdosova, N. and Bolekova, A. and Smajda, B. and Kluchova, D.	Neurological Sciences	Intake of vitamin A is essential for correct embryonic development of the central nervous system (CNS). Its increased intake during gravidity can cause various malformations and dysfunctions of the CNS. In our work, we intended to investigate the effect of vitamin A on emotional behavior and morphology of nitrergic neurons in basolateral nucleus of the rat amygdala. For this purpose, we have admi…	f
411	623741825	Pharmacological Evaluation of Mentha spicata L. and Plantago major L., Medicinal Plants Used to Treat Anxiety and Insomnia in Colombian Caribbean Coast	Caro, D. C._x000D_ and Rivera, D. E._x000D_ and Ocampo, Y._x000D_ and Franco, L. A._x000D_ and Salas, R. D._x000D_	Evidence-based Complementary and Alternative Medicine	Anxiety disorders are highly prevalent, chronic, and disabling conditions that impose enormous health and economic costs both on individuals and on society. Medicinal plants are an invaluable source of bioactive metabolites that can be useful as new pharmacological treatment. Teas from Mentha spicata and Plantago major are employed by Colombian populations to treat stress and insomnia. This work …	f
414	24930711	beta-Caryophyllene, a CB2 receptor agonist produces multiple behavioral changes relevant to anxiety and depression in mice	Bahi, A._x000D_ and Al Mansouri, S._x000D_ and Al Memari, E._x000D_ and Al Ameri, M._x000D_ and Nurulain, S. M._x000D_ and Ojha, S._x000D_	Physiology & Behavior	Recent evidence suggests that the cannabinoid receptor subtype 2 (CB2) is implicated in anxiety and depression disorders, although few systematic studies in laboratory animals have been reported. The aim of the current experiments was to test the effects of the CB2 receptor potent-selective agonist beta-caryophyllene (BCP) in animals subjected to models of anxiolytic- and antidepressant-like effe…	f
833	21560973	Evaluation of the anxiolytic properties of myristicin, a component of nutmeg, in the male Sprague-Dawley rat	Leiter, E._x000D_ and Hitchcock, G._x000D_ and Godwin, S._x000D_ and Johnson, M._x000D_ and Sedgwick, W._x000D_ and Jones, W._x000D_ and McCall, S._x000D_ and Ceremuga, T. E._x000D_	AANA Journal	The purpose of this study was to investigate the anxiolytic effects of myristicin, a major compound found in nutmeg, and its potential interaction with the gamma-aminobutyric acid (GABA(A)) receptor in male Sprague-Dawley rats. Nutmeg has traditionally been used as a spice in food preparation and as an herbal remedy in the treatment of many medical conditions, including anxiety. Fifty-five rats w…	f
872	22559733	Behavioral and IL-2 responses to diosgenin in ovariectomized rats	Ho, Y. J._x000D_ and Tai, S. Y._x000D_ and Pawlak, C. R._x000D_ and Wang, A. L._x000D_ and Cheng, C. W._x000D_ and Hsieh, M. H._x000D_	Chinese Journal of Physiology	Neuroimmune system is involved in communication between the endocrine and nervous systems, which may take part in the effects of dioscorea, reversing changes of anxiety-like behavior and interleukin (IL)-2 levels in the brains of ovariectomized (OVX) rats. This study was aimed at evaluating administration of diosgenin, an ingredient of dioscorea, on neuroimmune and behavioral functions in OVX ani…	f
1523	2002099406	Studies on toxicological and neurobehavioral profile of methanol extract of mussaenda roxburghii hook. F. leaves in mice	Namasudra, S._x000D_ and Phukan, P._x000D_ and Bawari, M._x000D_	Asian Journal of Pharmaceutical and Clinical Research	Objective: The aim of this study was to evaluate the toxicity of Mussaenda roxburghii with special reference to the nervous system. Method(s): For the study, 15 mice were obtained from Pasteur Institute, Shillong. The mice were then divided into three groups containing five mice in each group. The groups were, namely Group I, Group II, and Group III; Group I mice received distilled water and acte…	f
1578	355418197	An extract from wild green oat improves rat behaviour	Schellekens, C._x000D_ and Perrinjaquet-Moccetti, T._x000D_ and Wullschleger, C._x000D_ and Heyne, A._x000D_	Phytotherapy Research	An extract of wild green oat (Avena sativa L.), was tested in vivo in rats for its behavioural effects after chronic oral administration via extract-admixed food. Thirty six male Sprague-Dawley rats received (A) standard diet (controls), (B) 10 g/kg extract-admixed food or (C) 100 g/kg extract-admixed food. The following behavioural tests were performed: elevated plus maze, forced swimming, condi…	f
1882	617971464	Anxiolytic and anti-depressant activities of ethanolic extracts of Jasminum Sambac, Chamomilla Capitula, Lilium Candidum, Sorghum halpense flowers	Rambabu, B._x000D_ and Rao Patnaik, K. S. K._x000D_	Pharmanest	The objective of the present study to evaluate the anxiolytic and antidepressant activities of ethanolic extract of Jasminum Sambac, Chamomilla Capitula, Lilium Candidum, Sorghum Helpense Flowers using elevated plus maze, actophotometer, Froced swim test and Tail suspension test in mice. Albino mice were treated at a dose of 200 and 400 mg/kg I.P and behavior was observed on these models. Results…	f
259	364235786	Evaluation of anxiolytic and muscle relaxant effect of polyherbal formulation of Curcuma longa and Butea frondosa on rats	Abid, M._x000D_ and Goel, B._x000D_ and Furqan, H._x000D_ and Ghosh, A. K._x000D_ and Kishore, K._x000D_ and Khan, N. A._x000D_	Pharmacologyonline	The research work deals with the screening of hydroalcohlic extract of polyherbal formulation (HAEPHF) for sedative, anti-anxiety and muscle relaxant properties. HAEPHF consist of Curcumalonga and buteafrondosa. Curcuma longa (Family: Zingiberaceae) is a rhizomatous herbaceous perennial plant of the ginger native to tropical South Asia. It is used as cough, amenorrhea, toothache, chest pain, bloo…	f
664	29723547	Hyperglycemia elicits anxiety-like behaviors in zebrafish: Protective role of dietary diphenyl diselenide	Dos Santos, M. M._x000D_ and de Macedo, G. T._x000D_ and Prestes, A. S._x000D_ and Loro, V. L._x000D_ and Heidrich, G. M._x000D_ and Picoloto, R. S._x000D_ and Rosemberg, D. B._x000D_ and Barbosa, N. V._x000D_	Progress in Neuro-Psychopharmacology & Biological Psychiatry	Diabetes mellitus (DM) is a chronic metabolic disease that may comorbid with various psychiatric disorders, such as anxiety and depression. The search for effective therapeutics to alleviate hyperglycemia and complications resulting from DM is continuous. Here we investigate the effects of diphenyl diselenide (DD), an organoselenium compound with several pharmacological properties, in a zebrafish…	f
1327	28732760	Rutin alleviates chronic unpredictable stress-induced behavioral alterations and hippocampal damage in mice	Parashar, A._x000D_ and Mehta, V._x000D_ and Udayabanu, M._x000D_	Neuroscience Letters	Chronic stress results in neurological complications like depression, cognitive dysfunction, and anxiety disorders. In our previous study, we observed that Urtica dioica leaf extract attenuated chronic stress-induced complications. Further, we observed that Urtica dioica contained a great amount of the flavonoid rutin in it. Hence, we aimed to evaluate the effect of rutin on 21days chronic unpred…	f
540	29680708	SIRT1 Mediates Apelin-13 in Ameliorating Chronic Normobaric Hypoxia-induced Anxiety-like Behavior by Suppressing NF-kappaB Pathway in Mice Hippocampus	Fan, J._x000D_ and Guang, H._x000D_ and Zhang, H._x000D_ and Chen, D._x000D_ and Ding, L._x000D_ and Fan, X._x000D_ and Xue, F._x000D_ and Gan, Z._x000D_ and Wang, Y._x000D_ and Mao, S._x000D_ and Hu, L._x000D_ and Gong, Y._x000D_	Neuroscience	We previously showed that apelin-13 ameliorates chronic normobaric hypoxia (CNH)-induced anxiety-like behavior in mice, the mechanism, however, is not well known. This study aims to investigate whether SIRT1 is involved in the anxiolytic effect of apelin-13 in CNH-treated mice, and to illustrate the potential underlying mechanism. We showed that apelin-13 treatment reversed a decrease in SIRT1 an…	f
45	358007769	Caffeine and an adenosine A<inf>2A</inf> receptor antagonist prevent memory impairment and synaptotoxicity in adult rats triggered by a convulsive episode in early life	Cognato, G. P._x000D_ and Agostinho, P. M._x000D_ and Hockemeyer, J._x000D_ and Muller, C. E._x000D_ and Souza, D. O._x000D_ and Cunha, R. A._x000D_	Journal of Neurochemistry	Seizures early in life cause long-term behavioral modifications, namely long-term memory deficits in experimental animals. Since caffeine and adenosine A<inf>2A</inf> receptor (A<inf>2A</inf>R) antagonists prevent memory deficits in adult animals, we now investigated if they also prevented the long-term memory deficits caused by a convulsive period early in life. Administration of kainate (KA, 2 …	f
1848	29975123	Impact of loganin on pro-inflammatory cytokines and depression- and anxiety-like behaviors in male diabetic rats	Rajabi, M._x000D_ and Mohaddes, G._x000D_ and Farajdokht, F._x000D_ and Nayebi Rad, S._x000D_ and Mesgari, M._x000D_ and Babri, S._x000D_	Physiology International	Behavioral disturbances are observed in most patients suffering from diabetes. According to some evidence, pro-inflammatory cytokines have a key role both in diabetes and behavioral disorders, such as anxiety and depression. In this study, the effect of chronic administration of loganin, as a bioflavonoid, was investigated on pro-inflammatory cytokines and depression- and anxiety-like behaviors i…	f
1653	25681522	Anxiolytic-like, stimulant and neuroprotective effects of Ilex paraguariensis extracts in mice	Santos, E. C._x000D_ and Bicca, M. A._x000D_ and Blum-Silva, C. H._x000D_ and Costa, A. P._x000D_ and Dos Santos, A. A._x000D_ and Schenkel, E. P._x000D_ and Farina, M._x000D_ and Reginatto, F. H._x000D_ and de Lima, T. C._x000D_	Neuroscience	Yerba-mate (Ilex paraguariensis St. Hil.) is the most used beverage in Latin America with approximately 426 thousand of tons consumed per year. Considering the broad use of this plant, we aimed to investigate the anxiety-like and stimulant activity of both the hydroethanolic (HE) and aqueous (AE) extracts from leaves of I. paraguariensis. Swiss mice were treated with I. paraguariensis HE or AE ch…	f
771	32074069	Differential effects of acute and chronic treatment with the flavonoid chrysin on anxiety-like behavior and Fos immunoreactivity in the lateral septal nucleus in rats	German-Ponciano, L. J._x000D_ and Puga-Olguin, A._x000D_ and De Jesus Rovirosa-Hernandez, M._x000D_ and Caba, M._x000D_ and Meza, E._x000D_ and Rodriguez-Landa, J. F._x000D_	Acta Pharmaceutica	The aim of this study was to compare the effects of acute (a single injection) and chronic (21 consecutive days) treatments with chrysin 2, 4, and 8 mumol kg-1 on anxiety-like behavior and Fos immunoreactivity in the lateral septum nucleus (LSN), a structure that is involved in the regulation of anxiety, in male Wistar rats. These effects were compared with the clinically effective anxiolytic dia…	f
291	30802721	Opposing effects of S-equol supplementation on metabolic and behavioral parameters in mice fed a high-fat diet	Bax, E. N._x000D_ and Cochran, K. E._x000D_ and Mao, J._x000D_ and Wiedmeyer, C. E._x000D_ and Rosenfeld, C. S._x000D_	Nutrition Research	Phytoestrogens, such as daidzein and genistein, may be used to treat various hormone-dependent disorders. Daidzein can be metabolized by intestinal microbes to S-equol. However, not all individuals possess bacteria producing this metabolite, resulting in categorization of equol vs nonequol producers. Past human and rodent studies have suggested that supplementation of this compound might yield be…	f
1746	625594310	Evaluation of the Effects and Safety of a Functional Food 'BenegutTM' Derived from Perilla Leaves Containing Flavonoids and Rosmarinic Acid upon Seasonal Eye and Nose Discomfort-A Randomized, Double-blind, Placebo-controlled Parallel-group Comparative Study in Healthy Individuals. [Japanese]	Takanari, J._x000D_ and Misu, M._x000D_ and Maeda, T._x000D_ and Fukuchi, Y._x000D_ and Ito, N._x000D_ and Nishihira, J._x000D_	Japanese Pharmacology and Therapeutics	Background/Aims In today's contemporary society, the number of patients suffering from allergies such as hay fever is increasing year by year. In Hokkaido, pollen from Japanese white birch trees is dispersed into the air every year from April through to June, with increased reports of eye and nose discomfort also increasing around this time. Since antihistamines often come with a risk of side eff…	f
2213	3545282	A clinical trial using danazol for the treatment of premenstrual tension	Watts, J. F._x000D_ and Butt, W. R._x000D_ and Logan Edwards, R._x000D_	British Journal of Obstetrics & Gynaecology	Forty women with premenstrual tension received either placebo, 100, 200 or 400 mg danazol daily for 3 months in a pilot study arranged as a double-blind trial. Thirteen patients withdrew by the third month usually because they complained of no improvement. They had significantly higher pretrial symptom scores than those who continued. In patients treated with danazol, symptom scores for breast pa…	f
280	615655357	Maternal obese-Type gut microbiota differentially impact cognition, anxiety and compulsive behavior in male and female offspring in mice	Bruce-Keller, A. J._x000D_ and Fernandez-Kim, S. O._x000D_ and Townsend, R. L._x000D_ and Kruger, C._x000D_ and Carmouche, R._x000D_ and Newman, S._x000D_ and Salbaum, J. M._x000D_ and Berthoud, H. R._x000D_	PLoS ONE	Maternal obesity is known to predispose offspring to metabolic and neurodevelopmental abnormalities. While the mechanisms underlying these phenomena are unclear, high fat diets dramatically alter intestinal microbiota, and gut microbiota can impact physiological function. To determine if maternal diet-induced gut dysbiosis can disrupt offspring neurobehavioral function, we transplanted high fat d…	f
1613	52648042	Central effects of lipoic acid associated with paroxetine in mice	Silva, M. C. C._x000D_ and Sampaio, L. R. L._x000D_ and de Araujo, D. P._x000D_ and Araujo, P. V. P._x000D_ and Monte, A. S._x000D_ and Rodrigues, F. T. S._x000D_ and Woods, D. J._x000D_ and de Sousa, F. C. F._x000D_ and Fonteles, M. M. F._x000D_ and Vasconcelos, S. M. M._x000D_	American Journal of Therapeutics.	Antidepressants, including selective serotonin reuptake inhibitors, are commonly prescribed for the treatment of affective disorders such as anxiety and depression. The purpose of this study was to investigate the central effects of acute administration of paroxetine (PXT) combined with lipoic acid (LA) on various behavioral models in mice. Paroxetine (10 and 20 mg/kg), LA (100 mg/kg), or vehicle…	f
153	9203091	Inositol has behavioral effects with adaptation after chronic administration	Cohen, H. and Kotler, M. and Kaplan, Z. and Matar, M. A. and Kofman, O. and Belmaker, R. H.	Journal of Neural Transmission	Inositol is a simple dietary polyol that serves as a precursor in important second messenger systems. Inositol in pharmacological doses has been reported recently to be therapeutic in depression, panic disorder and obsessive compulsive disorder. We hereby report effects of inositol on the elevated plus maze model of anxiety. These results should allow development of new inositol analogs that coul…	f
68	8874847	Acute inositol induces anxiety in rats	Cohen, H. and Bar-haim, N. and Kotler, M.	Biological Psychiatry		f
345	11122916	Epi-inositol and inositol depletion: two new treatment approaches in affective disorder	Bersudsky, Y. and Einat, H. and Stahl, Z. and Belmaker, R. H.	Current Psychiatry Reports	Inositol is a simple polyol precursor in a second messenger system important in brain myo-insitol, the natural isomer, which has been found to be therapeutically effective in depression, panic disorder, and obsessive-compulsive disorder in double-blind controlled trials. Recently, epi-inositol, an unnatural stereoisomer of myo-inositol, was found to have effects similar to those of myo-inositol t…	f
1061	10847563	The anxiolytic effect of chronic inositol depends on the baseline level of anxiety	Kofman, O._x000D_ and Einat, H._x000D_ and Cohen, H._x000D_ and Tenne, H._x000D_ and Shoshana, C._x000D_	Journal of Neural Transmission	Inositol, a precursor for membrane phosphoinositides involved in signal transduction, has been found to be clinically effective in a number of psychiatric disorders and to reverse behavioural effects of lithium. To gain insight into the mechanism of action of inositol, it is critical to establish its efficacy in animal models. Following the initial report by Cohen et al. (1997b) that inositol was…	f
958	27824633	A double-blind, placebo-controlled study of inositol in trichotillomania	Leppink, E. W._x000D_ and Redden, S. A._x000D_ and Grant, J. E._x000D_	International Clinical Psychopharmacology	Trichotillomania is characterized by repetitive pulling that causes noticeable hair loss. Data on the pharmacological treatment of trichotillomania are limited, with no clear first-line agent. The aim of the current study was to determine the efficacy and tolerability of inositol in adults with trichotillomania. A total of 38 individuals (35 women; mean age: 28.9+/-11.4) with trichotillomania ent…	f
387	9352475	Acute inositol does not attenuate m-CPP-induced anxiety, mydriasis and endocrine effects in panic disorder	Benjamin, J._x000D_ and Nemetz, H._x000D_ and Fux, M._x000D_ and Bleichman, I._x000D_ and Agam, G._x000D_	Journal of Psychiatric Research	Many anti-panic drugs, administered chronically, can block pharmacologically-induced 'panic attacks'; acutely they often exacerbate panic disorder. Theories of action need to account for this biphasic effect. Chronic inositol had previously shown efficacy against panic disorder. The authors investigated the effect of a single dose of 20 g inositol on an m-CPP challenge in a double-blind placebo-c…	f
1553	11386498	Double-blind, controlled, crossover trial of inositol versus fluvoxamine for the treatment of panic disorder	Palatnik, A._x000D_ and Frolov, K._x000D_ and Fux, M._x000D_ and Benjamin, J._x000D_	Journal of Clinical Psychopharmacology	Only 70% of patients respond to current treatments for panic disorder, and many discontinue drugs because of side effects. myo-Inositol, a natural isomer of glucose and a precursor for the second-messenger phosphatidyl-inositol system, has previously been found superior to placebo in the treatment of depression, panic disorder, and obsessive-compulsive disorder (OCD), but a direct comparison with…	f
219	7793450	Double-blind, placebo-controlled, crossover trial of inositol treatment for panic disorder	Benjamin, J._x000D_ and Levine, J._x000D_ and Fux, M._x000D_ and Aviv, A._x000D_ and Levy, D._x000D_ and Belmaker, R. H._x000D_	American Journal of Psychiatry	OBJECTIVE: Because they found in an earlier study that inositol, an important intracellular second-messenger precursor, was effective against depression in open and double-blind trials, the authors studied its effectiveness against panic disorder. METHOD: Twenty-one patients with panic disorder with or without agoraphobia completed a double-blind, placebo-controlled, 4-week, random-assignment cro…	f
1503	24424706	A meta-analysis of inositol for depression and anxiety disorders	Mukai, T._x000D_ and Kishi, T._x000D_ and Matsuda, Y._x000D_ and Iwata, N._x000D_	Human Psychopharmacology	OBJECTIVE: This study is a meta-analysis of inositol as a treatment for depression and anxiety disorders. METHODS: PubMed, Cochrane Library database, and PsycINFO were searched up to 14 August 2013. A systematic review and meta-analysis of double-blind, randomized, placebo-controlled trials (RCTs) were conducted comparing inositol for depressed or anxiety disorder patients. RESULTS: Seven RCTs in…	f
13	34803531	Lifestyle and adherence to the recommended treatments after cardiac transplantation. [Italian]	Balestroni, G._x000D_ and Bosimini, E._x000D_ and Centofanti, P._x000D_ and Di Summa, M._x000D_ and Giannuzzi, P._x000D_ and Maria Zotti, A._x000D_	Italian Heart Journal Supplement	Background. All the previous studies showed an increase in survival after cardiac transplantation. Nevertheless, a certain number of patients persist, in the short- and long-term period, in leading an incorrect lifestyle. Owing to this high-risk behavioral profile clinical, psychological and social problems could arise. Methods. We have analyzed the quality of life and adherence to the recommende…	f
24	280582890	Treatment of intestinal conditions as based on disordered function	Browne, D. C._x000D_ and McHardy, G._x000D_ and Welch, G._x000D_	JAMA (Chicago, Ill.)	Analysis of 500 consecutive cases of gastro-intestinal disease showed that 50 per cent were organic with no prominent functional mechanism, 46.3 per cent had functional components associated with organic disease, 3.1 per cent were purely functional and 2 per cent were neuropsychiatric. This emphasizes the relatively low incidence of pure functional disorders. In 247 cases of functional and organi…	f
38	29715441	Stress and Quality of Life for Taiwanese Women Who Underwent Infertility Treatment	Cheng, C. Y._x000D_ and Stevenson, E. L._x000D_ and Yang, C. T._x000D_ and Liou, S. R._x000D_	JOGNN - Journal of Obstetric, Gynecologic, & Neonatal Nursing	OBJECTIVE: To describe the psychological stress and quality of life experienced by women who underwent fertility treatment in Taiwan. DESIGN: Cross-sectional, correlational study. SETTING: Recruitment was conducted and questionnaires administered at a reproductive medicine center in Chiayi City, Taiwan. PARTICIPANTS: Informed consent to participate was obtained from 126 women who sought fertility…	f
47	30569253	Sensory Over-Responsivity: An Early Risk Factor for Anxiety and Behavioral Challenges in Young Children	Carpenter, K. L. H._x000D_ and Baranek, G. T._x000D_ and Copeland, W. E._x000D_ and Compton, S._x000D_ and Zucker, N._x000D_ and Dawson, G._x000D_ and Egger, H. L._x000D_	Journal of Abnormal Child Psychology	Anxiety disorders are prevalent and significantly impact young children and their families. One hypothesized risk factor for anxiety is heightened responses to sensory input. Few studies have explored this hypothesis prospectively. This study had two goals: (1) examine whether sensory over-responsivity is predictive of the development of anxiety in a large prospective sample of children, and (2) …	f
94	24337764	Biologically based therapies are commonly self-prescribed by Brazilian women for the treatment of advanced breast cancer or its symptoms	Alfano, A. C._x000D_ and Paiva, C. E._x000D_ and Rugno, F. C._x000D_ and da Silva, R. H._x000D_ and Paiva, B. S._x000D_	Supportive Care in Cancer	PURPOSE: Breast cancer (BC) might be associated with loss of function in affected patients, with a direct impact on their quality of life (QOL). Many women with metastatic BC seek relief of symptoms, including the use of complementary and alternative medicine (CAM) to cure cancer. The present study aimed to identify the pattern of CAM used by patients with metastatic BC and to assess the correlat…	f
126	21600058	Reducing psychological distress and obesity in Australian farmers by promoting physical activity	Brumby, S._x000D_ and Chandrasekara, A._x000D_ and McCoombe, S._x000D_ and Torres, S._x000D_ and Kremer, P._x000D_ and Lewandowski, P._x000D_	BMC Public Health	BACKGROUND: Studies have confirmed that the rate of mental illness is no higher in rural Australians than that of urban Australians. However, the rate of poor mental health outcomes, and in particular suicide, is significantly raised in rural populations. This is thought to be due to lack of early diagnosis, health service access, the distance-decay effect, poor physical health determinants and a…	f
221	12498549	Salivary immunoglobulin-A as a marker of stress during strenuous physical training	Carins, J._x000D_ and Booth, C._x000D_	Aviation Space & Environmental Medicine	BACKGROUND: Immunoglobulin-A in saliva (SIgA) has been proven to be decreased during periods of stress, a change that also correlates with increased disease risk. HYPOTHESIS: Concentration of SIgA is negatively associated with dietary deprivation, negative moods, and anxiety. METHODS: SIgA was evaluated as a marker of the severity of stress during a 19-day Royal Australian Air Force (RAAF) surviv…	f
230	30040759	Appetite monitoring in the treatment of binge eating disorder	Allen, H. N._x000D_ and Craighead, L. W._x000D_	Behavior Therapy	Twenty-nine women meeting criteria for Binge Eating Disorder (BED) were randomly assigned to Appetite Awareness Training (AAT; an 8-week cognitive- behavioral intervention) or a wait-list control. The goal of AAT is to establish an eating pattern in which: (a) the individual responds primarily to moderate (rather than strong) hunger and fullness cues; and (b) eating in response to non-appetite cu…	f
417	27381041	Anxiolytic-like effects and toxicological studies of Brickellia cavanillesii (Cass.) A. Gray in experimental mice models	Avila-Villarreal, G._x000D_ and Gonzalez-Trujano, M. E._x000D_ and Carballo-Villalobos, A. I._x000D_ and Aguilar-Guadarrama, B._x000D_ and Garcia-Jimenez, S._x000D_ and Giles-Rivas, D. E._x000D_ and Castillo-Espana, P._x000D_ and Villalobos-Molina, R._x000D_ and Estrada-Soto, S._x000D_	Journal of Ethnopharmacology	ETHNOPHARMACOLOGICAL RELEVANCE: Brickellia cavanillesii (Asteraceae) (Cass.) A. Gray is one of the popular plants consumed in Central America and Mexico for the treatment of several diseases such as hypertension, diabetes and anxiety, among others. AIM OF THE STUDY: To determine the anxiolytic-like effect of B. Cavanillesii and the safety of its use through toxicological studies. MATERIAL AND MET…	f
420	0	Relationships among parent ratings of behavioral characteristics of children	Baird Jr, J. T._x000D_ and Roberts, J._x000D_	Vital Hlth. Statist.	This report contains national estimates of the interrelation of selected behavioral characteristics of children 6-11 yr of age in the noninstitutional population of the United States, based on findings from the Health Examination Survey of 1963-65 The estimates are derived from parent ratings - some from the self administered medical history and some from the medical history obtained by a trained…	f
1551	28645861	Protective effect of Lycium Barbarum polysaccharides on dextromethorphan-induced mood impairment and neurogenesis suppression	Po, K. K._x000D_ and Leung, J. W._x000D_ and Chan, J. N._x000D_ and Fung, T. K._x000D_ and Sanchez-Vidana, D. I._x000D_ and Sin, E. L._x000D_ and So, K. F._x000D_ and Lau, B. W._x000D_ and Siu, A. M._x000D_	Brain Research Bulletin	Dextromethorphan (DXM) is one of the common drugs abused by adolescents. It is the active ingredient found in cough medicine which is used for suppressing cough. High dosage of DXM can induce euphoria, dissociative effects and even hallucinations. Chronic use of DXM may also lead to depressive-related symptoms. Lycium barbarum, commonly known as wolfberry, has been used as a traditional Chinese m…	f
1610	603882800	Plant-derived flavanol (-)epicatechin mitigates anxiety in association with elevated hippocampal monoamine and BDNF levels, but does not influence pattern separation in mice	Stringer, T. P._x000D_ and Guerrieri, D._x000D_ and Vivar, C._x000D_ and Van Praag, H._x000D_	Translational Psychiatry	Flavanols found in natural products such as cocoa and green tea elicit structural and biochemical changes in the hippocampus, a brain area important for mood and cognition. Here, we evaluated the outcome of daily consumption of the flavanol (-)epicatechin (4 mg per day in water) by adult male C57BL/6 mice on measures of anxiety in the elevated plus maze (EPM) and open field (OF). Furthermore, pat…	f
1915	25562843	Plant-derived flavanol (-)epicatechin mitigates anxiety in association with elevated hippocampal monoamine and BDNF levels, but does not influence pattern separation in mice	Stringer, T. P._x000D_ and Guerrieri, D._x000D_ and Vivar, C._x000D_ and van Praag, H._x000D_	Transl Psychiatry Psychiatry	Flavanols found in natural products such as cocoa and green tea elicit structural and biochemical changes in the hippocampus, a brain area important for mood and cognition. Here, we evaluated the outcome of daily consumption of the flavanol (-)epicatechin (4 mg per day in water) by adult male C57BL/6 mice on measures of anxiety in the elevated plus maze (EPM) and open field (OF). Furthermore, pat…	f
1417	358329839	Effect of myricetin on behavioral paradigms of anxiety	Mohan, M._x000D_ and Jadhav, S. S._x000D_ and Kasture, V. S._x000D_ and Kasture, S. B._x000D_	Pharmaceutical Biology	Myricetin (10, 30, and 100mg/kg) obtained from Vitis vinifera Linn. (Vitaceae) exhibited significant anxiolytic activity in behavioral models of anxiety, namely, elevated plus maze, light/dark apparatus, open field apparatus, and hole board apparatus, in mice. Myricetin significantly (p<0.05) reduced lithium induced head twitches and also antagonized meta-chlorophenylpiperazine (m-CPP) induced an…	f
1978	0	Behavioural actions of Myristica fragrans seeds	Sonavane, G._x000D_ and Sarveiya, V._x000D_ and Kasture, V._x000D_ and Kasture, S. B._x000D_	Indian Journal of Pharmacology	Objective: To study behavioural effects of the acetone soluble part of n-hexane extract of Myristica fragrans (MF). Method(s): MF (10-100 mg/kg, i.p.) was administered to a group of mice 30min before placing them individually on the elevated plus maze or open field test apparatus or hole board apparatus. The effect of MF was observed on the duration of occupancy of mice in the open and closed arm…	f
1581	34102484	Anxiogenic activity of Myristica fragrans seeds	Sonavane, G. S._x000D_ and Sarveiya, V. P._x000D_ and Kasture, V. S._x000D_ and Kasture, S. B._x000D_	Pharmacology Biochemistry and Behavior	In the present study, the n-hexane extract of Myristica fragrans (MF) seeds, acetone-insoluble part of the n-hexane extract (AIMF) and trimyristin (TM) were assessed for their anxiogenic activity. The MF (10 and 30 mg/kg), AIMF (30, 100, and 300 mg/kg), and TM (10, 30, and 100 mg/kg) administered intraperitoneally exhibited anxiogenic activity in elevated plus-maze (EPM) paradigm. The open-field …	f
742	31595522	Phenolic compounds from nutmeg (Myristica fragrans Houtt.) inhibit the endocannabinoid-modulating enzyme fatty acid amide hydrolase	El-Alfy, A. T._x000D_ and Abourashed, E. A._x000D_ and Patel, C._x000D_ and Mazhari, N._x000D_ and An, H._x000D_ and Jeon, A._x000D_	Journal of Pharmacy & Pharmacology	OBJECTIVES: The study aimed to identify nutmeg compounds that indirectly interact with the endocannabinoid system through inhibition of the fatty acid amide hydrolase (FAAH) and monoacylglycerol lipase (MAGL) enzymes. METHODS: Thirteen compounds were screened for FAAH and MAGL inhibition. Compounds demonstrating significant FAAH inhibition were evaluated to determine the halfmaximal inhibitory co…	f
1404	30552920	Morus alba L. Diminishes visceral adiposity, insulin resistance, behavioral alterations via regulation of gene expression of leptin, resistin and adiponectin in rats fed a high-cholesterol diet	Metwally, F. M._x000D_ and Rashad, H._x000D_ and Mahmoud, A. A._x000D_	Physiology & Behavior	Ethanolic extract of leaves of Morus alba L. (M. alba), known as white mulberry, was orally administered (100mg/kg b.wt) for 8weeks to female Wistar rats that were fed a high-cholesterol diet (HCD), to investigate the potential of M. alba leaves in attenuation of obesity, dyslipidemia, insulin resistance, and deficits in mood, cognitive as well as motor activity that are linked to the adipokines …	f
1703	18386251	Biphasic effects of Morus alba leaves green tea extract on mice in chronic forced swimming model	Sattayasai, J._x000D_ and Tiamkao, S._x000D_ and Puapairoj, P._x000D_	Phytotherapy Research	In this study, the effects of an aqueous extract of Morus alba leaves green tea (ME) on mouse behaviors (depression, anxiety, climbing activity and thermal response), muscle coordination and muscle strength were studied. Male IRC mice received a single intraperitoneal injection of either the ME, desipramine or diazepam. Thirty minutes after injection, the mice were tested in all experimental mode…	f
137	373786211	A study of the protective effect of triticum aestivum L. in an experimental animal model of chronic fatigue syndrome	Borah, M._x000D_ and Sarma, P._x000D_ and Das, S._x000D_	Pharmacognosy Research	Background: Oxidative stress plays a major role in the pathogenesis of chronic fatigue syndrome (CFS). Keeping in view the proven antioxidant activity of Triticum aestivum L., this study has been undertaken to explore the potential therapeutic benefit of this plant in the treatment of CFS. Objective(s): To study the protective effect of the ethanolic extract of the leaves of Triticum aestivum (EE…	f
13	34803531	Lifestyle and adherence to the recommended treatments after cardiac transplantation. [Italian]	Balestroni, G._x000D_ and Bosimini, E._x000D_ and Centofanti, P._x000D_ and Di Summa, M._x000D_ and Giannuzzi, P._x000D_ and Maria Zotti, A._x000D_	Italian Heart Journal Supplement	Background. All the previous studies showed an increase in survival after cardiac transplantation. Nevertheless, a certain number of patients persist, in the short- and long-term period, in leading an incorrect lifestyle. Owing to this high-risk behavioral profile clinical, psychological and social problems could arise. Methods. We have analyzed the quality of life and adherence to the recommende…	f
38	29715441	Stress and Quality of Life for Taiwanese Women Who Underwent Infertility Treatment	Cheng, C. Y._x000D_ and Stevenson, E. L._x000D_ and Yang, C. T._x000D_ and Liou, S. R._x000D_	JOGNN - Journal of Obstetric, Gynecologic, & Neonatal Nursing	OBJECTIVE: To describe the psychological stress and quality of life experienced by women who underwent fertility treatment in Taiwan. DESIGN: Cross-sectional, correlational study. SETTING: Recruitment was conducted and questionnaires administered at a reproductive medicine center in Chiayi City, Taiwan. PARTICIPANTS: Informed consent to participate was obtained from 126 women who sought fertility…	f
47	30569253	Sensory Over-Responsivity: An Early Risk Factor for Anxiety and Behavioral Challenges in Young Children	Carpenter, K. L. H._x000D_ and Baranek, G. T._x000D_ and Copeland, W. E._x000D_ and Compton, S._x000D_ and Zucker, N._x000D_ and Dawson, G._x000D_ and Egger, H. L._x000D_	Journal of Abnormal Child Psychology	Anxiety disorders are prevalent and significantly impact young children and their families. One hypothesized risk factor for anxiety is heightened responses to sensory input. Few studies have explored this hypothesis prospectively. This study had two goals: (1) examine whether sensory over-responsivity is predictive of the development of anxiety in a large prospective sample of children, and (2) …	f
94	24337764	Biologically based therapies are commonly self-prescribed by Brazilian women for the treatment of advanced breast cancer or its symptoms	Alfano, A. C._x000D_ and Paiva, C. E._x000D_ and Rugno, F. C._x000D_ and da Silva, R. H._x000D_ and Paiva, B. S._x000D_	Supportive Care in Cancer	PURPOSE: Breast cancer (BC) might be associated with loss of function in affected patients, with a direct impact on their quality of life (QOL). Many women with metastatic BC seek relief of symptoms, including the use of complementary and alternative medicine (CAM) to cure cancer. The present study aimed to identify the pattern of CAM used by patients with metastatic BC and to assess the correlat…	f
141	27234480	The Electronic CardioMetabolic Program (eCMP) for Patients With Cardiometabolic Risk: A Randomized Controlled Trial	Azar, K. M._x000D_ and Koliwad, S._x000D_ and Poon, T._x000D_ and Xiao, L._x000D_ and Lv, N._x000D_ and Griggs, R._x000D_ and Ma, J._x000D_	Journal of Medical Internet Research	BACKGROUND: Effective lifestyle interventions targeting high-risk adults that are both practical for use in ambulatory care settings and scalable at a population management level are needed. OBJECTIVE: Our aim was to examine the potential effectiveness, feasibility, and acceptability of delivering an evidence-based Electronic Cardio-Metabolic Program (eCMP) for improving health-related quality of…	f
221	12498549	Salivary immunoglobulin-A as a marker of stress during strenuous physical training	Carins, J._x000D_ and Booth, C._x000D_	Aviation Space & Environmental Medicine	BACKGROUND: Immunoglobulin-A in saliva (SIgA) has been proven to be decreased during periods of stress, a change that also correlates with increased disease risk. HYPOTHESIS: Concentration of SIgA is negatively associated with dietary deprivation, negative moods, and anxiety. METHODS: SIgA was evaluated as a marker of the severity of stress during a 19-day Royal Australian Air Force (RAAF) surviv…	f
230	30040759	Appetite monitoring in the treatment of binge eating disorder	Allen, H. N._x000D_ and Craighead, L. W._x000D_	Behavior Therapy	Twenty-nine women meeting criteria for Binge Eating Disorder (BED) were randomly assigned to Appetite Awareness Training (AAT; an 8-week cognitive- behavioral intervention) or a wait-list control. The goal of AAT is to establish an eating pattern in which: (a) the individual responds primarily to moderate (rather than strong) hunger and fullness cues; and (b) eating in response to non-appetite cu…	f
417	27381041	Anxiolytic-like effects and toxicological studies of Brickellia cavanillesii (Cass.) A. Gray in experimental mice models	Avila-Villarreal, G._x000D_ and Gonzalez-Trujano, M. E._x000D_ and Carballo-Villalobos, A. I._x000D_ and Aguilar-Guadarrama, B._x000D_ and Garcia-Jimenez, S._x000D_ and Giles-Rivas, D. E._x000D_ and Castillo-Espana, P._x000D_ and Villalobos-Molina, R._x000D_ and Estrada-Soto, S._x000D_	Journal of Ethnopharmacology	ETHNOPHARMACOLOGICAL RELEVANCE: Brickellia cavanillesii (Asteraceae) (Cass.) A. Gray is one of the popular plants consumed in Central America and Mexico for the treatment of several diseases such as hypertension, diabetes and anxiety, among others. AIM OF THE STUDY: To determine the anxiolytic-like effect of B. Cavanillesii and the safety of its use through toxicological studies. MATERIAL AND MET…	f
1551	28645861	Protective effect of Lycium Barbarum polysaccharides on dextromethorphan-induced mood impairment and neurogenesis suppression	Po, K. K._x000D_ and Leung, J. W._x000D_ and Chan, J. N._x000D_ and Fung, T. K._x000D_ and Sanchez-Vidana, D. I._x000D_ and Sin, E. L._x000D_ and So, K. F._x000D_ and Lau, B. W._x000D_ and Siu, A. M._x000D_	Brain Research Bulletin	Dextromethorphan (DXM) is one of the common drugs abused by adolescents. It is the active ingredient found in cough medicine which is used for suppressing cough. High dosage of DXM can induce euphoria, dissociative effects and even hallucinations. Chronic use of DXM may also lead to depressive-related symptoms. Lycium barbarum, commonly known as wolfberry, has been used as a traditional Chinese m…	f
1610	603882800	Plant-derived flavanol (-)epicatechin mitigates anxiety in association with elevated hippocampal monoamine and BDNF levels, but does not influence pattern separation in mice	Stringer, T. P._x000D_ and Guerrieri, D._x000D_ and Vivar, C._x000D_ and Van Praag, H._x000D_	Translational Psychiatry	Flavanols found in natural products such as cocoa and green tea elicit structural and biochemical changes in the hippocampus, a brain area important for mood and cognition. Here, we evaluated the outcome of daily consumption of the flavanol (-)epicatechin (4 mg per day in water) by adult male C57BL/6 mice on measures of anxiety in the elevated plus maze (EPM) and open field (OF). Furthermore, pat…	f
1915	25562843	Plant-derived flavanol (-)epicatechin mitigates anxiety in association with elevated hippocampal monoamine and BDNF levels, but does not influence pattern separation in mice	Stringer, T. P._x000D_ and Guerrieri, D._x000D_ and Vivar, C._x000D_ and van Praag, H._x000D_	Transl Psychiatry Psychiatry	Flavanols found in natural products such as cocoa and green tea elicit structural and biochemical changes in the hippocampus, a brain area important for mood and cognition. Here, we evaluated the outcome of daily consumption of the flavanol (-)epicatechin (4 mg per day in water) by adult male C57BL/6 mice on measures of anxiety in the elevated plus maze (EPM) and open field (OF). Furthermore, pat…	f
1417	358329839	Effect of myricetin on behavioral paradigms of anxiety	Mohan, M._x000D_ and Jadhav, S. S._x000D_ and Kasture, V. S._x000D_ and Kasture, S. B._x000D_	Pharmaceutical Biology	Myricetin (10, 30, and 100mg/kg) obtained from Vitis vinifera Linn. (Vitaceae) exhibited significant anxiolytic activity in behavioral models of anxiety, namely, elevated plus maze, light/dark apparatus, open field apparatus, and hole board apparatus, in mice. Myricetin significantly (p<0.05) reduced lithium induced head twitches and also antagonized meta-chlorophenylpiperazine (m-CPP) induced an…	f
1978	0	Behavioural actions of Myristica fragrans seeds	Sonavane, G._x000D_ and Sarveiya, V._x000D_ and Kasture, V._x000D_ and Kasture, S. B._x000D_	Indian Journal of Pharmacology	Objective: To study behavioural effects of the acetone soluble part of n-hexane extract of Myristica fragrans (MF). Method(s): MF (10-100 mg/kg, i.p.) was administered to a group of mice 30min before placing them individually on the elevated plus maze or open field test apparatus or hole board apparatus. The effect of MF was observed on the duration of occupancy of mice in the open and closed arm…	f
1581	34102484	Anxiogenic activity of Myristica fragrans seeds	Sonavane, G. S._x000D_ and Sarveiya, V. P._x000D_ and Kasture, V. S._x000D_ and Kasture, S. B._x000D_	Pharmacology Biochemistry and Behavior	In the present study, the n-hexane extract of Myristica fragrans (MF) seeds, acetone-insoluble part of the n-hexane extract (AIMF) and trimyristin (TM) were assessed for their anxiogenic activity. The MF (10 and 30 mg/kg), AIMF (30, 100, and 300 mg/kg), and TM (10, 30, and 100 mg/kg) administered intraperitoneally exhibited anxiogenic activity in elevated plus-maze (EPM) paradigm. The open-field …	f
742	31595522	Phenolic compounds from nutmeg (Myristica fragrans Houtt.) inhibit the endocannabinoid-modulating enzyme fatty acid amide hydrolase	El-Alfy, A. T._x000D_ and Abourashed, E. A._x000D_ and Patel, C._x000D_ and Mazhari, N._x000D_ and An, H._x000D_ and Jeon, A._x000D_	Journal of Pharmacy & Pharmacology	OBJECTIVES: The study aimed to identify nutmeg compounds that indirectly interact with the endocannabinoid system through inhibition of the fatty acid amide hydrolase (FAAH) and monoacylglycerol lipase (MAGL) enzymes. METHODS: Thirteen compounds were screened for FAAH and MAGL inhibition. Compounds demonstrating significant FAAH inhibition were evaluated to determine the halfmaximal inhibitory co…	f
1404	30552920	Morus alba L. Diminishes visceral adiposity, insulin resistance, behavioral alterations via regulation of gene expression of leptin, resistin and adiponectin in rats fed a high-cholesterol diet	Metwally, F. M._x000D_ and Rashad, H._x000D_ and Mahmoud, A. A._x000D_	Physiology & Behavior	Ethanolic extract of leaves of Morus alba L. (M. alba), known as white mulberry, was orally administered (100mg/kg b.wt) for 8weeks to female Wistar rats that were fed a high-cholesterol diet (HCD), to investigate the potential of M. alba leaves in attenuation of obesity, dyslipidemia, insulin resistance, and deficits in mood, cognitive as well as motor activity that are linked to the adipokines …	f
1703	18386251	Biphasic effects of Morus alba leaves green tea extract on mice in chronic forced swimming model	Sattayasai, J._x000D_ and Tiamkao, S._x000D_ and Puapairoj, P._x000D_	Phytotherapy Research	In this study, the effects of an aqueous extract of Morus alba leaves green tea (ME) on mouse behaviors (depression, anxiety, climbing activity and thermal response), muscle coordination and muscle strength were studied. Male IRC mice received a single intraperitoneal injection of either the ME, desipramine or diazepam. Thirty minutes after injection, the mice were tested in all experimental mode…	f
137	373786211	A study of the protective effect of triticum aestivum L. in an experimental animal model of chronic fatigue syndrome	Borah, M._x000D_ and Sarma, P._x000D_ and Das, S._x000D_	Pharmacognosy Research	Background: Oxidative stress plays a major role in the pathogenesis of chronic fatigue syndrome (CFS). Keeping in view the proven antioxidant activity of Triticum aestivum L., this study has been undertaken to explore the potential therapeutic benefit of this plant in the treatment of CFS. Objective(s): To study the protective effect of the ethanolic extract of the leaves of Triticum aestivum (EE…	f
353	24096188	Adapted physical activity and diet (APAD) during adjuvant breast cancer therapy: design and implementation of a prospective randomized controlled trial	Carayol, M._x000D_ and Romieu, G._x000D_ and Bleuse, J. P._x000D_ and Senesse, P._x000D_ and Gourgou-Bourgade, S._x000D_ and Sari, C._x000D_ and Jacot, W._x000D_ and Sancho-Garnier, H._x000D_ and Janiszewski, C._x000D_ and Launay, S._x000D_ and Cousson-Gelie, F._x000D_ and Ninot, G._x000D_	Contemporary Clinical Trials	Exercise practice and appropriate nutrition have been advanced as non pharmacological supportive care to reduce side effects related to cancer and its treatment, but large sample-sized randomized controlled trials are needed to confirm such results. The Adapted Physical Activity and Diet counseling (APAD) study is a prospective randomized controlled trial designed to evaluate the effectiveness of…	m
1012	25928696	A randomised controlled intervention trial evaluating the efficacy of a Mediterranean dietary pattern on cognitive function and psychological wellbeing in healthy older adults: the MedLey study	Knight, A._x000D_ and Bryan, J._x000D_ and Wilson, C._x000D_ and Hodgson, J._x000D_ and Murphy, K._x000D_	BMC Geriatrics	BACKGROUND: The incidence of age-related cognitive decline is rising considerably around the world. There is evidence from a number of recent cross-sectional and prospective studies indicating positive associations between the Mediterranean dietary pattern (MedDiet) and improved cognitive outcomes among the elderly including, reduced age-related cognitive decline and enhanced age-related cognitiv…	m
2134	35486028	Effectiveness of short courses of fasting in pre-asthma and asthma patients. [Ukrainian]	Tovt-Korshyns'ka, M. I._x000D_ and Spivak, M. I._x000D_ and Chopei, I. V._x000D_	Likars'ka sprava / Ministerstvo okhorony zdorov'ia Ukrainy	In patients with preasthma and bronchial asthma, short-term courses of fasting dietotherapy (FDT) with a 7-day fasting period proved to be effective, as evidenced by clinical-and-functional and laboratory investigations. The incidence rate of viral infections was much lower with short-term courses compared to long-term courses. Too low an effect, if any, with FDT short-term courses can be explain…	m
653	30381313	Examining the efficacy of a multicomponent m-Health physical activity, diet and sleep intervention for weight loss in overweight and obese adults: randomised controlled trial protocol	Duncan, M. J._x000D_ and Brown, W. J._x000D_ and Burrows, T. L._x000D_ and Collins, C. E._x000D_ and Fenton, S._x000D_ and Glozier, N._x000D_ and Kolt, G. S._x000D_ and Morgan, P. J._x000D_ and Hensley, M._x000D_ and Holliday, E. G._x000D_ and Murawski, B._x000D_ and Plotnikoff, R. C._x000D_ and Rayward, A. T._x000D_ and Stamatakis, E._x000D_ and Vandelanotte, C._x000D_	BMJ Open	INTRODUCTION: Traditional behavioural weight loss trials targeting improvements in physical activity and diet are modestly effective. It has been suggested that sleep may have a role in weight loss and maintenance. Improving sleep health in combination with physical activity and dietary behaviours may be one strategy to enhance traditional behavioural weight loss trials. Yet the efficacy of a wei…	m
1680	27277946	Prevention of depression through nutritional strategies in high-risk persons: rationale and design of the MooDFOOD prevention trial	Roca, M._x000D_ and Kohls, E._x000D_ and Gili, M._x000D_ and Watkins, E._x000D_ and Owens, M._x000D_ and Hegerl, U._x000D_ and van Grootheest, G._x000D_ and Bot, M._x000D_ and Cabout, M._x000D_ and Brouwer, I. A._x000D_ and Visser, M._x000D_ and Penninx, B. W._x000D_ and Moo, D. P. T. I._x000D_	BMC Psychiatry	BACKGROUND: Obesity and depression are two prevalent conditions that are costly to individuals and society. The bidirectional association of obesity with depression, in which unhealthy dietary patterns may play an important role, has been well established. Few experimental studies have been conducted to investigate whether supplementing specific nutrients or improving diet and food-related behavi…	m
1163	29321047	Effects of concentrated long-chain omega-3 polyunsaturated fatty acid supplementation before radical prostatectomy on prostate cancer proliferation, inflammation, and quality of life: study protocol for a phase IIb, randomized, double-blind, placebo-controlled trial	Guertin, M. H. and Robitaille, K. and Pelletier, J. F. and Duchesne, T. and Julien, P. and Savard, J. and Bairati, I. and Fradet, V.	BMC Cancer	BACKGROUND: Prostate cancer is the most commonly diagnosed cancer in north-American men. Few dietary or lifestyle interventions have been tested to prevent prostate cancer progression. Omega-3 fatty acid supplementation represents a promising intervention for prostate cancer patients. The aim of the study is to evaluate the effects of long-chain omega-3 polyunsaturated fatty acids (LCn3), more pr…	m
641	17192560	Neural correlates of IgE-mediated allergy	Costa-Pinto, F. A._x000D_ and Basso, A. S._x000D_ and De Sa-Rocha, L. C._x000D_ and Britto, L. R._x000D_ and Russo, M._x000D_ and Palermo-Neto, J._x000D_	Annals of the New York Academy of Sciences	Although many authors have considered a direct interaction between allergic reactions and behavioral changes, supporting evidence has been elusive. In this series of studies we show that after oral or nasal ovalbumin (OVA) challenge, allergic mice present increased Fos expression in the paraventricular nucleus of the hypothalamus (PVN) and in the central nucleus of the amygdala (CeA). Mice with f…	m
298	610860167	The Probiotics in Pregnancy Study (PiP Study): Rationale and design of a double-blind randomised controlled trial to improve maternal health during pregnancy and prevent infant eczema and allergy	Barthow, C._x000D_ and Wickens, K._x000D_ and Stanley, T._x000D_ and Mitchell, E. A._x000D_ and Maude, R._x000D_ and Abels, P._x000D_ and Purdie, G._x000D_ and Murphy, R._x000D_ and Stone, P._x000D_ and Kang, J._x000D_ and Hood, F._x000D_ and Rowden, J._x000D_ and Barnes, P._x000D_ and Fitzharris, P._x000D_ and Craig, J._x000D_ and Slykerman, R. F._x000D_ and Crane, J._x000D_	BMC Pregnancy and Childbirth	Background: Worldwide there is increasing interest in the manipulation of human gut microbiota by the use of probiotic supplements to modify or prevent a range of communicable and non-communicable diseases. Probiotic interventions administered during pregnancy and breastfeeding offer a unique opportunity to influence a range of important maternal and infant outcomes. The aim of the Probiotics in …	m
235	31315657	Probiotics in pregnancy: protocol of a double-blind randomized controlled pilot trial for pregnant women with depression and anxiety (PIP pilot trial)	Browne, P. D._x000D_ and Bolte, A._x000D_ and Claassen, E._x000D_ and de Weerth, C._x000D_	Trials [Electronic Resource]	BACKGROUND: Maternal prenatal depressive or anxiety symptoms are associated with adverse maternal and infant health outcomes. With prevalence rates of maternal prenatal depression and anxiety ranging between 10 and 20%, attempts to identify effective interventions to reduce symptoms are priority. There are indications that probiotics can reduce symptoms of maternal depression or anxiety. Probioti…	m
1338	21983070	Beneficial psychological effects of a probiotic formulation (Lactobacillus helveticus R0052 and Bifidobacterium longum R0175) in healthy human volunteers	Messaoudi, M._x000D_ and Violle, N._x000D_ and Bisson, J. F._x000D_ and Desor, D._x000D_ and Javelot, H._x000D_ and Rougeot, C._x000D_	Gut Microbes	In a recent clinical study, we dem-onstrated in the general population that Lactobacillus helveticus R0052 and Bifidobacterium longum R0175 (PF) taken in combination for 30 days decreased the global scores of hospital anxiety and depression scale (HADs), and the global severity index of the Hopkins symptoms checklist (HSCL-90), due to the decrease of the sub-scores of somatization, depression and…	m
546	26585952	Vitamin D supplementation to prevent depression and poor physical function in older adults: Study protocol of the D-Vitaal study, a randomized placebo-controlled clinical trial	de Koning, E. J._x000D_ and van Schoor, N. M._x000D_ and Penninx, B. W._x000D_ and Elders, P. J._x000D_ and Heijboer, A. C._x000D_ and Smit, J. H._x000D_ and Bet, P. M._x000D_ and van Tulder, M. W._x000D_ and den Heijer, M._x000D_ and van Marwijk, H. W._x000D_ and Lips, P._x000D_	BMC Geriatrics	BACKGROUND: Depressive symptoms and decreased physical functioning are interrelated conditions and common in older persons, causing significant individual and societal burden. Evidence suggests that vitamin D supplementation may be beneficial for both mental and physical functioning. However, previous randomized controlled trials have yielded inconsistent results and often had suboptimal designs.…	m
1721	614364573	Efficacy of vitamin D<inf>3</inf> supplementation in reducing incidence of pulmonary tuberculosis and mortality among HIV-infected Tanzanian adults initiating antiretroviral therapy: Study protocol for a randomized controlled trial	Sudfeld, C. R._x000D_ and Mugusi, F._x000D_ and Aboud, S._x000D_ and Nagu, T. J._x000D_ and Wang, M._x000D_ and Fawzi, W. W._x000D_	Trials	Background: HIV-infected adults initiating antiretroviral therapy (ART) in sub-Saharan Africa continue to experience high rates of morbidity and mortality during the initial months of treatment. Observational studies in high-income and resource-limited settings indicate that HIV-infected adults with low vitamin D levels may be at increased risk of mortality, HIV disease progression, and incidence…	m
1930	28183335	Efficacy of vitamin D<sub>3</sub> supplementation in reducing incidence of pulmonary tuberculosis and mortality among HIV-infected Tanzanian adults initiating antiretroviral therapy: study protocol for a randomized controlled trial	Sudfeld, C. R._x000D_ and Mugusi, F._x000D_ and Aboud, S._x000D_ and Nagu, T. J._x000D_ and Wang, M._x000D_ and Fawzi, W. W._x000D_	Trials [Electronic Resource]	BACKGROUND: HIV-infected adults initiating antiretroviral therapy (ART) in sub-Saharan Africa continue to experience high rates of morbidity and mortality during the initial months of treatment. Observational studies in high-income and resource-limited settings indicate that HIV-infected adults with low vitamin D levels may be at increased risk of mortality, HIV disease progression, and incidence…	m
898	9169302	Controlled trials of inositol in psychiatry	Levine, J._x000D_	European Neuropsychopharmacology	Inositol is a simple polyol precursor in a second messenger system important in the brain. Cerebrospinal fluid inositol has been reported as decreased in depression. A double-blind controlled trial of 12 g daily of inositol in 28 depressed patients for four weeks was performed. Significant overall benefit for inositol compared to placebo was found at week 4 on the Hamilton Depression Scale. No ch…	m
419	2392393	The anxiogenic effects of caffeine	Bruce, M. S._x000D_	Postgraduate Medical Journal	The contrast of attitudes to the psychiatric effects of caffeine between North America and Britain is highlighted. A summary of the dietary sources, pharmacology and effects on caffeine on normal subjects is given. The emphasis in normal subjects is on the acute, chronic, toxic and withdrawal effects. With this background information, a more specific evaluation of the anxiogenic effects are discu…	m
422	31652770	Polyunsaturated Fatty Acids: What is Their Role in Treatment of Psychiatric Disorders?	Bozzatello, P._x000D_ and Rocca, P._x000D_ and Mantelli, E._x000D_ and Bellino, S._x000D_	International Journal of Molecular Sciences	In the central nervous system omega-3 fatty acids modulate cell signaling and affect dopaminergic and serotonergic pathways. On this basis, a new application for omega-3 fatty acids has been proposed, concerning the treatment of several psychiatric disorders. The present article is an update of a previous systematic review and is aimed to provide a complete report of data published in the period …	m
419	2392393	The anxiogenic effects of caffeine	Bruce, M. S._x000D_	Postgraduate Medical Journal	The contrast of attitudes to the psychiatric effects of caffeine between North America and Britain is highlighted. A summary of the dietary sources, pharmacology and effects on caffeine on normal subjects is given. The emphasis in normal subjects is on the acute, chronic, toxic and withdrawal effects. With this background information, a more specific evaluation of the anxiogenic effects are discu…	m
1100	2001828177	Maternal supplementation with Lactobacillus paracasei DTA 83 alters emotional behavior in Swiss mice offspring	Laureano-Melo, R._x000D_ and Caldeira, R. F._x000D_ and Guerra, A. F._x000D_ and Conceicao, R. R. D._x000D_ and Souza, J. S. D._x000D_ and Giannocco, G._x000D_ and Marinho, B. G._x000D_ and Luchese, R. H._x000D_ and Cortes, W. S._x000D_	PharmaNutrition	The objective of our study was to evaluate whether maternal supplementation with lactic acid bacteria is able to alter neurobehavioral parameters of Swiss mice offspring. For this purpose, female mice were treated during pregnancy and lactation with milk or milk inoculated with L. paracasei DTA 83 at a concentration of 10<sup>7</sup> cells/ml (p.o, daily). After the end of the treatment, 6 offspr…	p
1683	30871432	Supplementation of dietary non-digestible oligosaccharides from birth onwards improve social and reduce anxiety-like behaviour in male BALB/c mice	Szklany, K._x000D_ and Wopereis, H._x000D_ and de Waard, C._x000D_ and van Wageningen, T._x000D_ and An, R._x000D_ and van Limpt, K._x000D_ and Knol, J._x000D_ and Garssen, J._x000D_ and Knippels, L. M. J._x000D_ and Belzer, C._x000D_ and Kraneveld, A. D._x000D_	Nutritional Neuroscience	OBJECTIVE: The intestinal microbiota is acknowledged to be essential in brain development and behaviour. Their composition can be modulated by prebiotics such as short-chain galacto-oligosaccharides (scGOS) and long-chain fructo-oligosaccharide (lcFOS). Several studies reported potential health benefit of prebiotics on behaviour. As the prebiotic mixture of scGOS and lcFOS is included in infant f…	p
467	24257113	Are there any remarkable effects of prenatal exposure to food colourings on neurobehaviour and learning process in rat offspring?	Doguc, D. K._x000D_ and Aylak, F._x000D_ and Ilhan, I._x000D_ and Kulac, E._x000D_ and Gultekin, F._x000D_	Nutritional Neuroscience	OBJECTIVE: Artificial food colourings and additives (AFCAs) have long been discussed to have adverse effects on cognition and behaviour in children. In this study, our aim was to assess the probable side effects of prenatal exposure to colouring food additives on neurobehaviour and spatial learning process. METHODS: We administered 'no observable adverse effect levels' (NOAELs) of common used AFC…	p
532	618426096	Protein-restricted diet during pregnancy after insemination alters behavioral phenotypes of the progeny	Furuse, T._x000D_ and Miyake, K._x000D_ and Kohda, T._x000D_ and Kaneda, H._x000D_ and Hirasawa, T._x000D_ and Yamada, I._x000D_ and Kushida, T._x000D_ and Kashimura, M._x000D_ and Kobayashi, K._x000D_ and Ishino, F._x000D_ and Kubota, T._x000D_ and Wakana, S._x000D_	Genes and Nutrition	Background: Epidemiological studies suggest that hyponutrition during the fetal period increases the risk of mental disorders such as attention deficit hyperactivity disorder and autism-spectrum disorder, which has been experimentally supported using animal models. However, previous experimental hyponutrition or protein-restricted (PR) diets affected stages other than the fetal stage, such as for…	p
604	27640132	Differential effects of early-life NMDA receptor antagonism on aspartame-impaired insulin tolerance and behavior	Collison, K. S._x000D_ and Inglis, A._x000D_ and Shibin, S._x000D_ and Andres, B._x000D_ and Ubungen, R._x000D_ and Thiam, J._x000D_ and Mata, P._x000D_ and Al-Mohanna, F. A._x000D_	Physiology & Behavior	We have previously showed that lifetime exposure to aspartame, commencing in utero via the mother's diet, may impair insulin tolerance and cause behavioral deficits in adulthood via mechanisms which are incompletely understood. The role of the CNS in regulating glucose homeostasis has been highlighted by recent delineation of the gut-brain axis, in which N-methyl-d-aspartic acid receptors (NMDARs…	p
649	29848880	Does Malnutrition during Fetal Life Have a Potential to Be a Precipitating Factor for Developmental Disorders?	Furuse, T._x000D_ and Wakana, S._x000D_	Nippon Eiseigaku Zasshi - Japanese Journal of Hygiene	OBJECTIVES: The developmental origins of health and disease paradigm (DOHaD) is a concept that fetal environmental factors affect adult phenotypes. We performed experiments to evaluate the DOHaD theory in developmental disorders using mouse models. METHODS: In vitro fertilization and embryo transfer techniques were used for mouse production. The AIN93G-control diet, which contains 20% protein (CD…	p
881	25205316	Calorie restriction and corticosterone elevation during lactation can each modulate adult male fear and anxiety-like behaviour	Govic, A._x000D_ and Bell, V._x000D_ and Samuel, A._x000D_ and Penman, J._x000D_ and Paolini, A. G._x000D_	Hormones & Behavior	Early life events, such as calorie restriction (CR) and elevated glucocorticoids, can calibrate the lifelong behavioural and physiological profile of an individual. Stress reactivity in adulthood is particularly sensitive to early life events; however, the consequence to fear and anxiety-like behaviour is less clear. Consequently, the current study sought to examine the effects of post-natal CR a…	p
931	26571216	Paternal calorie restriction prior to conception alters anxiety-like behavior of the adult rat progeny	Govic, A._x000D_ and Penman, J._x000D_ and Tammer, A. H._x000D_ and Paolini, A. G._x000D_	Psychoneuroendocrinology	The maternal environment influences a broad range of phenotypic outcomes for offspring, with anxiety-like behavior being particularly susceptible to maternal environmental perturbations. Much less is known regarding paternal environmental influences. To investigate this, adult male rats were exposed to 25% calorie restriction (CR) or glucocorticoid elevation (CORT; 200 mug/ml of corticosterone in…	p
945	30289019	Cafeteria diet during lactation and/or post-lactation altered lipid profile/lipid peroxidation and increased anxiety-like behavior in male rat offspring	Guedine, C. R. C._x000D_ and Pordeus, L. C. M._x000D_ and Riul, T. R._x000D_ and Jordao, A. A. J._x000D_ and Almeida, S. S._x000D_	Nutritional Neuroscience	OBJECTIVE: Evaluate the impact of the cafeteria diet during lactation and/or post-lactation on physiological parameters and anxiety in the offspring of Wistar rats. METHODS: Male offspring of Wistar rats (n = 60) were randomized into four groups: Control (C), Lactation Cafeteria (LC), Post-lactation Cafeteria (PC) and Total Cafeteria (TC). Later in adult life the animals were submitted to the beh…	p
1039	27262967	Behavioral profile assessment in offspring of Swiss mice treated during pregnancy and lactation with caffeine	Laureano-Melo, R._x000D_ and da Silveira, A. L._x000D_ and de Azevedo Cruz Seara, F._x000D_ and da Conceicao, R. R._x000D_ and da Silva-Almeida, C._x000D_ and Marinho, B. G._x000D_ and da Rocha, F. F._x000D_ and Reis, L. C._x000D_ and Cortes Wda, S._x000D_	Metabolic Brain Disease	The association between caffeine consumption and various psychiatric manifestations has long been observed. The objective was to assess the behavioral profile in offspring of Swiss mice treated during pregnancy and lactation with caffeine. For this purpose, two groups (n = 6 each and BW ~ 35 g) of female mice were treated during pregnancy and lactation by: tap water and caffeine solution at a con…	p
1088	18453007	Anxiety-like behaviour in adult rats perinatally exposed to maternal calorie restriction	Levay, E. A._x000D_ and Paolini, A. G._x000D_ and Govic, A._x000D_ and Hazi, A._x000D_ and Penman, J._x000D_ and Kent, S._x000D_	Behavioural Brain Research	Environmental stimuli such as caloric availability during the perinatal period exert a profound influence on the development of an organism. Studies in this domain have focused on the effects of under- and malnutrition while the effects of more mild levels of restriction have not been delineated. Rat dams and their offspring were subjected to one of five dietary regimens: control, CR50% for 3 day…	p
1180	30090583	Prenatal food restriction induces neurobehavioral abnormalities in adult female offspring rats and alters intrauterine programming	He, B._x000D_ and Xu, D._x000D_ and Zhang, C._x000D_ and Zhang, L._x000D_ and Wang, H._x000D_	Toxicology Research	The higher risk of adult neuropsychiatric diseases in individuals with low fetal birth weight may be related to brain-derived neurotrophic factor (BDNF) signaling pathway inhibition. Here, we investigated whether prenatal food restriction (PFR) induces neurobehavioral alterations in adult female offspring and explored the underlying intrauterine programming mechanism. Pregnant Wistar rats in the …	p
1477	22484113	Effects of early life interventions and palatable diet on anxiety and on oxidative stress in young rats	Marcolin Mde, L._x000D_ and Benitz Ade, N._x000D_ and Arcego, D. M._x000D_ and Noschang, C._x000D_ and Krolow, R._x000D_ and Dalmaz, C._x000D_	Physiology & Behavior	Early life events can change biochemical, endocrine and behavioral aspects throughout the life of an animal. Since there is a strong relationship between stress, neonatal handling and feeding behavior, the aim of this study was to investigate the effects of these three factors on behavioral parameters (anxiety and locomotion), oxidative stress in brain structures (prefrontal cortex and hippocampu…	p
1658	613162729	Maternal caloric restriction implemented during the preconceptional and pregnancy period alters hypothalamic and hippocampal endocannabinoid levels at birth and induces overweight and increased adiposity at adulthood in male rat offspring	Ramirez-Lopez, M. T._x000D_ and Vazquez, M._x000D_ and Bindila, L._x000D_ and Lomazzo, E._x000D_ and Hofmann, C._x000D_ and Blanco, R. N._x000D_ and Alen, F._x000D_ and Anton, M._x000D_ and Decara, J._x000D_ and Arco, R._x000D_ and Ouro, D._x000D_ and Orio, L._x000D_ and Suarez, J._x000D_ and Lutz, B._x000D_ and de Heras, R. G._x000D_ and de Fonseca, F. R._x000D_	Frontiers in Behavioral Neuroscience	Exposure to inadequate nutritional conditions in critical windows of development has been associated to disturbances on metabolism and behavior in the offspring later in life. The role of the endocannabinoid system, a known regulator of energy expenditure and adaptive behaviors, in the modulation of these processes is unknown. In the present study, we investigated the impact of exposing rat dams …	p
1672	29125223	Perinatal nutrition interacts with genetic background to alter behavior in a parent-of-origin-dependent manner in adult Collaborative Cross mice	Schoenrock, S. A._x000D_ and Oreper, D._x000D_ and Farrington, J._x000D_ and McMullan, R. C._x000D_ and Ervin, R._x000D_ and Miller, D. R._x000D_ and Pardo-Manuel de Villena, F._x000D_ and Valdar, W._x000D_ and Tarantino, L. M._x000D_	Genes, Brain, & Behavior	Previous studies in animal models and humans have shown that exposure to nutritional deficiencies in the perinatal period increases the risk of psychiatric disease. Less well understood is how such effects are modulated by the combination of genetic background and parent-of-origin (PO). To explore this, we exposed female mice from 20 Collaborative Cross (CC) strains to protein deficient, vitamin …	p
2148	21241725	The impact of maternal cafeteria diet on anxiety-related behaviour and exploration in the offspring	Wright, T._x000D_ and Langley-Evans, S. C._x000D_ and Voigt, J. P._x000D_	Physiology & Behavior	Contemporary trends in obesity mean that research into whether unbalanced diets could impact on behavioural traits became increasingly important. The timing of exposure to obesity is particularly important, as sensitive periods during development have been identified where dietary extremes play a critical role in determining adult risk of physiological dysfunction. To this end, female Wistar rats…	p
1961	24874775	Perinatal exposure to genistein affects the normal development of anxiety and aggressive behaviors and nitric oxide system in CD1 male mice	Rodriguez-Gomez, A._x000D_ and Filice, F._x000D_ and Gotti, S._x000D_ and Panzica, G._x000D_	Physiology & Behavior	Genistein is a phytoestrogen, particularly abundant in soybeans, that is able to bind estrogen receptors exerting both estrogenic and antiestrogenic activities. Genistein is largely present in the human diet even during pregnancy. Embryos and fetuses are therefore, commonly exposed to genistein during the development and after birth. In the present study, we used a murine model as a test end-poin…	p
2033	23541492	Quercetin alleviates predator stress-induced anxiety-like and brain oxidative signs in pregnant rats and immune count disturbance in their offspring	Toumi, M. L._x000D_ and Merzoug, S._x000D_ and Baudin, B._x000D_ and Tahraoui, A._x000D_	Pharmacology, Biochemistry & Behavior	This study was performed in rats to investigate the effect of a psychogenic stress during late gestation on the immediate behavior and brain oxidative status in dams as well as on the immune cell counts in their offspring up to weaning. Besides, the ability of quercetin (a natural flavonoid) to prevent stress effects was evaluated. Quercetin was orally administered for 6 consecutive days before t…	p
2121	27240984	Effects of quercetin on predator stress-related hematological and behavioral alterations in pregnant rats and their offspring	Toumi, M. L._x000D_ and Merzoug, S._x000D_ and Tahraoui, A._x000D_	Journal of Biosciences	This study aims at investigating the effect of a psychogenic stress during gestation on the behaviour and haematological indices in dams as well as on the neonatal haematological status and periadolescent behaviour in their offspring. Moreover, the ability of quercetin, a natural flavonoid, to prevent the stress-induced changes was estimated. Pregnant Wistar rats were pretreated with quercetin be…	p
727	16105697	Age-dependent effects of gestational and lactational iron deficiency on anxiety behavior in rats	Eseh, R._x000D_ and Zimmerberg, B._x000D_	Behavioural Brain Research	Gestational iron deficiency (ID) has been linked to alterations in GABA neurotransmission, but whether these neuronal changes are mirrored in altered anxiety behavior in rats is not known. In this experiment, two tests of GABA-related affective behaviors in rats, ultrasonic vocalizations (USVs) and elevated plus maze (EPM) were used to investigate the consequences of maternal ID. Female rats were…	p
1127	606250373	Sodium selenite supplementation during pregnancy and lactation promotes anxiolysis and improves mnemonic performance in wistar rats' offspring	Laureano-Melo, R._x000D_ and Do Imperio, G. E._x000D_ and Da Silva-Almeida, C._x000D_ and Kluck, G. E. G._x000D_ and Cruz Seara, F. D. A._x000D_ and Da Rocha, F. F._x000D_ and Da Silveira, A. L. B._x000D_ and Reis, L. C._x000D_ and Ortiga-Carvalho, T. M._x000D_ and Da Silva Cortes, W._x000D_	Pharmacology Biochemistry and Behavior	Selenium is a micronutrient which is part of selenoprotein molecules and participates in a vast number of physiological roles and, among them, we have fetal and neonatal development. Therefore, the aim of this study was to evaluate possible behavioral changes in offspring of female rats supplemented during pregnancy and lactation with sodium selenite. To address that, we treated two groups of fem…	p
1219	26364924	Sodium selenite supplementation during pregnancy and lactation promotes anxiolysis and improves mnemonic performance in wistar rats' offspring	Laureano-Melo, R._x000D_ and Imperio, G. E._x000D_ and da Silva-Almeida, C._x000D_ and Kluck, G. E._x000D_ and Cruz Seara Fde, A._x000D_ and da Rocha, F. F._x000D_ and da Silveira, A. L._x000D_ and Reis, L. C._x000D_ and Ortiga-Carvalho, T. M._x000D_ and da Silva Cortes, W._x000D_	Pharmacology, Biochemistry & Behavior	Selenium is a micronutrient which is part of selenoprotein molecules and participates in a vast number of physiological roles and, among them,we have fetal and neonatal development. Therefore, the aimof this studywas to evaluate possible behavioral changes in offspring of female rats supplemented during pregnancy and lactation with sodium selenite. To address that, we treated two groups of female…	p
570	22305146	Supplemental dietary choline during development exerts antidepressant-like effects in adult female rats	Glenn, M. J._x000D_ and Adams, R. S._x000D_ and McClurg, L._x000D_	Brain Research	Perinatal choline supplementation in rats is neuroprotective against insults such as fetal alcohol exposure, seizures, and advanced age. In the present study we explored whether dietary choline supplementation may also confer protection from psychological challenges, like stress, and act as a natural buffer against stress-linked psychological disorders, like depression. We previously found that c…	p
666	29305196	Periconceptional folate deficiency leads to autism-like traits in Wistar rat offspring	Degroote, S._x000D_ and Hunting, D._x000D_ and Takser, L._x000D_	Neurotoxicology & Teratology	BACKGROUND: Folates in their role as key one carbon donors, are essential for two major pathways: the synthesis of DNA and RNA precursors and DNA methylation. A growing body of evidence from epidemiological studies indicates a possible association between nutritional and functional deficiency in folates and Autism Spectrum Disorders (ASD). However, there are no available behavioral animal studies…	p
694	30618663	Brain Vitamin E Deficiency During Development Is Associated With Increased Glutamate Levels and Anxiety in Adult Mice	Desrumaux, C. M._x000D_ and Mansuy, M._x000D_ and Lemaire, S._x000D_ and Przybilski, J._x000D_ and Le Guern, N._x000D_ and Givalois, L._x000D_ and Lagrost, L._x000D_	Frontiers in Behavioral Neuroscience	Vitamin E, the most important lipophilic radical scavenging antioxidant in vivo, has a pivotal role in brain. In an earlier study, we observed that adult mice with a defect in the gene encoding plasma phospholipid transfer protein (PLTP) display a moderate reduction in cerebral vitamin E levels, and exacerbated anxiety despite normal locomotion and memory functions. Here we sought to determine wh…	p
873	25300468	High maternal choline consumption during pregnancy and nursing alleviates deficits in social interaction and improves anxiety-like behaviors in the BTBR T+Itpr3tf/J mouse model of autism	Langley, E. A._x000D_ and Krykbaeva, M._x000D_ and Blusztajn, J. K._x000D_ and Mellott, T. J._x000D_	Behavioural Brain Research	Autism is a neurodevelopmental disorder with multiple genetic and environmental risk factors. Choline is a fundamental nutrient for brain development and high choline intake during prenatal and/or early postnatal periods is neuroprotective. We examined the effects of perinatal choline supplementation on social behavior, anxiety, and repetitive behaviors in the BTBR T+Itpr3tf/J (BTBR) mouse model …	p
1371	16869262	Maternal methyl-containing dietary supplementation alters the ability to learn in adult rats in swimming Morris test	Pliusnina, I. Z._x000D_ and Os'kina, I. N._x000D_ and Shchepina, O. A._x000D_ and Prasolova, L. A._x000D_ and Trut, L. N._x000D_	Zhurnal Vysshei Nervnoi Deiatelnosti Imeni I. P. Pavlova	Maternal choline diet influences the spatial learning processes. In this work, the learning ability of adult progeny of mothers who had received methyl diet enriched with choline and betain during pregnancy and lactation was studied in Morris test. The introduction of the diet to pregnant rats resulted in an increase in the time of search for invisible platform and time of swimming near the pool …	p
1484	1370425925	The effects of vitamin D<inf>3</inf> during pregnancy and lactation on offspring physiology and behavior in Sprague-Dawley rats	Pan, P._x000D_ and Jin, D. H. S._x000D_ and Chatterjee-Chakraborty, M._x000D_ and Halievski, K._x000D_ and Lawson, D._x000D_ and Remedios, D._x000D_ and Smetka, C._x000D_ and Pinto, V._x000D_ and Parra, E._x000D_ and Fleming, A. S._x000D_	Developmental Psychobiology	Recent findings show that developmental vitamin D deficiency leads to altered brain morphology and behavioral development in the rat offspring. We examined the effects of different dietary vitamin D levels in rat dams on behavior and biochemistry of the offspring. Females were divided into five conditions and received diets containing 0, 1,5, 3.3, 6.0, or 10.0IU/g of vitamin D<inf>3</inf> from ma…	p
1750	30460679	Paternal methyl donor deficient diets during development affect male offspring behavior and memory-related gene expression in mice	Sahara, Y._x000D_ and Matsuzawa, D._x000D_ and Ishii, D._x000D_ and Fuchida, T._x000D_ and Goto, T._x000D_ and Sutoh, C._x000D_ and Shimizu, E._x000D_	Developmental Psychobiology	It has become increasingly evident that the methylation of DNA, known as an epigenetic marker, affects behavior in animals. In our previous study, a methyl-donors (folate, methionine, and choline)-deficient (FMCD) diet during the juvenile period could be shown to affect anxiety-like behavior and fear memory, accompanied by alteration in some gene expression and their methylations in the hippocamp…	p
426	28127411	Protein-restricted diet during pregnancy after insemination alters behavioral phenotypes of the progeny	Furuse, T._x000D_ and Miyake, K._x000D_ and Kohda, T._x000D_ and Kaneda, H._x000D_ and Hirasawa, T._x000D_ and Yamada, I._x000D_ and Kushida, T._x000D_ and Kashimura, M._x000D_ and Kobayashi, K._x000D_ and Ishino, F._x000D_ and Kubota, T._x000D_ and Wakana, S._x000D_	Genes & Nutrition	BACKGROUND: Epidemiological studies suggest that hyponutrition during the fetal period increases the risk of mental disorders such as attention deficit hyperactivity disorder and autism-spectrum disorder, which has been experimentally supported using animal models. However, previous experimental hyponutrition or protein-restricted (PR) diets affected stages other than the fetal stage, such as for…	p
679	16919816	Anxiolytic-like effects of short-term postnatal protein malnutrition in the elevated plus-maze test	Francolin-Silva, A. L._x000D_ and da Silva Hernandes, A._x000D_ and Fukuda, M. T._x000D_ and Valadares, C. T._x000D_ and Almeida, S. S._x000D_	Behavioural Brain Research	Given that protein malnutrition induces structural, neurochemical and functional changes in the CNS, the present study aimed to investigate the effects of short-term early protein malnutrition on the behavior and reactivity to diazepam (DZ) in the elevated plus-maze test (EPM). Male Wistar rats (n=176) from well-nourished (16%-protein) or malnourished litters (6%-protein) were distributed in five…	p
705	28099477	Chronic Maternal Low-Protein Diet in Mice Affects Anxiety, Night-Time Energy Expenditure and Sleep Patterns, but Not Circadian Rhythm in Male Offspring	Crossland, R. F._x000D_ and Balasa, A._x000D_ and Ramakrishnan, R._x000D_ and Mahadevan, S. K._x000D_ and Fiorotto, M. L._x000D_ and Van den Veyver, I. B._x000D_	PLoS ONE [Electronic Resource]	Offspring of murine dams chronically fed a protein-restricted diet have an increased risk for metabolic and neurobehavioral disorders. Previously we showed that adult offspring, developmentally exposed to a chronic maternal low-protein (MLP) diet, had lower body and hind-leg muscle weights and decreased liver enzyme serum levels. We conducted energy expenditure, neurobehavioral and circadian rhyt…	p
754	17539480	Early postnatal protein malnutrition causes resistance to the anxiolytic effects of diazepam as assessed by the fear-potentiated startle test	Francolin-Silva, A. L._x000D_ and Brandao, M. L._x000D_ and Almeida, S. S._x000D_	Nutritional Neuroscience	Given that protein malnutrition induces structural, neurochemical and functional changes in the CNS, the present study aimed to investigate the effects of different early periods of protein malnutrition on the behavior and reactivity to diazepam (DZ) in a model of anxiety: the fear-potentiated startle (FPS). Male Wistar rats (n = 110) from well-nourished (16 %-protein) or malnourished (6%-protein…	p
1067	12887138	Postnatal protein malnutrition affects inhibitory avoidance and risk assessment behaviors in two models of anxiety in rats	Hernandes, A. S._x000D_ and Almeida, S. S._x000D_	Nutritional Neuroscience	Protein malnutrition induces structural, neurochemical and functional alterations in the central nervous system, leading to alterations in behavioral function. In order to study the effects of early protein malnutrition on inhibitory avoidance and escape behaviors we used the elevated T-maze (ETM), while the risk assessment behaviors were evaluated by the canopy stretched attend posture (SAP) tes…	p
[truncated: 99 more rows]
