# Supplementary material for: Diet and Anxiety: A Scoping Review
Source: Nutrients. 2021 Dec 10;13(12):4418. doi: 10.3390/nu13124418 (PMC8706568; doi:10.3390/nu13124418)
Supplement: Supplementary file 1 [file nutrients-13-04418-s001.zip › nutrients-1410594-supplementary/Supplemental File S3 All included studies.xlsx]

## Sheet: Minerals
PubMed ID	Title	Authors	Journal	Abstract
34467335	Effects of elevated calcium on motor and exploratory activities of rats	Godinho, A. F._x000D_ and Trombini, T. V._x000D_ and Oliveira, E. C._x000D_	Brazilian Journal of Medical and Biological Research	The effects of serum and brain calcium concentration on rat behavior were tested by maintaining animals on either distilled water (N = 60) or water containing 1% calcium gluconate (N = 60) for 3 days. Animals that were maintained on high calcium drinking water presented increased serum calcium levels (control = 10.12 +/- 0.46 vs calcium treated = 11.62 +/- 0.51 mug/dl). Increase of brain calcium …
25037773	Possible involvement of corticosterone and serotonin in antidepressant and antianxiety effects of chromium picolinate in chronic unpredictable mild stress induced depression and anxiety in rats	Dubey, V. K._x000D_ and Ansari, F._x000D_ and Vohora, D._x000D_ and Khanam, R._x000D_	Journal of Trace Elements in Medicine & Biology	In the present study, we investigated the effects of chromium picolinate (CrP) on behavioural and biochemical parameters in chronic unpredictable mild stress (CUMS) induced depression and anxiety in rats. The normal and stressed male Swiss albino rats were administered CrP (8 and 16mug/mL in drinking water), they received stressors for seven days (each day one stressor) and this cycle was repeate…
17868206	Effect of chronic chromium picolinate in animal models of anxiety and memory	Khanam, R._x000D_ and Pillai, K. K._x000D_	Fundamental & Clinical Pharmacology	Diabetes mellitus is associated with certain neurological problems such as depression, anxiety, memory impairment, etc. As chromium picolinate (CrP), a widely used trace element is shown to have beneficial effects in diabetes and depression, we investigated its effects on elevated plus maze and spontaneous alternation behavior paradigm as a measure of anxiety and memory, respectively. CrP (8 micr…
614581326	The effect of copper Chloride (CuCl2) on pain and inflammatory paw edema in rats. [Persian]	Nikbakhty, H._x000D_ and Fereidoni, M._x000D_ and Asadollahi, A._x000D_	Journal of Babol University of Medical Sciences	BACKGROUND AND OBJECTIVE: As a crucial micronutrient, copper ion is engaged in various biochemical pathways and affects central nervous system, pain, and inflammation. Considering the significance of pain in physical and mental condition of patients, the present study aims to find new ways to reduce pain by investigating the effect of copper chloride on thermal and chemical pain and inflammatory …
30660502	Copper accumulation in the brain causes the elevation of oxidative stress and less anxious behavior in Ts1Cje mice, a model of Down syndrome	Ishihara, K._x000D_ and Kawashita, E._x000D_ and Shimizu, R._x000D_ and Nagasawa, K._x000D_ and Yasui, H._x000D_ and Sago, H._x000D_ and Yamakawa, K._x000D_ and Akiba, S._x000D_	Free Radical Biology & Medicine	Elevated oxidative stress (OS) is widely accepted to be involved in the pathogenesis of Down syndrome (DS). However, the mechanisms underlying the elevation of OS in DS are poorly understood. Biometals, in particular copper and iron, play roles in OS. We therefore focused on biometals in the brain with DS. In this study, we analyzed the profile of elements, including biometals, in the brain of Ts…
22013197	Severe postnatal iron deficiency alters emotional behavior and dopamine levels in the prefrontal cortex of young male rats	Li, Y._x000D_ and Kim, J._x000D_ and Buckett, P. D._x000D_ and Bohlke, M._x000D_ and Maher, T. J._x000D_ and Wessling-Resnick, M._x000D_	Journal of Nutrition	Iron deficiency in early human life is associated with abnormal neurological development. The objective of this study was to evaluate the effect of postnatal iron deficiency on emotional behavior and dopaminergic metabolism in the prefrontal cortex in a young male rodent model. Weanling, male, Sprague-Dawley rats were fed standard nonpurified diet (220 mg/kg iron) or an iron-deficient diet (2-6 m…
12191838	Neurobehavioral analysis of developmental iron deficiency in rats	Beard, J. L._x000D_ and Erikson, K. M._x000D_ and Jones, B. C._x000D_	Behavioural Brain Research	Iron deficiency (ID) in early life alters the course of behavioral and cognitive development in humans, causing decreased physical activity and responsiveness to the environment. The effects of ID on behavior are similar in rats and hypothesized to be related to ID-related impairments in central dopamine pathways. The objective of this study was to examine the association between brain iron measu…
602763459	Effect of dietary iron loading on recognition memory in growing rats	Han, M._x000D_ and Kim, J._x000D_	PLoS ONE	While nutritional and neurobehavioral problems are associated with both iron deficiency during growth and overload in the elderly, the effect of iron loading in growing ages on neurobehavioral performance has not been fully explored. To characterize the role of dietary iron loading in memory function in the young, weanling rats were fed iron-loading diet (10,000 mg iron/kg diet) or iron-adequate …
25773775	Dietary magnesium deficiency affects gut microbiota and anxiety-like behaviour in C57BL/6N mice	Pyndt Jorgensen, B._x000D_ and Winther, G._x000D_ and Kihl, P._x000D_ and Nielsen, D. S._x000D_ and Wegener, G._x000D_ and Hansen, A. K._x000D_ and Sorensen, D. B._x000D_	Acta Neuropsychiatrica	OBJECTIVE: Magnesium deficiency has been associated with anxiety in humans, and rodent studies have demonstrated the gut microbiota to impact behaviour. METHODS: We investigated the impact of 6 weeks of dietary magnesium deficiency on gut microbiota composition and anxiety-like behaviour and whether there was a link between the two. A total of 20 C57BL/6 mice, fed either a standard diet or a magn…
26930174	Substrain and light regime effects on integrated anxiety-related behavioral z-scores in male C57BL/6 mice-Hypomagnesaemia has only a small effect on avoidance behavior	Labots, M._x000D_ and Zheng, X._x000D_ and Moattari, G._x000D_ and Lozeman-Van't Klooster, J. G._x000D_ and Baars, J. M._x000D_ and Hesseling, P._x000D_ and Lavrijsen, M._x000D_ and Kirchhoff, S._x000D_ and Ohl, F._x000D_ and van Lith, H. A._x000D_	Behavioural Brain Research	Magnesium (Mg) has been described to possess an anxiolytic function, but a number of studies present inconsistent results on this matter. In this study the effect of Mg deficiency on anxiety-related behavior, brain and blood plasma Mg in young adult male C57BL/6JOlaHsd and C57BL/6NCrl mice was studied. The animals were put on a control or Mg deficient diet from day 0 and significant hypomagnesaem…
21036185	Behavioral characterization of A/J and C57BL/6J mice using a multidimensional test: association between blood plasma and brain magnesium-ion concentration with anxiety	Laarakker, M. C._x000D_ and van Lith, H. A._x000D_ and Ohl, F._x000D_	Physiology & Behavior	Up to 29% of all adults will experience an anxiety-related disorder during their lives. Treatment of these disorders is still difficult and the exact mechanisms and pathways behind anxiety disorders remain to be elucidated. Although evidence exists for genetically based susceptibility of human psychiatric diseases, risk genes have rarely been identified up to now. Inbred mouse strains are, togeth…
39572710	Magnesium-deficient diet alters depression- and anxiety-related behavior in mice - Influence of desipramine and Hypericum perforatum extract	Singewald, N._x000D_ and Sinner, C._x000D_ and Hetzenauer, A._x000D_ and Sartori, S. B._x000D_ and Murck, H._x000D_	Neuropharmacology	A relation between magnesium (Mg) status and mood disorders has been suggested, but evidence remains inconsistent. Therefore, we examined in mice whether Mg-depletion would alter behavior evaluated in established animal models of depression and anxiety and whether these effects would be sensitive to antidepressants. Compared to control mice fed with normal diet, mice receiving a low Mg diet (10% …
18977253	Enhanced susceptibility to MPTP neurotoxicity in magnesium-deficient C57BL/6N mice	Muroyama, A._x000D_ and Inaka, M._x000D_ and Matsushima, H._x000D_ and Sugino, H._x000D_ and Marunaka, Y._x000D_ and Mitsumoto, Y._x000D_	Neuroscience Research	We evaluated the effect of 1-methyl-4-phenyl-1,2,3,6-tetrahydropyridine (MPTP) in C57BL/6N mice fed a magnesium (Mg(2+))-deficient diet. On the 3rd week, Mg(2+)-deficient mice displayed increased anxiety- and depression-like behavior. In the Mg(2+)-deficient mice, a low does (10mg/kg) of MPTP treatment decreased dopamine (DA) and its metabolites contents in the striatum, but not in control mice. …
21835188	Magnesium deficiency induces anxiety and HPA axis dysregulation: modulation by therapeutic drug treatment	Sartori, S. B._x000D_ and Whittle, N._x000D_ and Hetzenauer, A._x000D_ and Singewald, N._x000D_	Neuropharmacology	Preclinical and some clinical studies suggest a relationship between perturbation in magnesium (Mg(2+)) homeostasis and pathological anxiety, although the underlying mechanisms remain largely unknown. Since there is evidence that Mg(2+) modulates the hypothalamic-pituitary adrenal (HPA) axis, we tested whether enhanced anxiety-like behaviour can be reliably elicited by dietary Mg(2+) deficiency a…
30500564	Dietary magnesium deficiency impairs hippocampus-dependent memories without changes in the spine density and morphology of hippocampal neurons in mice	Serita, T._x000D_ and Miyahara, M._x000D_ and Tanimizu, T._x000D_ and Takahashi, S._x000D_ and Oishi, S._x000D_ and Nagayoshi, T._x000D_ and Tsuji, R._x000D_ and Inoue, H._x000D_ and Uehara, M._x000D_ and Kida, S._x000D_	Brain Research Bulletin	Magnesium (Mg<sup>2+</sup>) is an essential mineral for maintaining biological functions. One major action of Mg<sup>2+</sup> in the brain is modulating the voltage-dependent blockade of N-methyl-d-aspartate type glutamate receptors, thereby controlling their opening, which is crucial for synaptic plasticity. Therefore, Mg<sup>2+</sup> has been shown to play critical roles in learning and memory,…
18825946	Depression-like and anxiety-related behaviour of rats fed with magnesium-deficient diet	Spasov, A. A._x000D_ and Iezhitsa, I. N._x000D_ and Kharitonova, M. V._x000D_ and Kravchenko, M. S._x000D_	Zhurnal Vysshei Nervnoi Deiatelnosti Imeni I. P. Pavlova	The aims of this study were to estimate of psychomotor activity, emotional status and magnesium (Mg) content in blood of rats fed with Mg-deficient diet for 49 days; and to find out whether the combination of vitamin B6 with Mg will reveal antidepressant- and anxiolytic-like activity and reduce the length of the treatment needed to recover rats from Mg-deficient condition. To induce hypomagnesemi…
40340966	Magnesium deficiency impairs fear conditioning in mice	Bardgett, M. E._x000D_ and Schultheis, P. J._x000D_ and McGill, D. L._x000D_ and Richmond, R. E._x000D_ and Wagge, J. R._x000D_	Brain Research	Magnesium (Mg<sup>2+</sup>) is one of the most abundant cations found in the body. In the central nervous system, Mg<sup>2+</sup> plays an important role in the function of N-methyl-d-aspartate (NMDA)-type glutamate receptors, which are centrally involved in memory processing. Despite the relatively large concentration of Mg<sup>2+</sup> in the CNS, little is known about the behavioral consequenc…
21535917	Effect of magnesium chloride on psychomotor activity, emotional status, and acute behavioural responses to clonidine, d-amphetamine, arecoline, nicotine, apomorphine, and L-5-hydroxytryptophan	Iezhitsa, I. N._x000D_ and Spasov, A. A._x000D_ and Kharitonova, M. V._x000D_ and Kravchenko, M. S._x000D_	Nutritional Neuroscience	BACKGROUND: The beneficial effects of magnesium (Mg) salts on central manifestations of Mg deficiency are well known. Mg replacement therapy can be effective to prevent some of the serious depression-like and anxiety-related behaviour sequelae of Mg deficiency. However, few experimental studies have been undertaken on Mg-deficiency-induced behavioural changes. Even fewer studies have been carried…
25134508	Effect of age and magnesium administration on the performance of SHR in the elevated plus-maze	Oliveira, G. M._x000D_ and Rosa, W. C. M._x000D_ and Nakamura-Palacios, E. M._x000D_	Brazilian Journal of Medical and Biological Research	It is currently accepted that young spontaneously hypertensive rats (SHR) have lower pressure levels than adult SHR in which the hypertension is well established, reaching the highest plateau at about 24 weeks, and that treatment with magnesium initiated during intrauterine life postpones the onset of cardiovascular alterations in SHR to about 90 days. These animals also show many behavioral alte…
23546895	Combined treatment with progesterone and magnesium sulfate positively affects traumatic brain injury in immature rats	Uysal, N._x000D_ and Baykara, B._x000D_ and Kiray, M._x000D_ and Cetin, F._x000D_ and Aksu, I._x000D_ and Dayi, A._x000D_ and Gurpinar, T._x000D_ and Ozdemir, D._x000D_ and Arda, M. N._x000D_	Turkish Neurosurgery	AIM: It is well known that head trauma results in damage in hippocampal and cortical areas of the brain and impairs cognitive functions. The aim of this study is to explore the neuroprotective effect of combination therapy with magnesium sulphate (MgSO4) and progesterone in the 7-days-old rat pups subjected to contusion injury. MATERIAL AND METHODS: Progesterone (8 mg/kg) and MgSO4 (150 mg/kg) we…
29679349	Timeline (Bioavailability) of Magnesium Compounds in Hours: Which Magnesium Compound Works Best?	Uysal, N._x000D_ and Kizildag, S._x000D_ and Yuce, Z._x000D_ and Guvendi, G._x000D_ and Kandis, S._x000D_ and Koc, B._x000D_ and Karakilic, A._x000D_ and Camsari, U. M._x000D_ and Ates, M._x000D_	Biological Trace Element Research	Magnesium is an element of great importance functioning because of its association with many cellular physiological functions. The magnesium content of foods is gradually decreasing due to food processing, and magnesium supplementation for healthy living has become increasingly popular. However, data is very limited on the bioavailability of various magnesium preparations. The aim of this study i…
613756035	The interactive effects of ketamine and magnesium upon depressive-like pathology	Razmjou, S._x000D_ and Litteljohn, D._x000D_ and Rudyk, C._x000D_ and Syed, S._x000D_ and Clarke, M._x000D_ and Pentz, R._x000D_ and Dwyer, Z._x000D_ and Hayley, S._x000D_	Neuropsychiatric Disease and Treatment	Approximately one-third of patients with major depressive disorders (MDDs) are resistant to current treatment methods, and the majority of cases relapse at some point during therapy. This has resulted in novel treatments being adopted, including subanesthetic doses of ketamine, which affects aberrant neuroplastic circuits, glutamatergic signaling, and the production of brain-derived neurotrophic …
22201089	Effect of short-term manganese chloride intoxicatuion on anxiety and fear of young rats	Lazrishvili, I._x000D_ and Bikashvili, T._x000D_ and Shukakidze, A._x000D_ and Samchkuashvili, K._x000D_ and Shavlakadze, O._x000D_	Georgian Medical News	Manganese is an essential trace element for all living organisms. Though some neurological dysfunction take place during intoxication caused by excessive exposure of this metal. The goal of this research was to elucidate the emotional state, in particular anxiety and fear in three groups of young male rats. Two groups of 30 day old rat pups were given drinking water with MnCl(2). 4H(2)O dissolved…
27302314	Developmental manganese exposure in combination with developmental stress and iron deficiency: Effects on behavior and monoamines	Amos-Kroohs, R. M._x000D_ and Davenport, L. L._x000D_ and Gutierrez, A._x000D_ and Hufgard, J. R._x000D_ and Vorhees, C. V._x000D_ and Williams, M. T._x000D_	Neurotoxicology & Teratology	Manganese (Mn) is an essential element but neurotoxic at higher exposures, however, Mn exposure seldom occurs in isolation. It often co-occurs in populations with inadequate dietary iron (Fe) and limited resources that result in stress. Subclinical FeD affects up to 15% of U.S. children and exacerbates Mn toxicity by increasing Mn bioavailability. Therefore, we investigated Mn overexposure (MnOE)…
21458486	Ingestion of Mn and Pb by rats during and after pregnancy alters iron metabolism and behavior in offspring	Molina, R. M._x000D_ and Phattanarudee, S._x000D_ and Kim, J._x000D_ and Thompson, K._x000D_ and Wessling-Resnick, M._x000D_ and Maher, T. J._x000D_ and Brain, J. D._x000D_	Neurotoxicology	Manganese (Mn) and lead (Pb) exposures during developmental period can impair development by direct neurotoxicity or through interaction with iron metabolism. Therefore, we examined the effects of maternal ingestion of Mn or Pb in drinking water during gestation and lactation on iron metabolism as well as behavior in their offspring. Pregnant dams were given distilled water, 4.79mg/ml Mn, or 2.84…
12561531	Toxicity of manganese exposure on the postnatal development of brain in mice	Zhang, D._x000D_ and He, X._x000D_ and Huang, S._x000D_ and Li, Y._x000D_	Wei Sheng Yen Chiu/Journal of Hygiene Research	The toxicity of manganese exposure on the postnatal development of brain in mice was investigated. Muscle motor ability was examined by Morris Water Maze, spontaneous action by Open Field Maze, neuro-anxiety by Elevated Plus Arms Maze. Lipid peroxides (LPO) level and superoxide dismutase (SOD) activity of brain was detected by neurobiochemical assay; glial fibrillary protein acid (GFAP) immunorea…
24896650	Manganese-induced atypical parkinsonism is associated with altered Basal Ganglia activity and changes in tissue levels of monoamines in the rat	Bouabid, S._x000D_ and Delaville, C._x000D_ and De Deurwaerdere, P._x000D_ and Lakhdar-Ghazal, N._x000D_ and Benazzouz, A._x000D_	PLoS ONE [Electronic Resource]	Manganese neurotoxicity is associated with motor and cognitive disturbances known as Manganism. However, the mechanisms underlying these deficits remain unknown. Here we investigated the effects of manganese intoxication on motor and non-motor parkinsonian-like deficits such as locomotor activity, motor coordination, anxiety and 'depressive-like' behaviors. Then, we studied the impact of this int…
31396869	Manganese attenuates the effects of arsenic on neurobehavioral and biochemical changes in mice co-exposed to arsenic and manganese	Biswas, S._x000D_ and Anjum, A._x000D_ and Banna, H. U._x000D_ and Rahman, M._x000D_ and Siddique, A. E._x000D_ and Karim, Y._x000D_ and Nikkon, F._x000D_ and Haque, A._x000D_ and Hossain, K._x000D_ and Saud, Z. A._x000D_	Environmental Science & Pollution Research	An unsafe level of manganese (Mn) was detected in the drinking water in some arsenic (As)-contaminated areas in Bangladesh. Mn is an essential trace element; however, the intake of a higher level of Mn through the drinking water is associated with the development of toxicity in humans. This study was designed to evaluate the effects of As and Mn co-exposure on neurobehavioral and biochemical alte…
16598935	Effect of selenium deficiency on the F344 inbred line offspring rats' neuro-behavior, ability of learning and memory	Hong, L. L._x000D_ and Tian, D. P._x000D_ and Su, M._x000D_ and Shen, X. N._x000D_ and Gao, Y._x000D_	Wei Sheng Yen Chiu/Journal of Hygiene Research	OBJECTIVE: To establish the selenium (Se) deficient animal model on F344 inbred line rats and observe the effects of a long-term Se-deficiency on the offspring's neuro-behavior, abilities of learning and memory. METHODS: Feeding F344 inbred line rats on Se-deficient diet to establish Se-deficient animal model. For the offspring, the body weight, physiological indexes nervous reflections for growt…
28167456	Antidepressant and anxiolytic-like activity of sodium selenite after acute treatment in mice	Kedzierska, E._x000D_ and Dudka, J._x000D_ and Poleszak, E._x000D_ and Kotlinska, J. H._x000D_	Pharmacological Reports: PR	BACKGROUND: Selenium (Se) is an essential trace element for humans and animals, that is needed for a broad variety of physiological functions including thyroid hormone metabolism, protection against oxidative stress, and immunity associated functions. Human nutritional Se deficiencies are associated with neuropsychiatric diseases, like Alzheimer's disease, Parkinson's disease, obsessive - compuls…
16984644	Altered hippocampus synaptic function in selenoprotein P deficient mice	Peters, M. M._x000D_ and Hill, K. E._x000D_ and Burk, R. F._x000D_ and Weeber, E. J._x000D_	Molecular Neurodegeneration	Selenium is an essential micronutrient that function through selenoproteins. Selenium deficiency results in lower concentrations of selenium and selenoproteins. The brain maintains it's selenium better than other tissues under low-selenium conditions. Recently, the selenium-containing protein selenoprotein P (Sepp) has been identified as a possible transporter of selenium. The targeted disruption…
28244005	Sodium Selenite Prevents Paraquat-Induced Neurotoxicity in Zebrafish	Muller, T. E._x000D_ and Nunes, M. E._x000D_ and Menezes, C. C._x000D_ and Marins, A. T._x000D_ and Leitemperger, J._x000D_ and Gressler, A. C. L._x000D_ and Carvalho, F. B._x000D_ and de Freitas, C. M._x000D_ and Quadros, V. A._x000D_ and Fachinetto, R._x000D_ and Rosemberg, D. B._x000D_ and Loro, V. L._x000D_	Molecular Neurobiology	Considering the antioxidant properties of sodium selenite (Na<sub>2</sub>SeO<sub>3</sub>) and the involvement of oxidative stress events in paraquat-induced neurotoxicity, this study investigated the protective effect of dietary Na<sub>2</sub>SeO<sub>3</sub> on biochemical and behavioral parameters of zebrafish exposed to paraquat (PQ). Fish were pretreated with a Na<sub>2</sub>SeO<sub>3</sub> di…
361841864	Low dietary sodium is anxiogenic in rats	Leshem, M._x000D_	Physiology and Behavior	It is commonly believed that salt intake is required solely to maintain mineralofluid balance, and that its excessive intake is pathophysiological. Yet, apart from the increased intake of sodium-rich foods caused by perinatal sodium loss, the determinants of human salt intake, its excess and persistence, are unknown. One suggestion is that high salt intake may be adaptive in coping with daily adv…
23864508	A high-salt diet further impairs age-associated declines in cognitive, behavioral, and cardiovascular functions in male Fischer brown Norway rats	Chugh, G._x000D_ and Asghar, M._x000D_ and Patki, G._x000D_ and Bohat, R._x000D_ and Jafri, F._x000D_ and Allam, F._x000D_ and Dao, A. T._x000D_ and Mowrey, C._x000D_ and Alkadhi, K._x000D_ and Salim, S._x000D_	Journal of Nutrition	Aging-associated declines in cognitive, emotional, and cardiovascular function are well known. Environmental stress triggers critical changes in the brain, further compromising cardiovascular and behavioral health during aging. Excessive dietary salt intake is one such stressor. Here, we tested the effect of high salt (HS) on anxiety, learning-memory function, and blood pressure (BP) in male Fisc…
21699908	Zinc supplementation provides behavioral resiliency in a rat model of traumatic brain injury	Cope, E. C._x000D_ and Morris, D. R._x000D_ and Scrimgeour, A. G._x000D_ and VanLandingham, J. W._x000D_ and Levenson, C. W._x000D_	Physiology & Behavior	Depression, anxiety, and impairments in learning and memory are all associated with traumatic brain injury (TBI). Because of the strong link between zinc deficiency, depression, and anxiety, in both humans and rodent models, we hypothesized that dietary zinc supplementation prior to injury could provide behavioral resiliency to lessen the severity of these outcomes after TBI. Rats were fed a marg…
25680677	The co-occurrence of zinc deficiency and social isolation has the opposite effects on mood compared with either condition alone due to changes in the central norepinephrine system	Mitsuya, H._x000D_ and Omata, N._x000D_ and Kiyono, Y._x000D_ and Mizuno, T._x000D_ and Murata, T._x000D_ and Mita, K._x000D_ and Okazawa, H._x000D_ and Wada, Y._x000D_	Behavioural Brain Research	Nutritional and social environmental problems during the early stages of life are closely associated with the pathophysiology of mood disorders such as depression. Disruption or dysfunction of the central norepinephrine (NE) system is also considered to play a role in mood disorders. Therefore, we evaluated the effects of zinc deficiency and/or social isolation on mood and changes in the central …
18368499	Enhancement of hippocampal mossy fiber activity in zinc deficiency and its influence on behavior	Takeda, A._x000D_ and Itoh, H._x000D_ and Yamada, K._x000D_ and Tamano, H._x000D_ and Oku, N._x000D_	BioMetals	The extracellular concentration of glutamate in the hippocampus is increased by hippocampal perfusion with CaEDTA, a membrane-impermeable zinc chelator, suggesting that the activity of glutamatergic neurons in the hippocampus are influenced by the extracellular concentrations of zinc. In the present study, the relationship between the extracellular concentrations of zinc and mossy fiber activity …
40091613	Enhanced zinc consumption causes memory deficits and increased brain levels of zinc	Flinn, J. M._x000D_ and Hunter, D._x000D_ and Linkous, D. H._x000D_ and Lanzirotti, A._x000D_ and Smith, L. N._x000D_ and Brightwell, J._x000D_ and Jones, B. F._x000D_	Physiology and Behavior	Zinc deficiency has been shown to impair cognitive functioning, but little work has been done on the effects of elevated zinc. This research examined the effect on memory of raising Sprague-Dawley rats on enhanced levels of zinc (10 ppm ZnCO<inf>3</inf>; 0.153 mM) in the drinking water for periods of 3 or 9 months, both pre- and postnatally. Controls were raised on lab water. Memory was tested in…
18975044	Zinc deficiency induces enhanced depression-like behaviour and altered limbic activation reversed by antidepressant treatment in mice	Whittle, N._x000D_ and Lubec, G._x000D_ and Singewald, N._x000D_	Amino Acids	A relationship between zinc (Zn)-deficiency and mood disorders has been suspected. Here we examined for the first time whether experimentally-induced Zn-deficiency in mice would alter depression- and anxiety-related behaviour assessed in established tests and whether these alterations would be sensitive to antidepressant treatment. Mice receiving a Zn-deficient diet (40% of daily requirement) had…
18655800	Zinc deficiency induces depression-like symptoms in adult rats	Tassabehji, N. M._x000D_ and Corniola, R. S._x000D_ and Alshingiti, A._x000D_ and Levenson, C. W._x000D_	Physiology & Behavior	There is mounting evidence suggesting a link between serum zinc levels and clinical depression. Not only is serum zinc negatively correlated with the severity of symptoms, but zinc levels appear to be lowest in patients who do not respond to antidepressant drug therapy. It is not known if reduced zinc levels are contributing to depression, or the result of dietary or other factors associated with…
36628083	Water maze performance and changes in serum corticosterone levels in zinc-deprived and pair-fed rats	Chu, Y._x000D_ and Mouat, M. F._x000D_ and Harris, R. B. S._x000D_ and Coffield, J. A._x000D_ and Grider, A._x000D_	Physiology and Behavior	The aims of the present study were (1) to evaluate the learning and short- and long-term memory of zinc-deprived (ZD) and pair-fed (PF) rats in a Morris water maze (MWM) and (2) to monitor the serum corticosterone levels of these rats before and after swimming. Young Sprague-Dawley rats (aged 27-31 days) consumed AIN-93G diet for 10 days, and then were separated into ad libitum control (CT), PF a…
17166602	Anxiety-like behavior of young rats after 2-week zinc deprivation	Takeda, A._x000D_ and Tamano, H._x000D_ and Kan, F._x000D_ and Itoh, H._x000D_ and Oku, N._x000D_	Behavioural Brain Research	The relationship between neuronal function in the brain and neuropsychological behavior were analyzed in young rats fed a zinc-deficient diet for 1-2 weeks. Serum zinc concentration was less than 50% of that of the control. However, zinc concentration in the hippocampal perfusate measured by the in vivo microdialysis was not decreased after 2-week zinc deprivation. Timm's stain, with which histoc…
25609596	GPR39 (zinc receptor) knockout mice exhibit depression-like behavior and CREB/BDNF down-regulation in the hippocampus	Mlyniec, K._x000D_ and Budziszewska, B._x000D_ and Holst, B._x000D_ and Ostachowicz, B._x000D_ and Nowak, G._x000D_	International Journal of Neuropsychopharmacology	BACKGROUND: Zinc may act as a neurotransmitter in the central nervous system by activation of the GPR39 metabotropic receptors. METHODS: In the present study, we investigated whether GPR39 knockout would cause depressive-like and/or anxiety-like behavior, as measured by the forced swim test, tail suspension test, and light/dark test. We also investigated whether lack of GPR39 would change levels …
607646864	Zinc Improves Cognitive and Neuronal Dysfunction During Aluminium-Induced Neurodegeneration	Singla, N._x000D_ and Dhawan, D. K._x000D_	Molecular Neurobiology	Metals are considered as important components of a physiologically active cell, and imbalance in their levels can lead to various diseased conditions. Aluminium (Al) is an environmental neurotoxicant, which is etiologically related to several neurodegenerative disorders like Alzheimer's, whereas zinc (Zn) is an essential trace element that regulates a large number of metabolic processes in the br…
22126615	Efficacy of zinc as a nutritional supplement in ameliorating chlorpyrifos-induced neurotoxicity in rats	Malhotra, A._x000D_ and Nair, P._x000D_ and Dhawan, D. K._x000D_	Journal of Environmental Pathology, Toxicology & Oncology	This study aimed to evaluate the efficacy of zinc as a nutritional supplement in preventing chlorpyrifos-induced neurotoxicity in rats. The rats were segregated into 4 groups, which included normal controls and chlorpyrifos-treated, zinc-treated, and chlorpyrifos- and zinc-treated animals. Eight weeks of chlorpyrifos treatment resulted in a significant increase in the levels of lipid peroxidation…
30405356	Dietary Zinc Supplementation Prevents Autism Related Behaviors and Striatal Synaptic Dysfunction in Shank3 Exon 13-16 Mutant Mice	Fourie, C._x000D_ and Vyas, Y._x000D_ and Lee, K._x000D_ and Jung, Y._x000D_ and Garner, C. C._x000D_ and Montgomery, J. M._x000D_	Frontiers in Cellular Neuroscience	The SHANK family of synaptic proteins (SHANK1-3) are master regulators of the organizational structure of excitatory synapses in the brain. Mutations in SHANK1-3 are prevalent in patients with autism spectrum disorders (ASD), and loss of one copy of SHANK3 causes Phelan-McDermid Syndrome, a syndrome in which Autism occurs in >80% of cases. The synaptic stability of SHANK3 is highly regulated by z…
23700944	Anxiolytic and antidepressant effect of zinc on rats and its impact on general behavioural parameters	Samardzic, J._x000D_ and Savic, K._x000D_ and Stefanovic, N._x000D_ and Matunovic, R._x000D_ and Baltezarevic, D._x000D_ and Obradovic, M._x000D_ and Jancic, J._x000D_ and Opric, D._x000D_ and Obradovic, D._x000D_	Vojnosanitetski Pregled	BACKGROUND/AIM: Zinc is an essential element which has considerable interaction with gamma-aminobutyric acid A type receptors (GABA(A)) and glutamate receptors in the cen tral nervous system (CNS). It is believed that zinc acts as a potent inhibitor of glutamate N-methyl-D-aspartate (NMDA) receptors, and binding to structurally specific site on the GABA(A) receptor leads to inhibition of GABA-dep…
630797068	Antidepressant, Anxiolytic and Neuroprotective Activities of Two Zinc Compounds in Diabetic Rats	Cavalcanti, C. L._x000D_ and Goncalves, M. C. R._x000D_ and Alves, A. F._x000D_ and de Araujo, E. V._x000D_ and Carvalho, J. L. P._x000D_ and Lins, P. P._x000D_ and Alves, R. C._x000D_ and Soares, N. L._x000D_ and Pordeus, L. C. M._x000D_ and Aquino, J. S._x000D_	Frontiers in Neuroscience	Behavioral disorders affect most diabetic patients and Zinc (Zn) has been used among adjuvant therapies for involvement in the etiology of depression and anxiety, however, the results are still controversial. The objective of this study was to compare the antidepressant, anxiolytic and neuroprotective activity of the supplementation of two Zn compounds in an animal model of Diabetes Mellitus type…
24130388	Effects of nano and conventional zinc oxide on anxiety-like behavior in male rats	Torabi, M._x000D_ and Kesmati, M._x000D_ and Harooni, H. E._x000D_ and Varzi, H. N._x000D_	Indian Journal of Pharmacology	OBJECTIVES: Current drug therapies for psychological disorders, such as anxiety, are not as effective as expected, and it has been shown that zinc supplements, such as zinc oxide (ZnO), can influence anxiety. ZnO nanoparticles (ZnO NPs) are among the most used nanomaterials produced and applied in many products. MATERIALS AND METHODS: This study investigated the effects of ZnO NPs in comparison w…
25775356	Zinc prevents sickness behavior induced by lipopolysaccharides after a stress challenge in rats	Kirsten, T. B._x000D_ and Galvao, M. C._x000D_ and Reis-Silva, T. M._x000D_ and Queiroz-Hazarbassanov, N._x000D_ and Bernardi, M. M._x000D_	PLoS ONE [Electronic Resource]	Sickness behavior is considered part of the specific beneficial adaptive behavioral and neuroimmune changes that occur in individuals in response to infectious/inflammatory processes. However, in dangerous and stressful situations, sickness behavior should be momentarily abrogated to prioritize survival behaviors, such as fight or flight. Taking this assumption into account, we experimentally ind…
2003404101	The protective effect of zinc and magnesium against subchronic cadmium toxicity in Wistar rats (biochemical and neurobehavioral effects)	Kouadria, M._x000D_ and Djemli, S._x000D_ and Tahraoui, A._x000D_	Asian Journal of Pharmaceutical and Clinical Research	Objective: The present study shows the beneficial effect of zinc 10 mg/kg + magnesium 10 mg/kg against cadmium poisoning at a dose of 15 mg/kg on biochemical parameters and neurobehavioral functions in Wistar rats during a period of 45 days. Method(s): The experiment was carried out on 20 Wistar rats, weighing 180-232 g for an initial weight before starting treatment with cadmium. The rats are gr…
366340614	Effect of zinc in animal models of anxiety, depression and psychosis	Joshi, M._x000D_ and Akhtar, M._x000D_ and Najmi, A. K._x000D_ and Khuroo, A. H._x000D_ and Goswami, D._x000D_	Human and Experimental Toxicology	The role of zinc (Zn) in anxiety, depression and psychosis was studied in rodents. Zn was administered at doses of 15 and 20 mg/kg intraperitoneally for 7 days. Both doses of Zn reduced the immobility time and increased the swimming time in the modified forced swim test. In the elevated plus maze test, increases in the number of open arm entries and time spent in the open arms were observed with …
32016846	Dietary zinc supplement militates against ketamine-induced behaviours by age-dependent modulation of oxidative stress and acetylcholinesterase activity in mice	Onaolapo, O. J._x000D_ and Jegede, O. R._x000D_ and Adegoke, O._x000D_ and Ayinde, M. O._x000D_ and Akeredolu, O. M._x000D_ and Onaolapo, A. Y._x000D_	Pharmacological Reports: PR	BACKGROUND: The potential differential modulatory effects of zinc-supplemented diet on ketamine-induced changes in behaviours, brain oxidative stress, acetylcholinesterase activity, and zinc (ZN) levels were examined in prepubertal and aged mice. METHODS: Aged and prepubertal mice were divided into 2 groups consisting of 80 aged and 80 prepubertal mice, each having 8 treatment groups of 10 animal…
22001993	Anxiolytic-like activity of zinc in rodent tests	Partyka, A._x000D_ and Jastrzebska-Wiesek, M._x000D_ and Szewczyk, B._x000D_ and Stachowicz, K._x000D_ and Slawinska, A._x000D_ and Poleszak, E._x000D_ and Doboszewska, U._x000D_ and Pilc, A._x000D_ and Nowak, G._x000D_	Pharmacological Reports: PR	Because zinc deficiency induces depression and anxiety-like behavior in rodents, we examined the effects of zinc administration in several tests by measuring anxiolytic activity in mice and rats. We now report that zinc significantly increased the number of entries into the open arms in the elevated plus maze in rats. Moreover, zinc treatment significantly increased the number of punished crossin…
628652742	Zinc oxide nanoparticles effect on oxidative status, brain activity, anxiety-like behavior and memory in adult and aged male rats	Hafez, M. H._x000D_ and Gad, S. B._x000D_	Pakistan Veterinary Journal	Zinc is participating in different physiological processes and it is a functional or structural constituent of many proteins. As many pieces of evidence point to that in the elderly the zinc brain homeostasis is affected. The current work studied the zinc oxide nanoparticles (ZnO NPs) effect on the oxidative status and brain activity in adult and aged Sprague-Dawley rat brain. Forty male Sprague-…
26004529	Taurine zinc solid dispersions protect against cold-restraint stress-induced gastric ulceration by upregulating HSP70 and exerting an anxiolytic effect	Yu, C._x000D_ and Mei, X. T._x000D_ and Zheng, Y. P._x000D_ and Xu, D. H._x000D_	European Journal of Pharmacology	Pharmacological effects of solid dispersions (SDs) of a taurine zinc complex on gastric ulceration and anxiety were investigated. Pretreatment with taurine zinc (50, 100 or 200mg/kg) SDs dose-dependently protected rat gastric mucosa against cold-restraint stress (CRS)-induced gastric injury, and significantly attenuated increases in gastric mucosal H(+)K(+)-ATPase activity and lipid peroxidation …
365649667	Use of zinc as a treatment for traumatic brain injury in the rat: Effects on cognitive and behavioral outcomes	Cope, E. C._x000D_ and Morris, D. R._x000D_ and Scrimgeour, A. G._x000D_ and Levenson, C. W._x000D_	Neurorehabilitation and Neural Repair	Background. While treatments for the behavioral deficits associated with traumatic brain injury (TBI) are currently limited, animal models suggest that zinc supplementation may increase resilience to TBI. Objective. This work tests the hypothesis that zinc supplementation after TBI can be used as treatment to improve behavioral outcomes such as anxiety, depression, and learning and memory. Method…
31128370	Analysis of ZnO nanoparticle-induced changes in Oreochromis niloticus behavior as toxicity endpoint	de Campos, R. P._x000D_ and Chagas, T. Q._x000D_ and da Silva Alvarez, T. G._x000D_ and Mesak, C._x000D_ and de Andrade Vieira, J. E._x000D_ and Paixao, C. F. C._x000D_ and de Lima Rodrigues, A. S._x000D_ and de Menezes, I. P. P._x000D_ and Malafaia, G._x000D_	Science of the Total Environment	The toxicity of zinc oxide nanoparticles (ZnO NPs) has been investigated in different animal models. However, concentrations tested in most studies are often much higher than the ones potentially identified in the environment. Therefore, such toxicity limits the application of these studies to evaluate ecotoxicological risks posed by these nanopollutants. Thus, the aim of the current study is to …
20159028	Alterations in fear response and spatial memory in pre- and post-natal zinc supplemented rats: remediation by copper	Railey, A. M._x000D_ and Micheli, T. L._x000D_ and Wanschura, P. B._x000D_ and Flinn, J. M._x000D_	Physiology & Behavior	The role of zinc in the nervous system is receiving increased attention. At a time when dietary fortification and supplementation have increased the amount of zinc being consumed, little work has been done on the effects of enhanced zinc on behavior. Both zinc and copper are essential trace minerals that are acquired from the diet; under normal conditions the body protects against zinc overload, …
28938207	Zinc oxide nanoparticles in predicted environmentally relevant concentrations leading to behavioral impairments in male swiss mice	de Souza, J. M._x000D_ and Mendes, B. O._x000D_ and Guimaraes, A. T. B._x000D_ and Rodrigues, A. S. L._x000D_ and Chagas, T. Q._x000D_ and Rocha, T. L._x000D_ and Malafaia, G._x000D_	Science of the Total Environment	Although the potential neurotoxic effects from the exposure to zinc oxide nanoparticles (ZnO NPs) on humans and on experimental models have been reported in previous studies, the effects from the exposure to environmentally relevant concentrations of them remain unclear. Thus, the aim of the present study is to investigate the effects from the exposure to environmentally relevant concentrations o…
32166563	Serum Levels of Vitamin D, Calcium, Magnesium, and Copper, and their Relations with Mental Health and Sexual Function in Pregnant Iranian Adolescents	Bahramy, P. and Mohammad-Alizadeh-Charandabi, S. and Ramezani-Nardin, F. and Mirghafourvand, M.	Biological Trace Element Research	Pregnant adolescents are at risk for micronutrient deficiency, psychological problems, and sexual dysfunction. We aimed to determine serum levels of vitamin D, calcium, magnesium, and copper, and also their relations with stress, anxiety, depression, and sexual function in pregnant adolescents. This cross-sectional study was conducted on two hundred 11-19-year-old healthy singleton pregnant women…
30151664	Non-cardiac Chest Pain and Anxiety: A Possible Link to Vitamin D and Calcium	Alkhatatbeh, M. J._x000D_ and Abdul-Razzak, K. K._x000D_ and Amara, N. A._x000D_ and Al-Jarrah, M._x000D_	Journal of Clinical Psychology in Medical Settings	This study was performed to check the hypothesis that low serum vitamin D and reduced calcium intake may contribute to the comorbidity of psychological symptoms (anxiety and depression) and non-cardiac chest pain (NCCP). The design was a case-control study that involved 40 subjects with NCCP and 40 age and gender-matched healthy controls. Serum vitamin D was assessed using electrochemiluminescenc…
30336806	Vitamin D is a potential antidepressant in psychiatric outpatients	Abdul-Razzak, K. K._x000D_ and Almanasrah, S. O._x000D_ and Obeidat, B. A._x000D_ and Khasawneh, A. G._x000D_	International Journal of Clinical Pharmacology & Therapeutics	BACKGROUND: Anxiety and depression are globally-common disorders. In Jordan, the number of people visiting psychiatric clinics has been increasing over the past few years. Low level of vitamin D is associated with musculoskeletal pain (MSP) and is increasingly linked to the pathology of mental disorders. OBJECTIVE: To assess the prevalence of vitamin D deficiency among psychiatric outpatients and…
10742372	Poorer behavioral and developmental outcome more than 10 years after treatment for iron deficiency in infancy	Lozoff, B. and Jimenez, E. and Hagen, J. and Mollen, E. and Wolf, A. W.	Pediatrics	OBJECTIVE: To determine the long-term effects of iron deficiency in infancy. DESIGN: Longitudinal follow-up study of children who had been tested and treated for iron deficiency as infants. SETTING: Periurban community near San Jose, Costa Rica. PARTICIPANTS: Of the original 191 participants, 87% were reevaluated at 11 to 14 years old (average age: 12.3 years). The children were free of iron defi…
29395182	Infant Iron Deficiency and Iron Supplementation Predict Adolescent Internalizing, Externalizing, and Social Problems	Doom, J. R. and Richards, B. and Caballero, G. and Delva, J. and Gahagan, S. and Lozoff, B.	Journal of Pediatrics	OBJECTIVE: To evaluate associations between iron supplementation and iron deficiency in infancy and internalizing, externalizing, and social problems in adolescence. STUDY DESIGN: The study is a follow-up of infants as adolescents from working-class communities around Santiago, Chile who participated in a preventive trial of iron supplementation at 6 months of age. Inclusionary criteria included …
30068404	The association between dietary intake of magnesium and psychiatric disorders among Iranian adults: a cross-sectional study	Anjom-Shoae, J. and Sadeghi, O. and Hassanzadeh Keshteli, A. and Afshar, H. and Esmaillzadeh, A. and Adibi, P.	British Journal of Nutrition	Findings from clinical trials on the effect of Mg supplementation on depression and anxiety are not generalisable to the community owing to high-dose intervention in short-term periods. Limited observational data are available linking dietary intake of Mg and psychiatric disorders. We aimed to investigate the association between dietary intake of Mg and psychiatric disorders in a large cross-sect…
15986792	Diagnostic value of examination of the magnesium homeostasis in children with attention deficit syndrome with hyperactivity	Nogovitsina, O. R. and Levitina, E. V.	Klinicheskaia Laboratornaia Diagnostika	We followed, within the present case study, 51 children, aged 6 to 11, with attention deficit hyperactive syndrome (ADHS); special biochemical tests were made. The magnesium level was found to be moderately decreased in plasma and erythrocytes and the Mg2+ -ATPase activity was reduced in ADHS children. No essential changes of calcium or sodium homeostasis were detected in cells. The MAGNE-B6 drug…
18271494	Plasma magnesium level and psychomotor retardation in major depressed patients	Barra, A. and Camardese, G. and Tonioni, F. and Sgambato, A. and Picello, A. and Autullo, G. and Silvia, D. and Bria, P. and Cittadini, A.	Magnesium Research	Numerous studies have been performed on magnesium (Mg) metabolism in patients with mood disorders but consistent results have not been obtained. To date, systematic clinical data about Mg levels in major depressed patients according to the psychopathological profile are not available. In the present study we have investigated the relationship between plasma Mg level severity of symptoms and speci…
19085527	Association between magnesium intake and depression and anxiety in community-dwelling adults: the Hordaland Health Study	Jacka, F. N. and Overland, S. and Stewart, R. and Tell, G. S. and Bjelland, I. and Mykletun, A.	Australian & New Zealand Journal of Psychiatry	OBJECTIVE: Systemic inflammation is associated with both the dietary intake of magnesium, and depression. Limited experimental and clinical data suggest an association between magnesium and depression. Thus, there are reasons to consider dietary magnesium as a variable of interest in depressive disorders. The aim of the present study was to examine the association between magnesium intake and dep…
19141055	Burning mouth syndrome and saliva: detection of salivary trace elements and cytokines	Pekiner, F. N. and Gumru, B. and Demirel, G. Y. and Ozbayrak, S.	Journal of Oral Pathology & Medicine	BACKGROUND: Burning mouth syndrome (BMS) is considered a syndrome with an unknown cause. Roles of various trace elements and cytokines in saliva have been implicated in the development of BMS. The aim of the present study was to compare the levels of salivary trace elements [magnesium (Mg), zinc (Zn), copper (Cu)] and interleukin (IL)-2 and IL-6, and to search for a correlation between depression…
24506401	Seric ion level and its relationship with the symptoms of premenstrual syndrome in young women	dos Santos, L. A. and de Azeredo, V. B. and Eloy Chaves Barbosa, D. and Augusta de Sa, S.	Nutricion Hospitalaria	UNLABELLED: The aim of the study was to evaluate the seric ions level and its relationship with Premenstrual Syndrome (PMS) symptoms in young women. METHOD: Ninety-three volunteers were monitored for three months. The nutritional status evaluation was based on BMI. Three 'maps of daily symptoms' were used to investigate the frequency of the SPM symptoms. The biochemical evaluation was done in the…
2001351977	The association between depression, anxiety, stress and dietary behavior in female students. [Persian]	Razaz, J. M._x000D_ and Mohebi, Z._x000D_ and Faraji, M. H._x000D_ and Houshiarrad, A._x000D_ and Eini-Zinab, H._x000D_ and Haris, M. A._x000D_	Tehran University Medical Journal	According to the previous studies, stress influences on eating behavior and is associated with unhealthy food selection. Furthermore, the research literature indicates that stress, anxiety, and depression can cause polyphagia and overweight. The purpose of present study is to investigate the relationship between depression, anxiety, and stress scales and dietary behavior in female high school stu…
1873372	The impact of selenium supplementation on mood	Benton, D. and Cook, R.	Biological Psychiatry	The possibility that a subclinical deficiency of the trace element selenium might exist in a sample of the British population was examined by giving a selenium supplement for 5 weeks. Using a double-blind cross-over design, 50 subjects received either a placebo or 100 mcg selenium on a daily basis. On three occasions they filled in the Profile of Moods States. A food frequency questionnaire was u…
14650622	Trace elements, anxiety and immune parameters in patients affected by cancer	Bargellini, A. and Piccinini, L. and De Palma, M. and Giacobazzi, P. and Scaltriti, S. and Mariano, M. and Roncaglia, R. and Borella, P.	Journal of Trace Elements in Medicine & Biology	The aim of this case-control study was to investigate the relationship between trace elements, immune parameters, and human cancer, taking into account some personality traits, such as anxiety, implicated in the modulation of both immune responses and pathology. Thirty patients affected by the most frequent cancer types were recruited at the onset of disease together with 30 healthy controls. Se,…
23754591	Comparative analysis of serum zinc, copper, manganese, iron, calcium, and magnesium level and complexity of interelement relations in generalized anxiety disorder patients	Islam, M. R. and Ahmed, M. U. and Mitu, S. A. and Islam, M. S. and Rahman, G. K. and Qusar, M. M. and Hasnat, A.	Biological Trace Element Research	The purpose of the study was to determine the concentration of serum trace and other essential elements of generalized anxiety disorder patients and to find out the relationship between element levels and nutritional status or socioeconomic factors. The study was conducted among 50 generalized anxiety disorder patients and 51 healthy volunteers. Patients were selected and recruited in the study w…
20238159	Effects of zinc and ferritin levels on parent and teacher reported symptom scores in attention deficit hyperactivity disorder	Oner, O. and Oner, P. and Bozkurt, O. H. and Odabas, E. and Keser, N. and Karadag, H. and Kizilgun, M.	Child Psychiatry & Human Development	OBJECTIVE: It has been suggested that both low iron and zinc levels might be associated with Attention Deficit Hyperactivity Disorder (ADHD) symptoms. However, the association of zinc and iron levels with ADHD symptoms has not been investigated at the same time in a single sample. METHOD: 118 subjects with ADHD (age = 7-14 years, mean = 9.8, median = 10) were included in the study. The relationsh…
19582379	Comparative analysis of serum manganese, zinc, calcium, copper and magnesium level in panic disorder patients	Nahar, Z. and Azad, M. A. and Rahman, M. A. and Bari, W. and Islam, S. N. and Islam, M. S. and Hasnat, A.	Biological Trace Element Research	The purpose of the study was to determine the serum concentration of trace elements of panic disorder patients and to find out the relationship between trace element levels and nutritional status or socio-economic factors. The study was conducted among 54 panic disorder patients and 52 healthy volunteers. Patients were recruited from Bangabandhu Sheikh Mujib Medical University by random sampling.…
26846364	Lower Serum Zinc and Higher CRP Strongly Predict Prenatal Depression and Physio-somatic Symptoms, Which All Together Predict Postnatal Depressive Symptoms	Roomruangwong, C. and Kanchanatawan, B. and Sirivichayakul, S. and Mahieu, B. and Nowak, G. and Maes, M.	Molecular Neurobiology	Pregnancy and delivery are associated with activation of immune-inflammatory pathways which may prime parturients to develop postnatal depression. There are, however, few data on the associations between immune-inflammatory pathways and prenatal depression and physio-somatic symptoms. This study examined the associations between serum zinc, C-reactive protein (CRP), and haptoglobin at the end of …
23946656	Decreased zinc and increased copper in individuals with anxiety	Russo, A. J.	Nutrition & Metabolic Insights	AIM: To assess plasma zinc and copper levels in individuals with anxiety and to test the hypothesis that there is a relationship between copper and zinc concentration and improved symptoms. SUBJECTS AND METHODS: Serum from 38 individuals with anxiety and 16 neurotypical age, gender and size similar controls were tested for plasma zinc and copper concentration using inductively-coupled plasma-mass…
17197281	Zinc, iron, and lead: relations to head start children's cognitive scores and teachers' ratings of behavior	Hubbs-Tait, L. and Kennedy, T. S. and Droke, E. A. and Belanger, D. M. and Parker, J. R.	Journal of the American Dietetic Association	The objective of this study was to conduct a preliminary investigation of lead, zinc, and iron levels in relation to child cognition and behavior in a small sample of Head Start children. The design was cross-sectional and correlational. Participants were 42 3- to 5-year-old children attending rural Head Start centers. Nonfasting blood samples of whole blood lead, plasma zinc, and ferritin were c…
28064416	Association of Mood Disorders with Serum Zinc Concentrations in Adolescent Female Students	Tahmasebi, K. and Amani, R. and Nazari, Z. and Ahmadi, K. and Moazzen, S. and Mostafavi, S. A.	Biological Trace Element Research	Among various factors influencing mood disorders, the impact of micronutrient deficiencies has attracted a great attention. Zinc deficiency is considered to play a crucial role in the onset and progression of mood disorders in different stages of life. The main objective of this study was to assess the correlation between serum zinc levels and mood disorders in high school female students. This c…
27825785	Negative correlation between CSF zinc level and anxiety in male Chinese subjects	Song, N. and Yu, D. and Kang, Y. and Cao, Z. and Yang, X. and Wang, J. and Liu, Y. and Wang, F.	Psychiatry Research	Zinc is crucial for brain development and psychiatric regulation. In the present study, we investigated the relationship between cerebrospinal fluid (CSF) zinc level and anxiety in a group of male Chinese subjects. Results demonstrated that zinc levels had no considerable interindividual variations, ranging from 8.37 to 16.83micro m. Correlation analyses revealed that CSF Zinc levels were positiv…
617651294	Correlation Between Daily Dietary Micronutrients Intake and Mental Health Outcomes in Iranians Living With HIV Infection	Jamali, F._x000D_ and Izadi, A._x000D_ and Khalili, H._x000D_ and Garmaroudi, G._x000D_	The Journal of the Association of Nurses in AIDS Care : JANAC	In this study, we evaluated the correlation between daily dietary antioxidant micronutrients intake and mental health outcomes in Iranians living with HIV infection. During an organized interview, daily dietary micronutrients intake of people living with HIV (PLWH; N = 100) was evaluated using a 168-item semi-quantitative food frequency questionnaire. A reliable psychiatric questionnaire was used…
2005268626	Relationship of zinc status with depression and anxiety among elderly population	Anbari-Nogyni, Z. and Bidaki, R. and Madadizadeh, F. and Sangsefidi, Z. S. and Fallahzadeh, H. and Karimi-Nazari, E. and Nadjarzadeh, A.	Clinical Nutrition ESPEN.	Background & aims: Population aging is a global challenge. Old populations are prone to zinc deficiency. This study aimed to determine the association of zinc status with depression and anxiety among men and women aged 60+ years old. Method(s): In this cross-sectional study, 297 elderly participants (144 males and 153 females) were studied. The dietary and serum zinc were assessed using a three-d…
25702304	Zinc in drug-naive patients with short-illness-duration first episode major depressive disorder: impact on psychopathological features	Cubala, W. J. and Landowski, J. and Szyszko, M. and Wielgomas, B.	Neuroendocrinology Letters	OBJECTIVE: In major depressive disorder (MDD) hypozincaemia associated with symptoms severity, melancholia, anxiety and treatment-resistance is reported. Data linking zinc with specific psychopathological dimensions is limited. METHODS: Plasma zinc was analyzed in this cross-sectional case-control study on 20 non-late-life adult, treatment-naive MDD patients with short-illness-duration first affe…
31627408	Greater Circulating Copper Concentrations and Copper/Zinc Ratios are Associated with Lower Psychological Distress, But Not Cognitive Performance, in a Sample of Australian Older Adults	Mravunac, M. and Szymlek-Gay, E. A. and Daly, R. M. and Roberts, B. R. and Formica, M. and Gianoudis, J. and O'Connell, S. L. and Nowson, C. A. and Cardoso, B. R.	Nutrients	Dyshomeostasis of copper and zinc is linked to neurodegeneration. This study investigated the relationship between circulating copper and zinc and copper/zinc ratios and cognitive function, symptoms of depression and anxiety, and neurotrophic factors in older Australian adults. In this cross-sectional study (n = 139), plasma copper, serum zinc, and neurotrophic factors (brain-derived neurotrophic…
22397891	Nutrient intakes and the common mental disorders in women	Jacka, F. N._x000D_ and Maes, M._x000D_ and Pasco, J. A._x000D_ and Williams, L. J._x000D_ and Berk, M._x000D_	Journal of Affective Disorders	BACKGROUND: There is an increasing recognition of the role of nutrition in depression and anxiety. Magnesium, folate and zinc have all been implicated in depressive illness, however there are few data on these nutrients in anxiety disorders and the data from population-studies are limited. AIMS: In a large, randomly-selected, population-based sample of women, this study aimed to examine the relat…
28217679	Effect of calcium on premenstrual syndrome: A double-blind randomized clinical trial	Shobeiri, F. and Araste, F. E. and Ebrahimi, R. and Jenabi, E. and Nazari, M.	Obstetrics & Gynecology Science	OBJECTIVE: Premenstrual syndrome (PMS) affects millions of women and is known as the most important disorder among them. The very aim of the present study was to evaluate the effects of low dose calcium on severity of PMS. METHODS: This study can be considered as a double-blind randomized clinical trial. Female students of Hamadan University of Medical Sciences diagnosed with PMS in 2014 particip…
28002986	Evaluating the effects of copper supplement during pregnancy on premature rupture of membranes and pregnancy outcome	Kashanian, M. and Hadizadeh, H. and Faghankhani, M. and Nazemi, M. and Sheikhansari, N.	Journal of Maternal-Fetal & Neonatal Medicine	OBJECTIVE: To evaluate the effects of copper (Cu) supplementation during pregnancy on the rupture of membranes and pregnancy outcomes. METHODS: Study was conducted as a triple-blind randomized clinical trial. In one group, Cu in a dose of 1000 mg per day, and in the other group, placebo was prescribed orally from 16th week of pregnancy. RESULTS: The women of the two groups did not have significan…
15671224	Maternal iron deficiency anemia affects postpartum emotions and cognition	Beard, J. L._x000D_ and Hendricks, M. K._x000D_ and Perez, E. M._x000D_ and Murray-Kolb, L. E._x000D_ and Berg, A._x000D_ and Vernon-Feagans, L._x000D_ and Irlam, J._x000D_ and Isaacs, W._x000D_ and Sive, A._x000D_ and Tomlinson, M._x000D_	Journal of Nutrition	The aim of this study was to determine whether iron deficiency anemia (IDA) in mothers alters their maternal cognitive and behavioral performance, the mother-infant interaction, and the infant's development. This article focuses on the relation between IDA and cognition as well as behavioral affect in the young mothers. This prospective, randomized, controlled, intervention trial was conducted in…
24717366	Iron supplementation in infancy contributes to more adaptive behavior at 10 years of age	Lozoff, B. and Castillo, M. and Clark, K. M. and Smith, J. B. and Sturza, J.	Journal of Nutrition	Most studies of behavioral/developmental effects of iron deficiency anemia (IDA) or iron supplementation in infancy have found social-emotional differences. Differences could relate to behavioral inhibition or lack of positive affect and altered response to reward. To determine long-term behavioral effects, the study was a follow-up of a randomized controlled trial of behavioral/developmental eff…
24754331	Impact of iron supplementation on sexual dysfunction of women with iron deficiency anemia in short term: a preliminary study	Gulmez, H. and Akin, Y. and Savas, M. and Gulum, M. and Ciftci, H. and Yalcinkaya, S. and Yeni, E.	Journal of Sexual Medicine	INTRODUCTION: Iron deficiency anemia (IDA) is a common micronutrient deficiency worldwide. It is an important health problem especially in women of reproductive age. IDA may cause anxiety, which is the major factor for female sexual dysfunction (FSD). AIM: The aim of the present study was to determine the impact of IDA on FSD in women of reproductive age. METHODS: In total, 207 women were enrolle…
24912842	Effects of anemia and iron deficiency on quality of life in women with heavy menstrual bleeding	Peuranpaa, P. and Heliovaara-Peippo, S. and Fraser, I. and Paavonen, J. and Hurskainen, R.	Acta Obstetricia et Gynecologica Scandinavica	OBJECTIVE: To assess the impact of anemia and iron deficiency on health-related quality of life (HRQoL) in women treated for heavy menstrual bleeding (HMB). DESIGN: Secondary analysis of a randomized controlled trial. SETTING: Five university hospitals in Finland. SAMPLE: A total of 236 women referred for HMB. METHODS: Women were randomized to treatment with hysterectomy or a levonorgestrel-relea…
28854909	A combination of coenzyme Q10, feverfew and magnesium for migraine prophylaxis: a prospective observational study	Guilbot, A. and Bangratz, M. and Ait Abdellah, S. and Lucas, C.	BMC Complementary & Alternative Medicine	BACKGROUND: Feverfew (Tanacetum parthenium L.), magnesium and coenzyme Q10 are frequently used for migraine prophylaxis. Supplementation with a fixed combination of these three agents (Antemig R, PiLeJe) was investigated in an observational study. METHODS: Adult patients suffering from migraine according to the criteria of the International Headache Society were enrolled by general practitioners …
616972426	Role of magnesium supplementation in the treatment of depression: A randomized clinical trial	Tarleton, E. K. and Littenberg, B. and MacLean, C. D. and Kennedy, A. G. and Daley, C.	PLoS ONE	Current treatment options for depression are limited by efficacy, cost, availability, side effects, and acceptability to patients. Several studies have looked at the association between magnesium and depression, yet its role in symptom management is unclear. The objective of this trial was to test whether supplementation with over-the-counter magnesium chloride improves symptoms of depression. An…
28527779	Discontinuation of long-term benzodiazepine use: Double-blind controlled study of alpha-beta L-aspartate magnesium versus placebo in 144 chronic users of BZD. [French]	Hantouche, E. G. and Guelfi, J. D. and Comet, D.	Encephale	Objective: To evaluate the efficacy of alpha-beta LAspartate Magnesium (Asp Mg) in discontinuation of long-term benzodiazepine use and to search for a predictive model of success for BZD cessation. Method(s): Using a double-blind procedure, 144 patients selected as chronic users of one of 3 BZD lorazepam, alprazolam or bromazepam (duration of use > 6 months; regular dose >= 3 mg lorazepam equival…
29020982	Magnesium supplementation alleviates premenstrual symptoms of fluid retention	Walker, A. F. and De Souza, M. C. and Vickers, M. F. and Abeyasekera, S. and Collins, M. L. and Trinca, L. A.	Journal of Women's Health	We investigated the effect of a daily supplement of 200 mg of magnesium (as MgO) for two menstrual cycles on the severity of premenstrual symptoms in a randomized, double-blind, placebo-controlled, crossover study. A daily supplement of 200 mg of Mg (as MgO) or placebo was administered for two menstrual cycles to each volunteer, who kept a daily record of her symptoms, using a 4-point scale in a …
10746516	A synergistic effect of a daily supplement for 1 month of 200 mg magnesium plus 50 mg vitamin B6 for the relief of anxiety-related premenstrual symptoms: a randomized, double-blind, crossover study	De Souza, M. C._x000D_ and Walker, A. F._x000D_ and Robinson, P. A._x000D_ and Bolland, K._x000D_	Journal of Womens Health & Gender-Based Medicine	To investigate single and combined effects of daily dietary supplementation with 50 mg of vitamin B6 and 200 mg magnesium (as MgO) for one cycle for the relief of mild premenstrual symptoms, a randomized, double-blind, placebo-controlled, crossover design was used. Forty-four women with an average age of 32 years took part in the study. Each woman was randomly assigned, according to a Latin squar…
12906343	Psychological burden in the era of HAART: impact of selenium therapy	Shor-Posner, G. and Lecusay, R. and Miguez, M. J. and Moreno-Black, G. and Zhang, G. and Rodriguez, N. and Burbano, X. and Baum, M. and Wilkie, F.	International Journal of Psychiatry in Medicine	OBJECTIVE: To determine the impact of nutritional (selenium) chemoprevention on levels of psychological burden (anxiety, depression, and mood state) in HIV/AIDS. METHOD: A randomized, double-blind, placebo-controlled selenium therapy (200 microg/day) trial was conducted in HIV+ drug users from 1998-2000. Psychosocial measures (STAI-State and Trait anxiety, BDI-depression, and POMS- mood state), c…
28176850	Adequacy or deprivation of dietary selenium in healthy men: Clinical and psychological findings	Finley, J. W. and Penland, J. G.	Journal of Trace Elements in Experimental Medicine	Thirty healthy young men were fed diets that provided either 32.6 or 226.5 mug of selenium (Se)/d for 105 d. The high Se diet significantly elevated plasma Se and platelet glutathione peroxidase activity. Selenium balance of subjects consuming the high Se diet was > 100 mug/d, whereas subjects on the low Se diet were in approximately zero balance. High dietary Se significantly improved mood; spec…
23156049	Effect of diet enriched with selenium on the psycho-emotional and adaptive capacity of patients with cardiovascular diseases and obesity	Derbeneva, S. A. and Bogdanov, A. R. and Pogozheva, A. V. and Gladyshev, O. A. and Vasilevskaia, L. S. and Zorin, S. N. and Mazo, V. K.	Voprosy Pitaniia	It was studied the effect of diet enriched with selenium on the clinical and biochemical status, psycho-emotional and adaptive capacity of the organism in patients with diseases of the cardiovascular system. We examined 59 patients with cardiovascular disease and obesity, treated for 3 weeks antiatherogenic reduced calorie diet. Of these 36 patients from the index group took on the back of ground…
10422041	The influence of dietary sodium restriction on anxiety levels during an in vitro fertilization procedure	Beerendonk, C. and Hendriks, J. and Scheepers, H. and Braat, D. and Merkus, J. and Oostdam, B. and van Dop, P.	Journal of Psychosomatic Obstetrics & Gynecology	In this randomized study, influences of dietary sodium restriction as an independent factor on anxiety levels of women participating in an in vitro fertilization-embryo transfer (IVF-ET) procedure were investigated. Anxiety levels of 119 women were measured using the Spielberger State and Trait Anxiety Inventory. Data of 69 women remained for analysis. Drop-outs, mainly due to cycle cancellations…
20881069	Randomized trial of the effect of zinc supplementation on the mental health of school-age children in Guatemala	DiGirolamo, A. M. and Ramirez-Zea, M. and Wang, M. and Flores-Ayala, R. and Martorell, R. and Neufeld, L. M. and Ramakrishnan, U. and Sellen, D. and Black, M. M. and Stein, A. D.	American Journal of Clinical Nutrition	BACKGROUND: Rates of mental illness in children are increasing throughout the world. Observational studies of depression, anxiety, and attention-deficit hyperactivity disorder suggest that zinc is an alternative treatment. OBJECTIVE: We examined the effect of zinc supplementation on the mental health of school-age children in Guatemala. DESIGN: From January to October 2006, we conducted a 6-mo ra…
27617502	Effects of zinc and magnesium supplements on postpartum depression and anxiety: A randomized controlled clinical trial	Fard, F. E. and Mirghafourvand, M. and Mohammad-Alizadeh Charandabi, S. and Farshbaf-Khalili, A. and Javadzadeh, Y. and Asgharian, H.	Women & Health	Postpartum anxiety and depression are prevalent disorders. The authors of this study aimed to determine the effects of zinc and magnesium supplements on depressive symptoms and anxiety in postpartum women referred to three governmental, educational hospitals in Tabriz, Iran during 2014-2015. In this triple-blind, randomized, controlled clinical trial, the participants were randomly assigned to th…
3312133	Zinc deficiency in anorexia nervosa	Katz, R. L. and Keen, C. L. and Litt, I. F. and Hurley, L. S. and Kellams-Harrison, K. M. and Glader, L. J.	Journal of Adolescent Health Care	Adolescents with anorexia nervosa were evaluated for clinical and biochemical evidence of zinc deficiency. To assess whether these patients would benefit from zinc supplementation, a double-blind, randomized, controlled trial was conducted. The mean zinc intake of the anorexic group calculated on the basis of three-day dietary records was 7.7 +/- 5.2 mg/day, which is significantly below the recom…

## Sheet: Vitamins
PubMed ID	Title	Authors	Journal	Abstract
28068285	Vitamin K2 Improves Anxiety and Depression but not Cognition in Rats with Metabolic Syndrome: a Role of Blood Glucose?	Gancheva, S. M. and Zhelyazkova-Savova, M. D.	Folia Medica (Plovdiv)	BACKGROUND: The metabolic syndrome is a socially important disorder of energy utilization and storage, recognized as a factor predisposing to the development of depression, anxiety and cognitive impairment in humans. AIM: In the present study we examined the effects of vitamin K2 on the behavior of rats with metabolic syndrome and looked for relationships with the effects on blood sugar. MATERIAL…
2005192430	Neuroprotective effect of menaquinone-4 (MK-4) on transient global cerebral ischemia/ reperfusion injury in rat	Moghadam, B. F. and Fereidoni, M.	PLoS ONE	Cerebral ischemia/reperfusion (I/R) injury causes cognitive deficits, excitotoxicity, neuroinflammation, oxidative stress and brain edema. Vitamin K2 (Menaquinone 4, MK-4) as a potent antioxidant can be a good candidate to ameliorate I/R consequences. This study focused on the neuroprotective effects of MK-4 for cerebral I/R insult in rat's hippocampus. The rat model of cerebral I/R was generated…
21653572	Lifelong low-phylloquinone intake is associated with cognitive impairments in old rats	Carrie, I. and Belanger, E. and Portoukalian, J. and Rochford, J. and Ferland, G.	Journal of Nutrition	In a previous report, we showed vitamin K to preferentially accumulate in brain regions rich in white matter and to positively correlate with certain sphingolipids. In rodents, pharmacological vitamin K deficiency has resulted in behavioral perturbations. To gain insight on the role of vitamin K status on brain function, we investigated learning abilities (Morris water maze), motor activity (open…
17364063	Opposite effects of antioxidants on anxiety in Wistar and OXYS rats	Kolosova, N. G._x000D_ and Trofimova, N. A._x000D_ and Fursova, A._x000D_	Bulletin of Experimental Biology & Medicine	Passive behavior in the open field test and high anxiety in an elevated plus-maze develop in OXYS rats by the age of 3 months and are regarded as manifestations of early aging. We studied the possibility of preventing these disturbances with vitamin E and whortleberry extract (20 mg/kg for 45 days from the age of 1.5 months). Whortleberry extract alone increased horizontal activity and reduced an…
22664314	Vitamin E does not prevent bone loss and induced anxiety in rats with ligature-induced periodontitis	Carvalho Rde, S. and de Souza, C. M. and Neves, J. C. and Holanda-Pinto, S. A. and Pinto, L. M. and Brito, G. A. and de Andrade, G. M.	Archives of Oral Biology	OBJECTIVE: The purpose of this study was to investigate the effect of vitamin E on alveolar bone loss (ABL) and anxiety in rats with ligature-induced experimental periodontitis (EP). MATERIAL AND METHODS: Wistar rats were subjected to ligature-induced EP and treated with vitamin E (500mg/kg, orally) for 9 days. Then anxiety was tested using the elevated plus-maze (EPM) test. All of the animals we…
21447382	alpha-Tocopherol suppresses lipid peroxidation and behavioral and cognitive impairments in the Ts65Dn mouse model of Down syndrome	Shichiri, M. and Yoshida, Y. and Ishida, N. and Hagihara, Y. and Iwahashi, H. and Tamai, H. and Niki, E.	Free Radical Biology & Medicine	It is widely accepted that oxidative stress is involved in the pathogenesis of Down syndrome, but the effectiveness of antioxidant treatment remains inconclusive. We tested whether chronic administration of alpha-tocopherol ameliorates the cognitive deficits exhibited by Ts65Dn mice, a mouse model of Down syndrome. alpha-Tocopherol was administered to pregnant Ts65Dn females, from the day of conc…
31059718	Effect of dietary vitamin E on oxidative stress-related gene-mediated differences in anxiety-like behavior in inbred strains of mice	Matsuo, K. and Watanabe, T. and Takenaka, A.	Physiology & Behavior	It has been reported that the degree of anxiety-like behavior differs between inbred strains of mice, and that this phenomenon was linked to the expression levels of the oxidative stress-related genes glyoxalase 1 (Glo1) and glutathione reductase 1 (Gsr) in the brain. Therefore, we investigated whether antioxidative activity in the brain affects the Glo1 and Gsr mRNA expressions and strain-depend…
20138920	Vitamin E improves learning performance and changes the expression of nitric oxide-producing neurons in the brains of diabetic rats	Comin, D. and Gazarini, L. and Zanoni, J. N. and Milani, H. and de Oliveira, R. M.	Behavioural Brain Research	We investigated the effects of chronic administration of vitamin E on nitric oxide (NO)-producing neurons in the brains of streptozotocin (STZ)-induced diabetic rats using nicotinamide adenine dinucleotide phosphate-diaphorase (NADPH-d) histochemistry. We further evaluated the effects of diabetes and vitamin E treatment on experimental anxiety and memory processes using the elevated plus maze (EP…
30219262	Posttraumatic stress disorder-type behaviors in streptozotocin-induced diabetic rats can be prevented by prolonged treatment with vitamin E	de Souza, C. P. and Gambeta, E. and Stern, C. A. J. and Zanoveli, J. M.	Behavioural Brain Research	Anxiety and stress disorders, such as posttraumatic stress disorder (PTSD) have been described as debilitating comorbidities of diabetes. In the present study, we aimed to investigate anxiety-like behavior and the extinction and generalization of aversive memories in fear conditioning using a streptozotocin-induced model of diabetes (DBT). Moreover, considering that DBT animals present increased …
606560057	Neurobehavioral Consequences of Chronic Lead Intoxication: Effects of Vitamin E Supplementation	Ibironke, G. F. and Adu, S. T.	Neurophysiology	We investigated the effects of vitamin E supplementation on neurobehavioral alterations induced by chronic ingestion of lead acetate in mice. The animals were divided into three main groups, group 1 (control) given with normal saline (10 ml/kg) and groups 2 and 3 given with 3000 mg/kg lead acetate alone and in combination with 13 IU of vitamin E, respectively, for a period of 90 days. Lead intoxi…
25015768	Tocotrienol rich fraction reverses age-related deficits in spatial learning and memory in aged rats	Taridi, N. M. and Abd Rani, N. and Abd Latiff, A. and Ngah, W. Z. and Mazlan, M.	Lipids	Little is known about the effect of vitamin E on brain function. Therefore, in this study we evaluated the effect of tocotrienol rich fraction (TRF) on behavioral impairment and oxidative stress in aged rats. Thirty-six male Wistar rats (young: 3-months-old; aged: 21-months-old) were treated with either the control (olive oil) or TRF (200 mg/kg) for 3 months. Behavioral studies were performed usi…
19472364	Dietary vitamin E deficiency increases anxiety-related behavior in rats under stress of social isolation	Okura, Y. and Tawara, S. and Kikusui, T. and Takenaka, A.	Biofactors	It has been demonstrated that vitamin E deficiency from birth increases anxiety-related behavior using knockout animals with no vitamin E transfer proteins. The current study was undertaken to elucidate the effect of dietary vitamin E deficiency on anxiety-related behavior of rats in different housing conditions. Male Wistar strain rats were divided into two groups during the weaning period and f…
21979061	Dietary vitamin E deficiency increases anxiety-like behavior in juvenile and adult rats	Terada, Y. and Okura, Y. and Kikusui, T. and Takenaka, A.	Bioscience, Biotechnology & Biochemistry	Vitamin E deficiency from birth or infancy has recently been found to increase anxiety-like behavior in rodents. The present study was undertaken to elucidate the effect of dietary vitamin E deficiency on anxiety in adult rats in comparison with juvenile rats. Male Wistar rats, 3 or 10 weeks old, were divided into two groups and fed a control or vitamin E-deficient diet for 4 weeks. The results o…
23951200	The impact of adult vitamin D deficiency on behaviour and brain function in male Sprague-Dawley rats	Byrne, J. H. and Voogt, M. and Turner, K. M. and Eyles, D. W. and McGrath, J. J. and Burne, T. H.	PLoS ONE [Electronic Resource]	BACKGROUND: Vitamin D deficiency is common in the adult population, and this has been linked to depression and cognitive outcomes in clinical populations. The aim of this study was to investigate the effects of adult vitamin D (AVD) deficiency on behavioural tasks of relevance to neuropsychiatric disorders in male Sprague-Dawley rats. METHODS: Ten-week old male Sprague-Dawley rats were fed a cont…
28700906	Vitamin D deficiency impairs neurobehavioral development in male mice	Fu, L. and Chen, Y. H. and Chen, X. and Xu, S. and Yu, Z. and Xu, D. X.	Physiology & Behavior	Vitamin D deficiency is prevalent especially in pregnant women and children. Several studies found that vitamin D status was negatively correlated with risk of senile neurobehavioral abnormality. The aim of this study was to investigate the effects of vitamin D deficiency on neurobehavioral development in mice. In vitamin D deficiency group, dams and their male pups were fed with vitamin D defici…
28704190	Modulating Effects of Cholecalciferol Treatment on Estrogen Deficiency-Induced Anxiety-Like Behavior of Adult Female Rats	Fedotova, J. and Zarembo, D. and Dragasek, J. and Caprnda, M. and Kruzliak, P. and Dudnichenko, T.	Folia Medica (Plovdiv)	BACKGROUND: Vitamin D can be one of the candidate substances that are used as additional supplementation in the treatment of anxiety-related disorders in women with estrogen imbalance. MATERIALS AND METHODS: The aim of the present study was to examine the effects of chronic cholecalciferol administration (1.0, 2.5 or 5.0 mg/kg/day, s.c.) on the anxiety-like behavior and monoamines levels in the r…
28054941	Effects of Chronic Vitamin D3 Hormone Administration on Anxiety-Like Behavior in Adult Female Rats after Long-Term Ovariectomy	Fedotova, J. and Pivina, S. and Sushko, A.	Nutrients	The present preclinical study was created to determine the therapeutic effects of vitamin D hormone treatment as an adjunctive therapy alone or in a combination with low dose of 17beta-estradiol (17beta-E2) on anxiety-like behavior in female rats with long-term absence of estrogen. Accordingly, the aim of the current study was to examine the effects of chronic cholecalciferol administration (1.0,…
30967121	Vitamin D<sub>3</sub> treatment differentially affects anxiety-like behavior in the old ovariectomized female rats and old ovariectomized female rats treated with low dose of 17beta-estradiol	Fedotova, J. O.	BMC Medical Genetics	BACKGROUND: Estrogen deficiency effects on affective-related behavior are restricted to certain periods of age after ovary removal. Among other nutraceuticals, one of such <<natural>> substances for treatment of affective-related diseases could be vitamin D<sub>3</sub>. It is a great interest to evaluate the effects of repeated cholecalciferol administration on anxiety-related behavior in the old…
31581040	Effects of vitamin D and paricalcitol on epileptogenesis and behavioral properties of WAG/Rij rats with absence epilepsy	Aygun, H. and Ayyildiz, M. and Agar, E.	Epilepsy Research	AIM: Vitamin D (Vit D) has been considered as a neurosteroid and has a pivotal role in neuroprotection including epilepsy. Vit D regulator acts via a Vit D receptor (VDR). WAG/Rij rats have a genetically epileptic model of absence epilepsy with comorbidity of depression. The aim of the present study was to investigate the effect of Vit D and paricalcitol (PRC) on WAG/Rij rats. MATERIAL AND METHOD…
369514808	The Impact of Adult Vitamin D Deficiency on Behaviour and Brain Function in Male Sprague-Dawley Rats	Byrne, J. H. and Voogt, M. and Turner, K. M. and Eyles, D. W. and McGrath, J. J. and Burne, T. H. J.	PLoS ONE	Background:Vitamin D deficiency is common in the adult population, and this has been linked to depression and cognitive outcomes in clinical populations. The aim of this study was to investigate the effects of adult vitamin D (AVD) deficiency on behavioural tasks of relevance to neuropsychiatric disorders in male Sprague-Dawley rats. Method(s):Ten-week old male Sprague-Dawley rats were fed a cont…
30144460	Mesolimbic dopamine system and its modulation by vitamin D in a chronic mild stress model of depression in the rat	Sedaghat, K. and Yousefian, Z. and Vafaei, A. A. and Rashidy-Pour, A. and Parsaei, H. and Khaleghian, A. and Choobdar, S.	Behavioural Brain Research	Depression, a common mood disorder, involves anhedonia and defects in reward circuits and mesolimbic dopamine transmission in the striatum and nucleus accumbens (NAc). Active vitamin-D, (1,25-(OH)<sub>2</sub> vitamin-D3), exerts protective and regulatory effects on the brain dopamine system. In this study, key depression-like symptoms were induced in rats by chronic mild-stress (CMS) and the comp…
27932080	Vitamin C impacts anxiety-like behavior and stress-induced anorexia relative to social environment in SMP30/GNL knockout mice	Koizumi, M. and Kondo, Y. and Isaka, A. and Ishigami, A. and Suzuki, E.	Nutrition Research	The role of endogenous vitamin C (VC) in emotion and psychiatric measures has long been uncertain. We aimed to investigate how an individual's VC status impacts his or her mental health. Our hypothesis is that body VC levels modulate anxiety, anorexia, and depressive phenotypes under the influence of psychosocial rearing environments and sex. The VC status of senescence marker protein-30/gluconol…
23321552	Combined vitamin C and E deficiency induces motor defects in gulo(-/-)/SVCT2(+/-) mice	Pierce, M. R. and Diasio, D. L. and Rodrigues, L. M. and Harrison, F. E. and May, J. M.	Nutritional Neuroscience	OBJECTIVES: Key antioxidants, vitamins C and E, are necessary for normal brain development and neuronal function. In this study, we depleted both of these vitamins in two mouse models to determine if oxidative stress due to combined vitamin C and E dietary deficiency altered their neurological phenotype. The first model lacked both alleles for the Gulonolactone oxidase gene (Gulo(-/-)) and theref…
29475017	Anxiolytic effects of ascorbic acid and ketamine in mice	Fraga, D. B. and Olescowicz, G. and Moretti, M. and Siteneski, A. and Tavares, M. K. and Azevedo, D. and Colla, A. R. S. and Rodrigues, A. L. S.	Journal of Psychiatric Research	Some studies have demonstrated that ascorbic acid, similarly to ketamine, exhibits antidepressant-like effects mediated, at least in part, by modulation of the glutamatergic system. Despite the involvement of glutamatergic system in the pathophysiology of anxiety disorders, the ability of ascorbic acid and ketamine to elicit anxiolytic effects in animal models remains to be established. Therefore…
20568412	Effect of ascorbic acid on the monosodium glutamate-induced neurobehavioral changes in periadolescent rats	Narayanan, S. N. and Kumar, R. S. and Paval, J. and Nayak, S.	Bratislavske Lekarske Listy	AIM: In the current study we evaluated adverse effects of monosodium glutamate (MSG) on memory formation and its retrieval as well as the role of ascorbic acid (Vitamin-C) in prevention of MSG-induced alteration of neurobehavioral performance in periadolescent rats. MATERIALS AND METHODS: Healthy male albino Wistar rats (4-6 weeks old), were randomly allotted in four groups. Group I: normal contr…
24979594	Ascorbic acid protects against anxiogenic-like effect induced by methylmercury in zebrafish: action on the serotonergic system	Puty, B. and Maximino, C. and Brasil, A. and da Silva, W. L. and Gouveia, A., Jr. and Oliveira, K. R. and Batista Ede, J. and Crespo-Lopez, M. E. and Rocha, F. A. and Herculano, A. M.	Zebrafish	To evaluate the protector effect of ascorbic acid (AA) against anxiogenic-like effect induced by methylmercury (MeHg) exposure, adult zebrafish were treated with AA (2 mg g(-1), intraperitoneal [i.p.]) before MeHg administration (1.0 mug g(-1), i.p.). Groups were tested for the light/dark preference as a behavioral model of anxiety, and the content of serotonin and its oxidized metabolite tryptam…
22198322	Vitamin C attenuates the physiological and behavioural changes induced by long-term exposure to noise	Angrini, M. A. and Leslie, J. C.	Behavioural Pharmacology	Persistent, high-intensity noise is an environmental pollutant that plays a destructive role in daily life, especially in industrialized communities. Its effects may be reduced by Vitamin C supplementation. This study examined the possibility that pretreatment with vitamin C (100 mg or 200 mg/kg) could attenuate behavioural and anxiogenic effects of prolonged exposure to noise (100 dB for 2 month…
21036190	Prolonged treatment with vitamins C and E separately and together decreases anxiety-related open-field behavior and acoustic startle in hooded rats	Hughes, R. N. and Lowther, C. L. and van Nobelen, M.	Pharmacology, Biochemistry & Behavior	Adult male and female hooded rats (about 110 days old) consumed vitamins C and E separately and combined together in their drinking water and were assessed for anxiety approximately 50 and then 80 days later in an open field and an acoustic startle apparatus. They were tested when 160+ days old, and then again at 190+ days. For both testing ages combined, the vitamins and their combination increa…
627241508	Effects of ascorbic acid combined to environmental enrichment on anxiety and memory	De Oliveira, I. J. L. and De Souza, V. V. and Carvalho, A. C. P. and Tomaz, C. and Da-Silva, S. L.	Psychology and Neuroscience	Ascorbic acid (AA; vitamin C) is an important antioxidant that is directly involved in regulating physiological and psychological systems such as anxiety, memory, depression, stress, and emotional mood states. Environmental enrichment (EE) studies in animals have shown improvements in anxiety and memory as measured by behavioral experiments from living in improved settings. In the present study, …
28192749	Ascorbic acid ameliorates behavioural deficits and neuropathological alterations in rat model of Alzheimer's disease	Olajide, O. J. and Yawson, E. O. and Gbadamosi, I. T. and Arogundade, T. T. and Lambe, E. and Obasi, K. and Lawal, I. T. and Ibrahim, A. and Ogunrinola, K. Y.	Environmental Toxicology & Pharmacology	Exploring the links between neural pathobiology and behavioural deficits in Alzheimer's disease (AD), and investigating substances with known therapeutic advantages over subcellular mechanisms underlying these dysfunctions could advance the development of potent therapeutic molecules for AD treatment. Here we investigated the efficacy of ascorbic acid (AA) in reversing aluminium chloride (AlCl<su…
30738102	Nitrergic signaling modulation by ascorbic acid treatment is responsible for anxiolysis in mouse model of anxiety	Walia, V. and Garg, C. and Garg, M.	Behavioural Brain Research	The present study was designed to investigate the effect of ascorbic acid (AA) treatment on the anxiety related behavioral and neurochemical alterations. AA (50, 100 and 200 mg/kg, i.p.) was administered to the mice and anxiety related behavior and levels of glutamate and nitrite in the brain of mice were determined. The results obtained revealed that the administration of AA (100 mg/kg, i.p.) si…
373801815	Methyl donor-deficient diet during development can affect fear and anxiety in adulthood in C57BL/6J mice	Ishii, D._x000D_ and Matsuzawa, D._x000D_ and Matsuda, S._x000D_ and Tomizawa, H._x000D_ and Sutoh, C._x000D_ and Shimizu, E._x000D_	PLoS ONE	DNA methylation is one of the essential factors in the control of gene expression. Folic acid, methionine and choline (methyl donors)-all nutrients related to one-carbon metabolism-are known as important mediators of DNA methylation. A previous study has shown that long-term administration of a diet lacking in methyl donors caused global DNA hypermethylation in the brain (Pogribny et al., 2008). …
18061153	Effects of a B-vitamin-deficient diet on exploratory activity, motor coordination, and spatial learning in young adult Balb/c mice	Lalonde, R. and Barraud, H. and Ravey, J. and Gueant, J. L. and Bronowicki, J. P. and Strazielle, C.	Brain Research	Elevated homocysteine levels resulting from vitamin B deficiencies have been hypothesized to contribute to functional decline. To investigate the effects of elevated serum homocysteine on neurobehavioral performances, young adult Balb/c mice consumed a vitamin-B-deficient diet or a control diet under free-feeding and pair-fed conditions. The B-deficient diet decreased body weight and food intake …
30327125	Improved cognition, mild anxiety-like behavior and decreased motor performance in pyridoxal phosphatase-deficient mice	Jeanclos, E. and Albersen, M. and Ramos, R. J. J. and Raab, A. and Wilhelm, C. and Hommers, L. and Lesch, K. P. and Verhoeven-Duif, N. M. and Gohla, A.	Biochimica et Biophysica Acta - Molecular Basis of Disease	Pyridoxal 5'-phosphate (PLP) is an essential cofactor in the catalysis of ~140 different enzymatic reactions. A pharmacological elevation of cellular PLP concentrations is of interest in neuropsychiatric diseases, but whole-body consequences of higher intracellular PLP levels are unknown. To address this question, we have generated mice allowing a conditional ablation of the PLP phosphatase PDXP.…
370542978	Behavioral and neurochemical effects of dietary methyl donor deficiency combined with unpredictable chronic mild stress in rats	Javelot, H. and Messaoudi, M. and Jacquelin, C. and Bisson, J. F. and Rozan, P. and Nejdi, A. and Lazarus, C. and Cassel, J. C. and Strazielle, C. and Lalonde, R.	Behavioural Brain Research	Methyl donor deficiencies and chronic stress cause depression independently, but their interaction has never been thoroughly evaluated. In our study, methyl donor deficient diet and chronic stress condition consisted respectively of a B2, B9, B12, and choline-free diet and a chronic mild stress procedure. Rats were randomly assigned to six groups with three 'diet' conditions (free-feeding, pair-f…
30474509	Increased stress and altered expression of histone modifying enzymes in brain are associated with aberrant behaviour in vitamin B12 deficient female mice	Ghosh, S. and Sinha, J. K. and Khandelwal, N. and Chakravarty, S. and Kumar, A. and Raghunath, M.	Nutritional Neuroscience	A sub-optimal nutritional environment from early life can be envisaged as a stressor that translates into mental health problems in adulthood. Considering the widespread prevalence of vitamin B12 deficiency especially amongst women in developing countries and the importance of vitamin B12 in normal brain function, in this study we have elucidated the behavioural correlates of chronic severe and m…
30040985	Anxiolytic-like effect of pyridoxine in mice by elevated plus maze and light and dark box: Evidence for the involvement of GABAergic and NO-sGC-cGMP pathway	Walia, V. and Garg, C. and Garg, M.	Pharmacology, Biochemistry & Behavior	Present study was carried out to investigate the 'anxiolytic-like' effect of pyridoxine in mice. Pyridoxine (90, 180 and 360mg/kg) was administered by intraperitoneal (i.p.) route to the experimental mice and anxiety-related behavior was evaluated by light and dark box (LDB) and elevated plus maze (EPM) models. Glutamate, GABA and nitrite levels were also determined in the isolated whole brain of…
28506637	Thiamine and benfotiamine prevent stress-induced suppression of hippocampal neurogenesis in mice exposed to predation without affecting brain thiamine diphosphate levels	Vignisse, J. and Sambon, M. and Gorlova, A. and Pavlov, D. and Caron, N. and Malgrange, B. and Shevtsova, E. and Svistunov, A. and Anthony, D. C. and Markova, N. and Bazhenova, N. and Coumans, B. and Lakaye, B. and Wins, P. and Strekalova, T. and Bettendorff, L.	Molecular & Cellular Neurosciences	Thiamine is essential for normal brain function and its deficiency causes metabolic impairment, specific lesions, oxidative damage and reduced adult hippocampal neurogenesis (AHN). Thiamine precursors with increased bioavailability, especially benfotiamine, exert neuroprotective effects not only for thiamine deficiency (TD), but also in mouse models of neurodegeneration. As it is known that AHN i…
604527191	Impact of exercise and vitamin B<inf>1</inf> intake on hippocampal brain-derived neurotrophic factor and spatial memory performance in a rat model of stress	Dief, A. E. and Samy, D. M. and Dowedar, F. I.	Journal of Nutritional Science and Vitaminology	Chronic stress affects brain areas involved in learning and emotional responses through modulation of neurotropic factors or neurotransmitters. Therefore, we investigated the role of exercise and thiamine supplementation on spatial memory and on brain-derived neurotrophic factor (BDNF) and acetylcholine (Ach) content in the hippocampus of the stressed animals. Male Wistar rats were randomly assig…
27825907	Thiamine and benfotiamine improve cognition and ameliorate GSK-3beta-associated stress-induced behaviours in mice	Markova, N._x000D_ and Bazhenova, N._x000D_ and Anthony, D. C._x000D_ and Vignisse, J._x000D_ and Svistunov, A._x000D_ and Lesch, K. P._x000D_ and Bettendorff, L._x000D_ and Strekalova, T._x000D_	Progress in Neuro-Psychopharmacology & Biological Psychiatry	Thiamine (vitamin B1) deficiency in the brain has been implicated in the development of dementia and symptoms of depression. Indirect evidence suggests that thiamine may contribute to these pathologies by controlling the activities of glycogen synthase kinase (GSK)-3beta. While decreased GSK-3beta activity appears to impair memory, increased GSK-3beta activity is associated with the distressed/de…
27965039	Genetic predisposition to high anxiety- and depression-like behavior coincides with diminished DNA methylation in the adult rat amygdala	McCoy, C. R. and Jackson, N. L. and Day, J. and Clinton, S. M.	Behavioural Brain Research	Understanding biological mechanisms that shape vulnerability to emotional dysfunction is critical for elucidating the neurobiology of psychiatric illnesses like anxiety and depression. To elucidate molecular and epigenetic alterations in the brain that contribute to individual differences in emotionality, our laboratory utilized a rodent model of temperamental differences. Rats bred for low respo…
30005307	Reversal of behavioral decline and neuropathology by a complex vitamin supplement involves modulation of key neurochemical stressors	Olajide, O. J. and Fatoye, J. O. and Idowu, O. F. and Ilekoya, D. and Gbadamosi, I. T. and Gbadamosi, M. T. and Asogwa, N. T.	Environmental Toxicology & Pharmacology	Metal ions are crucial for normal neurochemical signaling and perturbations in their homeostasis have been associated with neurodegenerative processes. Hypothesizing that in vivo modulation of key neurochemical processes including metal ion regulation (by transferrin receptor-1: TfR-1) in cells can improve disease outcome, we investigated the efficacy of a complex vitamin supplement (CVS) contain…
25994133	Impact of exercise and vitamin B1 intake on hippocampal brain-derived neurotrophic factor and spatial memory performance in a rat model of stress	A, E. D. and D, M. S. and F, I. D.	Journal of Nutritional Science & Vitaminology	Chronic stress affects brain areas involved in learning and emotional responses through modulation of neurotropic factors or neurotransmitters. Therefore, we investigated the role of exercise and thiamine supplementation on spatial memory and on brain-derived neurotrophic factor (BDNF) and acetylcholine (Ach) content in the hippocampus of the stressed animals. Male Wistar rats were randomly assig…
31221041	Neonatal pyridoxine administration long lastingly accelerates cortical spreading depression in male rats, without affecting anxiety-like behavior	Gondim-Silva, K. R. and da-Silva, J. M. and de Souza, L. A. V. and Guedes, R. C. A.	Nutritional Neuroscience	<b>Objectives:</b> Pyridoxine plays a key role in the development of the human nervous system. Several reports suggest that administration of high doses of pyridoxine can be helpful in improving disturbances such as anxiety and pyridoxine-dependent epilepsy, although it has also been associated with a proconvulsive action. In this study, we investigated in developing rats the effects of repeated …
31299371	A high methyl donor diet affects physiology and behavior in Peromyscus polionotus	Yadon, N. and Owen, A. and Cakora, P. and Bustamante, A. and Hall-South, A. and Smith, N. and Felder, M. R. and Vrana, P. B. and Shorter, K. R.	Physiology & Behavior	Folic acid and other dietary methyl donors are widely supplemented due to their ability to prevent neural tube defects. Dietary methyl donors are also added to other consumables such as energy drinks due to energy-promoting attributes and other perceived benefits. However, there is mounting evidence that indicates developmental exposure to high levels of dietary methyl donors may have deleterious…
22528830	Folic acid prevents behavioral impairment and Na(+), K(+) -ATPase inhibition caused by neonatal hypoxia-ischemia	Carletti, J. V. and Deniz, B. F. and Miguel, P. M. and Rojas, J. J. and Kolling, J. and Scherer, E. B. and de Souza Wyse, A. T. and Netto, C. A. and Pereira, L. O.	Neurochemical Research	Folic acid plays an important role in neuroplasticity and acts as a neuroprotective agent, as observed in experimental brain ischemia studies. The aim of this study was to investigate the effects of folic acid on locomotor activity, aversive memory and Na(+),K(+)-ATPase activity in the frontal cortex and striatum in animals subjected to neonatal hypoxia-ischemia (HI). Wistar rats of both sexes at…
25206036	Effect of folic acid in prenatal alcohol induced behavioral impairment in Swiss albino mice	Shrestha, U. and Singh, M.	Annals of Neurosciences	BACKGROUND: Alcohol is a potent teratogen inducing oxidative stress as well as a massive wave of apoptosis in the developing brain as well as oxidative stress. It affects brain including cerebellum, hippocampus and cerebral cortex resulting into motor and cognitive deficits. Alcohol depletes folic acid from the body which is essential for synthesis of DNA, RNA and protein during cell division and…
23623989	Reduced nerve growth factor levels in stress-related brain regions of folate-deficient mice	Eckart, S. and Hortnagl, H. and Kronenberg, G. and Gertz, K. and Horster, H. and Endres, M. and Hellweg, R.	Neuroscience	Folate deficiency has been linked to neurodegenerative and stress-related diseases such as stroke, dementia and depression. The role of the neurotrophins nerve growth factor (NGF) and neurotrophin-3 (NT-3) in stress-related disorders and neurodegeneration has garnered increasing attention in recent years. Uracil misincorporation is involved in the neuropsychiatric dysfunction induced by experimen…
350155632	Role of uracil misincorporation for neurogeneration and brain dysfunction incuded by chronic folate deficiency	Kronenberg, G. and Harms, C. and Sobol, R. W. and Cardozo-Pelaez, F. and Linhart, H. and Balkaya, M. and Gertz, K. and Eckart, S. and Hellweg, R. and Hoertnagl, H. and Jaenisch, R. and Endres, M.	Journal of Cerebral Blood Flow and Metabolism	Background and aims: Folate deficiency contributes to neurodegenerative and psychiatric disease such as dementia and depression. We hypothesized that the pathogenetic mechanisms include uracil misincorporation. Method(s): We analyzed the effects of folate deficiency in mice lacking uracil DNA glycosylase (Ung-/-) vs. wildtype controls. Result(s): Folate depletion increased nuclear mutation rates …
623664179	Chronic folate deficiency induces glucose and lipid metabolism disorders and subsequent cognitive dysfunction in mice	Zhao, M. and Yuan, M. M. and Yuan, L. and Huang, L. L. and Liao, J. H. and Yu, X. L. and Su, C. and Chen, Y. H. and Yang, Y. Y. and Yu, H. and Xu, D. X.	PLoS ONE	Previous studies have shown that folate levels were decreased in patients with type 2 diabetes (T2D) and further lowered in T2D patients with cognitive impairment. However, whether folate deficiency could cause T2D and subsequent cognitive dysfunction is still unknown. The present study aimed to explore the effects of chronic folate deficiency (CFD) on glucose and lipid metabolism and cognitive f…
31303590	In vivo study to compare the effects of Choline with Fluoxetine and Clozapine for the modulation of cognitive behavior (Learning Memory and Exploratory Behavior)	Ahsan, M. I. and Khan, R. A. and Masood, S. M. and Jaffery, A. and Jaffery, F. A.	Pakistan Journal of Pharmaceutical Sciences	Cognitive behavior is associated with physiological processes that affect the working performance of an individual. Cognitive control is used to override self-serving impulses and behave in socially desirable manner. The objective of the study is to compare the effects of Choline with Fluoxetine and Clozapine for the modulation of cognitive behavior including learning, memory, locomotor, explorat…
32044264	Rescue of ethanol-induced FASD-like phenotypes via prenatal co-administration of choline	Bottom, R. T. and Abbott, C. W., 3rd and Huffman, K. J.	Neuropharmacology	Maternal consumption of alcohol during pregnancy can generate a multitude of deficits in the offspring. Fetal Alcohol Spectrum Disorders, or FASD, describe a palette of potentially life-long phenotypes that result from exposure to ethanol during human gestation. There is no cure for FASD and cognitive-behavioral therapies typically have low success rates, especially in severe cases. The neocortex…
30220058	Choline Rescues Behavioural Deficits in a Mouse Model of Rett Syndrome by Modulating Neuronal Plasticity	Chin, E. W. M. and Lim, W. M. and Ma, D. and Rosales, F. J. and Goh, E. L. K.	Molecular Neurobiology	Rett syndrome (RTT) is a postnatal neurodevelopmental disorder that primarily affects girls, with 95% of RTT cases resulting from mutations in the methyl-CpG-binding protein 2 (MECP2) gene. Choline, a dietary micronutrient found in most foods, has been shown to be important for brain development and function. However, the exact effects and mechanisms are still unknown. We found that 13 mg/day (1.…
31298459	Choline Supplementation Ameliorates Behavioral Deficits and Alzheimer's Disease-Like Pathology in Transgenic APP/PS1 Mice	Wang, Y. and Guan, X. and Chen, X. and Cai, Y. and Ma, Y. and Ma, J. and Zhang, Q. and Dai, L. and Fan, X. and Bai, Y.	Molecular Nutrition & Food Research	SCOPE: Alzheimer's disease (AD) is a detrimental neurodegenerative disease and has no known effective treatment. The essential nutrient choline potentially plays an important role in cognition. Perinatal choline supplementation (CS) is critical for memory performance. Findings have shown that postnatal choline-containing compounds enhance memory functions in populations with memory impairments. H…
17727954	Oxidative stress in the hippocampus, anxiety-like behavior and decreased locomotory and exploratory activity of adult rats: effects of sub acute vitamin A supplementation at therapeutic doses	de Oliveira, M. R. and Silvestrin, R. B. and Mello, E. S. T. and Moreira, J. C.	Neurotoxicology	Vitamin A participates in the maintenance of normal hippocampal function during embryonic and postnatal stages of the vertebrate life. Some works demonstrated that vitamin A metabolites impair learning and induce a depression-like behavior in mice, among other effects. Since vitamin A has prooxidant effects on other experimental models, we decided to investigate whether vitamin A can induce oxida…
369882598	Effects of Specific Multi-Nutrient Enriched Diets on Cerebral Metabolism, Cognition and Neuropathology in AbetaPPswe-PS1dE9 Mice	Jansen, D._x000D_ and Zerbi, V._x000D_ and Arnoldussen, I. A. C._x000D_ and Wiesmann, M._x000D_ and Rijpma, A._x000D_ and Fang, X. T._x000D_ and Dederen, P. J._x000D_ and Mutsaers, M. P. C._x000D_ and Broersen, L. M._x000D_ and Lutjohann, D._x000D_ and Miller, M._x000D_ and Joosten, L. A. B._x000D_ and Heerschap, A._x000D_ and Kiliaan, A. J._x000D_	PLoS ONE	Recent studies have focused on the use of multi-nutrient dietary interventions in search of alternatives for the treatment and prevention of Alzheimer's disease (AD). In this study we investigated to which extent long-term consumption of two specific multi-nutrient diets can modulate AD-related etiopathogenic mechanisms and behavior in 11-12-month-old AbetaPPswe-PS1dE9 mice. Starting from 2 month…
23832599	Impact of a multi-nutrient diet on cognition, brain metabolism, hemodynamics, and plasticity in apoE4 carrier and apoE knockout mice	Jansen, D._x000D_ and Zerbi, V._x000D_ and Janssen, C. I._x000D_ and van Rooij, D._x000D_ and Zinnhardt, B._x000D_ and Dederen, P. J._x000D_ and Wright, A. J._x000D_ and Broersen, L. M._x000D_ and Lutjohann, D._x000D_ and Heerschap, A._x000D_ and Kiliaan, A. J._x000D_	Brain Structure & Function	Lipid metabolism and genetic background together strongly influence the development of both cardiovascular and neurodegenerative diseases like Alzheimer's disease (AD). A non-pharmacological way to prevent the genotype-induced occurrence of these pathologies is given by dietary behavior. In the present study, we tested the effects of long-term consumption of a specific multi-nutrient diet in two …
21606840	A mixed polyunsaturated fatty acid diet normalizes hippocampal neurogenesis and reduces anxiety in serotonin transporter knockout rats	Schipper, P._x000D_ and Kiliaan, A. J._x000D_ and Homberg, J. R._x000D_	Behavioural Pharmacology	The aim of this study was to investigate the effects of a mixed dietary intervention on behavioral symptoms in serotonin transporter knockout (5-HTT-/-) rats modeling the human 5-HTT length polymorphic region short-allele. Twenty female 5-HTT-/- and 19 wild-type (5-HTT+/+) rats were fed for 3 months on a mixed polyunsaturated fatty acid (PUFA) diet comprising n-3 PUFAs, B vitamins and phospholipi…
618491037	Experimental Evaluation of the Efficiency of Lipid Module Enriched with Docosahexaenoic Acid and Astaxantin	Sidorova, Y. S._x000D_ and Sarkisyan, V. A._x000D_ and Petrov, N. A._x000D_ and Kochetkova, A. A._x000D_ and Mazo, V. K._x000D_	Bulletin of Experimental Biology and Medicine	Rats of the experimental group for 30 days received a ration in which the fat component (sunflower oil) was completely substituted with a lipid module enriched with docosahexaenoic acid and astaxanthin. Anxiety of animals in elevated plus-maze test and muscle tone in the grip strength test were evaluated before and after the experiment. Exhausting treadmill exercise was simulated after 30 days of…
602675777	Exercise training and antioxidant supplementation independently improve cognitive function in adult male and female GFAP-APOE mice	Chaudhari, K. and Wong, J. M. and Vann, P. H. and Sumien, N.	Journal of Sport and Health Science	Purpose: The purpose of this study was to determine if antioxidant supplementation, moderate exercise, and the combination of both treatments could ameliorate cognitive performance in adult mice and whether the apolipoprotein E (. APOE) genotype as well as sex could influence the functional outcomes of the treatments. Method(s): For a period of 16 weeks, separate groups of male and female mice ex…
22519381	Acute administration of Zn, Mg, and thiamine improves postpartum depression conditions in mice	Nikseresht, S. and Etebary, S. and Karimian, M. and Nabavizadeh, F. and Zarrindast, M. R. and Sadeghipour, H. R.	Archives of Iranian Medicine	BACKGROUND: Postpartum depression (PPD) affects approximately half of new mothers. Chronic exposure to progesterone during pregnancy and its withdrawal following delivery increases depression and anxiety. In addition, there are complex interactions between hormones, neurotransmitters, and trace elements. Zinc (Zn) and magnesium (Mg) influence the nervous system by impacting synaptic neurotransmis…
10822846	The correction of the manifestations of a neurosis-like state in white rats by using the vitamin complex Aekol	Airapetiants, M. G. and Levshina, I. P. and Shuikin, N. N.	Zhurnal Vysshei Nervnoi Deiatelnosti Imeni I. P. Pavlova	Behavior of neurotized white rats was studied in two experimental situations: during training for passive and active avoidance of electroshock applied to the limbs and during testing the acquisition of the conditioned avoidance. It was shown that in behavior of rats in the neurosis-like state the signs of anxiety and fear dominated, the orienting-exploratory behavior was suppressed. The state cor…
31731013	Rapeseed oil fortified with micronutrients improves cognitive alterations associated with metabolic syndrome	Fourrier, C._x000D_ and Kropp, C._x000D_ and Aubert, A._x000D_ and Sauvant, J._x000D_ and Vaysse, C._x000D_ and Chardigny, J. M._x000D_ and Laye, S._x000D_ and Joffre, C._x000D_ and Castanon, N._x000D_	Brain, Behavior, & Immunity	Metabolic syndrome represents a major risk factor for severe comorbidities such as cardiovascular diseases or diabetes. It is also associated with an increased prevalence of emotional and cognitive alterations that in turn aggravate the disease and related outcomes. Identifying therapeutic strategies able to improve those alterations is therefore a major socioeconomical and public health challeng…
30629958	Vitamin C and vitamin E double-deficiency increased neuroinflammation and impaired conditioned fear memory	Takahashi, K. and Yanai, S. and Takisawa, S. and Kono, N. and Arai, H. and Nishida, Y. and Yokota, T. and Endo, S. and Ishigami, A.	Archives of Biochemistry & Biophysics	BACKGROUND: Vitamin C (l-ascorbic acid, VC) and vitamin E (alpha-tocopherol, VE) play important physiological roles as endogenous antioxidants in many tissues and organs. However, their roles in the brain remain entirely elusive. We established senescence marker protein 30 (SMP30)/alpha-tocopherol transfer protein (alphaTTP) double knockout (DKO) mice as a novel VC and VE double-deficiency model …
29363930	Enrichment of the rats diet with docosahexaenoic acid and astaxanthin: physiological and biochemical efficiency	Sidorova, Y. S._x000D_ and Zorin, S. N._x000D_ and Petrov, N. A._x000D_ and Makarenko, M. A._x000D_ and Sarkisyan, V. A._x000D_ and Mazo, V. K._x000D_ and Kodentsova, V. M._x000D_ and Bessonov, V. V._x000D_ and Kochetkova, A. A._x000D_	Voprosy Pitaniia	To investigate the effect of enrichment of the rats diet with polyunsaturated fatty acids (PUFA) omega-3 (220 mg docosahexaenoic acid per 1 kg of animal body weight per day) and astaxanthin (5 mg/kg body weight) on serum corticosterone concentration, physical fatigue, anxiety of rats after exhausting the load. During 30 days the rats of the test group received the diet in which the usual fat comp…
616040458	Maternal choline status during pregnancy, but not that of betaine, is related to antenatal mental well-being: The growing up in Singapore toward healthy outcomes cohort	van Lee, L._x000D_ and Quah, P. L._x000D_ and Saw, S. M._x000D_ and Yap, F. K. P._x000D_ and Godfrey, K. M._x000D_ and Chong, Y. S._x000D_ and Meaney, M. J._x000D_ and Chen, H._x000D_ and Chong, M. F. F._x000D_	Depression and Anxiety	Background: Choline and betaine status have previously been associated with symptoms of depression. However, the relation of maternal plasma choline and betaine concentrations in pregnancy to peripartum maternal mood is unknown. Method(s): Maternal plasma choline and betaine concentrations (mumol/L) were measured at 26-28 weeks gestation in the Growing Up in Singapore Toward healthy Outcomes (GUS…
19656836	Choline in anxiety and depression: the Hordaland Health Study	Bjelland, I._x000D_ and Tell, G. S._x000D_ and Vollset, S. E._x000D_ and Konstantinova, S._x000D_ and Ueland, P. M._x000D_	American Journal of Clinical Nutrition	BACKGROUND: Despite its importance in the central nervous system as a precursor for acetylcholine and membrane phosphatidylcholine, the role of choline in mental illness has been little studied. OBJECTIVE: We examined the cross-sectional association between plasma choline concentrations and scores of anxiety and depression symptoms in a general population sample. DESIGN: We studied a subsample (n…
27890954	Prevalence of Vitamin B<sub>12</sub> and folic acid deficiency in HIV-positive patients and its association with neuropsychiatric symptoms and immunological response	Adhikari, P. M._x000D_ and Chowta, M. N._x000D_ and Ramapuram, J. T._x000D_ and Rao, S._x000D_ and Udupa, K._x000D_ and Acharya, S. D._x000D_	Indian Journal Of Sexually Transmitted Diseases And AIDS	BACKGROUND: Deficiency of micronutrients is prevalent even before the development of symptoms of HIV disease and is associated with accelerated HIV disease progression. AIMS: This study evaluates the prevalence of folate and Vitamin B<sub>12</sub> deficiency in HIV-positive patients with or without tuberculosis (TB) and its association with neuropsychiatric symptoms and immunological response. SE…
21962075	Use of folic acid and vitamin supplementation among adults with depression and anxiety: a cross-sectional, population-based survey	Zhao, G._x000D_ and Ford, E. S._x000D_ and Li, C._x000D_ and Greenlund, K. J._x000D_ and Croft, J. B._x000D_ and Balluz, L. S._x000D_	Nutrition Journal	BACKGROUND: Evidence suggests that folate deficiency may be causatively linked to depressive symptoms. However, little is known on the status of use of folic acid and vitamin supplements among people with mental disorders. This study examined the prevalence and the likelihood of use of folic acid or vitamin supplements among adults with depression and anxiety in comparison to those without these …
12796225	Folate, vitamin B12, homocysteine, and the MTHFR 677C->T polymorphism in anxiety and depression: the Hordaland Homocysteine Study	Bjelland, I._x000D_ and Tell, G. S._x000D_ and Vollset, S. E._x000D_ and Refsum, H._x000D_ and Ueland, P. M._x000D_	Archives of General Psychiatry	BACKGROUND: An association between depression and folate status has been demonstrated in clinical studies, whereas data are sparse on the relationship between depression and other components of 1-carbon metabolism such as vitamin B12, homocysteine, and the methylenetetrahydrofolate reductase 677C-->T polymorphism. The relationship between anxiety and these components is less well known. This stud…
4043012	Antiepileptic therapy, folate deficiency, and psychiatric morbidity: a general practice survey	Edeh, J._x000D_ and Toone, B. K._x000D_	Epilepsia	The effect of anticonvulsant drugs on folate metabolism and mental symptoms has been investigated extensively in hospital-based studies, but never before in the community or general practice setting. Blood count, serum vitamin B12, red blood cell (RBC), and serum folate were measured in a sample of 82 adult epileptic patients drawn from 5 group practices (14 general practitioners) in southeast Lo…
30692033	B-vitamins in Relation to Depression in Older Adults Over 60 Years of Age: The Trinity Ulster Department of Agriculture (TUDA) Cohort Study	Moore, K._x000D_ and Hughes, C. F._x000D_ and Hoey, L._x000D_ and Ward, M._x000D_ and Cunningham, C._x000D_ and Molloy, A. M._x000D_ and Strain, J. J._x000D_ and McCarroll, K._x000D_ and Casey, M. C._x000D_ and Tracey, F._x000D_ and Laird, E._x000D_ and O'Kane, M._x000D_ and McNulty, H._x000D_	Journal of the American Medical Directors Association	OBJECTIVES: Mental health disorders are major contributors to disease burden in older people. Deficient status of folate and the metabolically related B vitamins may be implicated in these conditions. This study aimed to investigate folate, vitamin B<sub>12</sub>, vitamin B<sub>6</sub>, and riboflavin in relation to depression and anxiety in aging and also considered the role of fortified foods a…
19175490	Association between folate, vitamin B(6) and vitamin B(12) intake and depression in the SUN cohort study	Sanchez-Villegas, A._x000D_ and Doreste, J._x000D_ and Schlatter, J._x000D_ and Pla, J._x000D_ and Bes-Rastrollo, M._x000D_ and Martinez-Gonzalez, M. A._x000D_	Journal of Human Nutrition & Dietetics	BACKGROUND: An association between low blood levels of folate, vitamins B(6) and B(12) and a higher prevalence of depressive symptoms has been reported in several epidemiological studies. The present study aimed to assess the association between folate, vitamins B(6) and B(12) intake and depresion prevalence in the SUN cohort study. METHODS: The study comprised a cross-sectional analysis of 9670 …
19329277	Successful treatment of OCD with a micronutrient formula following partial response to Cognitive Behavioral Therapy (CBT): a case study	Rucklidge, J. J._x000D_	Journal of Anxiety Disorders	Obsessive Compulsive Disorder (OCD) affects 0.5-2% of young people many of whom are resistant to conventional treatments. This case study describes an 18-year-old male with OCD who first underwent cognitive behavioral therapy (CBT) for a 1-year period with a modest response (his OCD had shifted from severe to moderate). Within a year, his anxiety had deteriorated back to the severe range and he n…
29385721	Database Analysis of Depression and Anxiety in a Community Sample-Response to a Micronutrient Intervention	Kimball, S. M. and Mirhosseini, N. and Rucklidge, J.	Nutrients	BACKGROUND: Depression and anxiety are common mental health concerns worldwide. Broad-spectrum multi-vitamin/mineral approaches have been found to alleviate a number of psychiatric symptoms. We investigated the effects of a nutrient intervention program, which includes optimizing vitamin D levels, on depression and anxiety outcomes from community-based program. METHODS: We evaluated self-reported…
38525960	Improved Mood and Behavior during Treatment with a Mineral-Vitamin Supplement: An Open-Label Case Series of Children	Kaplan, B. J._x000D_ and Fisher, J. E._x000D_ and Crawford, S. G._x000D_ and Field, C. J._x000D_ and Kolb, B._x000D_	Journal of Child and Adolescent Psychopharmacology	Several studies have demonstrated that psychiatric symptoms such as depression, mood swings, and aggression may be ameliorated by supplementation with broad-based nutrient formulas containing vitamins, minerals, and sometimes essential fatty acids. These findings have been reported in young criminal offenders as well as in adults with mood disturbance and other psychiatric disorders. The purpose …
21802745	Micronutrients reduce stress and anxiety in adults with Attention-Deficit/Hyperactivity Disorder following a 7.1 earthquake	Rucklidge, J._x000D_ and Johnstone, J._x000D_ and Harrison, R._x000D_ and Boggis, A._x000D_	Psychiatry Research	The role of good nutrition for resilience in the face of stress is a topic of interest, but difficult to study. A 7.1 earthquake took place in the midst of research on a micronutrient treatment for Attention-Deficit/Hyperactivity Disorder (ADHD), providing a unique opportunity to examine whether individuals with ADHD taking micronutrients demonstrated more emotional resilience post-earthquake tha…
31081672	An Observational Preliminary Study on the Safety of Long-Term Consumption of Micronutrients for the Treatment of Psychiatric Symptoms	Rucklidge, J. J._x000D_ and Eggleston, M. J. F._x000D_ and Ealam, B._x000D_ and Beaglehole, B._x000D_ and Mulder, R. T._x000D_	Journal of Alternative & Complementary Medicine	<b>Objectives:</b> There is an increasing body of literature documenting the efficacy of micronutrients (vitamins and minerals) interventions for the treatment of psychiatric problems in the short term; however, long-term safety is largely unexplored. The goal of this observational study was to investigate the safety of two commercially available broad-spectrum micronutrient formulas (EMPowerplus…
20448519	Successful treatment of bipolar disorder II and ADHD with a micronutrient formula: a case study	Rucklidge, J. J._x000D_ and Harrison, R._x000D_	Cns Spectrums	Bipolar disorder with co-occurring attention-deficit/hyperactivity disorder (ADHD) is a challenge to treat. Ten previous reports have shown potential benefit of a micronutrient treatment (consisting mainly of vitamins and minerals) for various psychiatric symptoms, including mood and ADHD. This case study aimed to investigate the longer term impact of the micronutrients on both psychiatric and ne…
23017664	Treatment of chronic anxiety and associated physical complaints with niacinamide and essential fatty acids: Two cases	Wright, J._x000D_	Journal of Orthomolecular Medicine
15215767	US youths in the early stages of HIV disease have low intakes of some micronutrients important for optimal immune function	Kruzich, L. A._x000D_ and Marquis, G. S._x000D_ and Carriquiry, A. L._x000D_ and Wilson, C. M._x000D_ and Stephensen, C. B._x000D_	Journal of the American Dietetic Association	OBJECTIVE: We examined the association between micronutrient intakes and human immunodeficiency virus (HIV) infection in youths who were at increased nutritional risk because of the demands of growth and disease as well as poor dietary habits. DESIGN: This was a cross-sectional study to collect dietary intake data using the Block Food Frequency Questionnaire (98.2). Anthropometric, biochemical, c…
24285405	Comparative analysis of serum malondialdehyde, antioxidant vitamins and immunoglobulin levels in patients suffering from generalized anxiety disorder	Islam, M. R._x000D_ and Ahmed, M. U._x000D_ and Islam, M. S._x000D_ and Sayeed, M. S._x000D_ and Sadia, F._x000D_ and Chowdhury, Z. S._x000D_ and Nahar, Z._x000D_ and Hasnat, A._x000D_	Drug Research	The relationship between the elevated levels of serum malondialdehyde, depleted level of antioxidants (vitamin A, E and C) and altered level of immunoglobulins (IgA, IgG and IgM) in several psychiatric disorders has been established by various experimental evidences over the past few years. But previously no study was carried out to determine these components in patients suffering from generalize…
1230668	Biochemical assessment of thiamin status in patients with neurosis	Gontzea, I._x000D_ and Gorcea, V._x000D_ and Popescu, F._x000D_	Nutrition & Metabolism	The thiamin status of 65 patients with neurosis was studied soon after their admission to the psychiatric department; 49 healthy persons were also studied. In comparison with the control group, the patients with neurosis had a twice as low thiamin excretion and a 22% lower erythrocyte transketolase (p less than 0.001), while their blood pyruvate and pyruvate excretions were 31-38% higher (p less …
10719135	Cobalamin level is related to self-reported and clinically rated mood and to syndromal depression in bereaved HIV-1(+) and HIV-1(-) homosexual men	Baldewicz, T. T._x000D_ and Goodkin, K._x000D_ and Blaney, N. T._x000D_ and Shor-Posner, G._x000D_ and Kumar, M._x000D_ and Wilkie, F. L._x000D_ and Baum, M. K._x000D_ and Eisdorfer, C._x000D_	Journal of Psychosomatic Research	OBJECTIVE: An examination of the relationship of plasma cobalamin (vitamin B(12)) level to overall psychological distress, specific mood states, and major depressive disorder was conducted in 159 bereaved men (90 HIV-1(+) and 69 HIV-1(-)). METHODS: The relationship of a continuous measure of cobalamin level to psychological distress was examined, while controlling for HIV-1 serostatus, life stres…
28477545	Vitamin B12, folic acid, homocysteine and vitamin D levels in children and adolescents with obsessive compulsive disorder	Esnafoglu, E._x000D_ and Yaman, E._x000D_	Psychiatry Research	Obsessive compulsive disorder (OCD) is a complex disorder with a poorly understood aetiopathogenesis. One carbon metabolism that includes vitamin B12, folic acid and homocysteine has been investigated in many psychiatric disorders like OCD. In recent years, vitamin D has also been considered to contribute to many of these psychiatric disorders. In this study we investigated whether vitamin B12, h…
9625217	Plasma pyridoxine deficiency is related to increased psychological distress in recently bereaved homosexual men	Baldewicz, T._x000D_ and Goodkin, K._x000D_ and Feaster, D. J._x000D_ and Blaney, N. T._x000D_ and Kumar, M._x000D_ and Kumar, A._x000D_ and Shor-Posner, G._x000D_ and Baum, M._x000D_	Psychosomatic Medicine	OBJECTIVE: Previous research has demonstrated that a theoretical model including measures of life stressors, social support, and coping style significantly predicts psychological distress. This study tested plasma pyridoxine (vitamin B6) deficiency status as a predictor of overall psychological distress and specific mood states in this model, controlling for HIV-1 serostatus. METHOD: Subjects inc…
628271183	Higher Vitamin B<inf>6</inf> Intake is Associated with Lower Depression and Anxiety Risk in Women but not in Men: A large Cross-Sectional Study	Kafeshani, M._x000D_ and Feizi, A._x000D_ and Esmaillzadeh, A._x000D_ and Keshteli, A. H._x000D_ and Afshar, H._x000D_ and Roohafza, H._x000D_ and Adibi, P._x000D_	International journal for vitamin and nutrition research	Objective: The prevalence of depression and anxiety is increasing worldwide. Diet as a modifiable factor for mental health has received great attention. The aim of the present study was to evaluate the association of vitamin B6 intake with depression and anxiety. Method(s): This cross-sectional study was performed among 3362 adults in 2011. Anxiety and depression were evaluated using an Iranian v…
30904222	Association of vitamin B12 mediated hyperhomocysteinemia with depression and anxiety disorder: A cross-sectional study among Bhil indigenous population of India	Saraswathy, K. N._x000D_ and Ansari, S. N._x000D_ and Kaur, G._x000D_ and Joshi, P. C._x000D_ and Chandel, S._x000D_	Clinical Nutrition ESPEN	BACKGROUND: Indigenous populations in India are amongst the poorest and most marginalized population groups experiencing severe health deprivation. AIM: The present study is the first study that aims to understand the association of micronutrient deficiencies (vitamin B12 and folate) and MTHFR C677T gene polymorphism with depression and generalized anxiety disorder (GAD) among the Bhil indigenous…
15555029	Association between lifestyle factors and mental health measures among community-dwelling older women	Cassidy, K._x000D_ and Kotynia-English, R._x000D_ and Acres, J._x000D_ and Flicker, L._x000D_ and Lautenschlager, N. T._x000D_ and Almeida, O. P._x000D_	Australian & New Zealand Journal of Psychiatry	OBJECTIVE: To investigate the association between potentially modifiable lifestyle factors and cognitive abilities/depressive symptoms in community-dwelling women aged 70 years and over. METHOD: Cross-sectional study of community-dwelling women aged 70 years and over (n=278; mean age=74.6 years). Lifestyle variables assessed included smoking, alcohol consumption, physical activity, nutrition and …
23603926	Low serum concentrations of vitamin B6 and iron are related to panic attack and hyperventilation attack	Mikawa, Y._x000D_ and Mizobuchi, S._x000D_ and Egi, M._x000D_ and Morita, K._x000D_	Acta Medica Okayama	Patients undergoing a panic attack (PA) or a hyperventilation attack (HVA) are sometimes admitted to emergency departments (EDs). Reduced serotonin level is known as one of the causes of PA and HVA. Serotonin is synthesized from tryptophan. For the synthesis of serotonin, vitamin B6 (Vit B6) and iron play important roles as cofactors. To clarify the pathophysiology of PA and HVA, we investigated …
23670827	Determination of serum antioxidant vitamins, glutathione and MDA levels in panic disorder patients	Nahar, Z._x000D_ and Sarwar, M. S._x000D_ and Safiqul Islam, M._x000D_ and Rahman, A._x000D_ and Nazrul Islam, S._x000D_ and Islam, M. S._x000D_ and Hasnat, A._x000D_	Drug Research	There are sufficient experimental evidences to establish the relationship between the elevated level of malondealdehyde (MDA)-the lipid peroxidation product and depleted level of antioxidants (Vitamin A, E, C and glutathione) in several psychiatric disorders. But previously no study was carried out to determine these components in panic disorder (PD) patients of Bangladesh. This study was conduct…
26154816	A randomised trial of nutrient supplements to minimise psychological stress after a natural disaster	Kaplan, B. J._x000D_ and Rucklidge, J. J._x000D_ and Romijn, A. R._x000D_ and Dolph, M._x000D_	Psychiatry Research	After devastating flooding in southern Alberta in June 2013, we attempted to replicate a New Zealand randomised trial that showed that micronutrient (minerals, vitamins) consumption after the earthquakes of 2010-11 resulted in improved mental health. Residents of southern Alberta were invited to participate in a study on the potential benefit of nutrient supplements following a natural disaster. …
354354076	Clinical trial: B vitamins improve health in patients with coeliac disease living on a gluten-free diet	Hallert, C._x000D_ and Svensson, M._x000D_ and Tholstrup, J._x000D_ and Hultberg, B._x000D_	Alimentary Pharmacology and Therapeutics	Background Patients with coeliac disease living on a gluten-free diet show vitamin deficiency and reduced subjective health status. Aim To study the biochemical and clinical effects of B vitamin supplementation in adults with longstanding coeliac disease. Methods In a double blind placebo controlled multicentre trial, 65 coeliac patients (61% women) aged 45-64 years on a strict gluten-free diet f…
23738221	The effect of methylated vitamin B complex on depressive and anxiety symptoms and quality of life in adults with depression	Lewis, J. E._x000D_ and Tiozzo, E._x000D_ and Melillo, A. B._x000D_ and Leonard, S._x000D_ and Chen, L._x000D_ and Mendez, A._x000D_ and Woolger, J. M._x000D_ and Konefal, J._x000D_	ISRN Psychiatry	Depression, the most common type of mental illness, is the second leading cause of disability and is increasing among Americans. The effect of improved nutrition, particularly with dietary supplements, on depression may provide an alternative to standard medical treatment. Some studies have shown that certain nutrients (e.g., inositol and S-adenosyl methionine) are effective at improving depresse…
280544557	Changes in personality appraisal associated with a restricted intake of B vitamins and protein	Henderson, C. R._x000D_ and Wheeler, N. C._x000D_ and Johnson, H. C._x000D_ and Cogswell Jr, R. C._x000D_ and Berryman, G. H._x000D_ and Ivy, A. C._x000D_ and Friedemann, T. E._x000D_ and Youmans, J. B._x000D_	American Journal of the Medical Sciences	During a five-week period of restricted intake of B complex vitamins and protein, five subjects showed changes in personality appraisal (Minnesota multiphasic personality inventory) that were coincident with changes in other categories, notably physical and psychomotor performance and resting pulse rate and diastolic blood-pressure. The changes occurred in the triad of hysteria, hypochondriasis, …
27365952	Effect of Vitamin B12 and folic acid supplementation on neuropsychiatric symptoms and immune response in HIV-positive patients	Adhikari, P. M._x000D_ and Chowta, M. N._x000D_ and Ramapuram, J. T._x000D_ and Rao, S. B._x000D_ and Udupa, K._x000D_ and Acharya, S. D._x000D_	Journal of Neurosciences in Rural Practice	BACKGROUND: Micronutrients such as B12 and folic acid deficiencies are found in higher number in HIV-infected patients. OBJECTIVE: We conducted a study to examine the effect of Vitamin B12 and folic acid supplementation on neuropsychiatric manifestations, CD4 count, and anthropometric measurements in HIV-positive patients. MATERIALS AND METHODS: Three different groups of HIV patients, namely, HIV…
51615480	The effect of 90 day administration of a high dose vitamin B-complex on work stress	Stough, C._x000D_ and Scholey, A._x000D_ and Lloyd, J._x000D_ and Spong, J._x000D_ and Myers, S._x000D_ and Downey, L. A._x000D_	Human Psychopharmacology	Objective Occupational stress is increasing in Western societies and the impact is significant at a personal, organisational and community level. The present study examined for the first time the efficacy of 3a months administration of two forms of high dose vitamin B complex on mood and psychological strain associated with chronic work stress. Method Sixty participants completed the 3-month, dou…
29369301	Effects of ascorbic acid on anxiety state and affect in a non-clinical sample	Moritz, B._x000D_ and Schwarzbold, M. L._x000D_ and Guarnieri, R._x000D_ and Diaz, A. P._x000D_ and Al, S. R._x000D_ and Dafre, A. L._x000D_	Acta Neurobiologiae Experimentalis	Objective Given that the literature data indicates that ascorbic acid may have an anxiolytic effect, we hypothesized that a single oral administration of ascorbic acid could acutely affect emotional states. Methods The effects of acid ascorbic supplementation on anxiety and other emotional states were evaluated by the State-Trait Anxiety Inventory (STAI), and Visual Analogue Mood Scale (VAMS). Im…
26353411	Effects of Oral Vitamin C Supplementation on Anxiety in Students: A Double-Blind, Randomized, Placebo-Controlled Trial	de Oliveira, I. J._x000D_ and de Souza, V. V._x000D_ and Motta, V._x000D_ and Da-Silva, S. L._x000D_	Pakistan Journal of Biological Sciences	Vitamin C ascorbic acid) is a well-known antioxidant that is involved in anxiety, stress, depression, fatigue and mood state in humans. Studies have suggested that oxidative stress may trigger neuropsychological disorders. Antioxidants may play an important therapeutic role in combating the damage caused by oxidative stress in individuals that suffer from anxiety. In this context, it was hypothes…
24511708	Efficacy of supplementary vitamins C and E on anxiety, depression and stress in type 2 diabetic patients: a randomized, single-blind, placebo-controlled trial	Mazloom, Z._x000D_ and Ekramzadeh, M._x000D_ and Hejazi, N._x000D_	Pakistan Journal of Biological Sciences	Diabetes mellitus as one of the most prevalent endocrine disease is associated with high oxidative stress. Anxiety, stress and depression are common neuropsychiatric features in diabetic patients. Hyperglycemia leads to increased oxidative stress which in turn diminishes antioxidant defense system. On the other hand oxidative stress is the leading cause of depression and anxiety disorders. Thus, …
30820304	Effect of Vitamin D Supplement on Mood Status and Inflammation in Vitamin D Deficient Type 2 Diabetic Women with Anxiety: A Randomized Clinical Trial	Fazelian, S._x000D_ and Amani, R._x000D_ and Paknahad, Z._x000D_ and Kheiri, S._x000D_ and Khajehali, L._x000D_	International Journal of Preventive Medicine	Background: Vitamin D plays an important role in nervous health and depression. Vitamin D deficiency and anxiety affect diabetic status. The purpose of this study was to determine the effect of vitamin D supplementation on anxiety, depression, and inflammation in diabetic women with anxiety. Methods: In this randomized controlled trial, totally 51 women with type 2 diabetes (T2DM) and vitamin D d…
31478182	Vitamin D supplementation ameliorates severity of generalized anxiety disorder (GAD)	Eid, A._x000D_ and Khoja, S._x000D_ and AlGhamdi, S._x000D_ and Alsufiani, H._x000D_ and Alzeben, F._x000D_ and Alhejaili, N._x000D_ and Tayeb, H. O._x000D_ and Tarazi, F. I._x000D_	Metabolic Brain Disease	This study investigated the effects of vitamin D supplementation on Generalized Anxiety Disorder (GAD) clinical symptoms and neurochemical biomarkers including serotonin, neopterin and kynurenine. Thirty male and female patients diagnosed with GAD and had vitamin D deficiency were recruited from the psychiatric clinic at King Abdulaziz University Hospital and divided into two groups; one group of…
26724745	Vitamin D Supplementation for Premenstrual Syndrome-Related Mood Disorders in Adolescents with Severe Hypovitaminosis D	Tartagni, M._x000D_ and Cicinelli, M. V._x000D_ and Tartagni, M. V._x000D_ and Alrasheed, H._x000D_ and Matteo, M._x000D_ and Baldini, D._x000D_ and De Salvia, M._x000D_ and Loverro, G._x000D_ and Montagnani, M._x000D_	Journal of Pediatric & Adolescent Gynecology	STUDY OBJECTIVE: Premenstrual syndrome (PMS) might become severe enough to interfere with normal interpersonal relationships. This study was planned to assess whether administration of vitamin D (200,000 IU at first, followed by 25,000 IU every 2 weeks) for a 4-month period might lessen the appearance and the intensity of mood disorders associated with PMS in young girls with severe hypovitaminos…
29082262	Vitamin D Supplementation Improves Mood in Women with Type 2 Diabetes	Penckofer, S._x000D_ and Byrn, M._x000D_ and Adams, W._x000D_ and Emanuele, M. A._x000D_ and Mumby, P._x000D_ and Kouba, J._x000D_ and Wallis, D. E._x000D_	Journal of Diabetes Research	OBJECTIVE: The aim of this study was to determine the effect of vitamin D supplementation on improving mood (depression and anxiety) and health status (mental and physical) in women with type 2 diabetes mellitus (T2DM). METHODS: Fifty women with T2DM and significant depressive symptomology were enrolled into the 'Sunshine Study,' where weekly vitamin D supplementation (ergocalciferol, 50,000 IU) …
30336806	Vitamin D is a potential antidepressant in psychiatric outpatients	Abdul-Razzak, K. K. and Almanasrah, S. O. and Obeidat, B. A. and Khasawneh, A. G.	International Journal of Clinical Pharmacology & Therapeutics	BACKGROUND: Anxiety and depression are globally-common disorders. In Jordan, the number of people visiting psychiatric clinics has been increasing over the past few years. Low level of vitamin D is associated with musculoskeletal pain (MSP) and is increasingly linked to the pathology of mental disorders. OBJECTIVE: To assess the prevalence of vitamin D deficiency among psychiatric outpatients and…
27975236	Impact of High-Dose Vitamin D3 Supplementation in Patients with Crohn's Disease in Remission: A Pilot Randomized Double-Blind Controlled Study	Narula, N._x000D_ and Cooray, M._x000D_ and Anglin, R._x000D_ and Muqtadir, Z._x000D_ and Narula, A._x000D_ and Marshall, J. K._x000D_	Digestive Diseases & Sciences	AIM: To assess the tolerability and efficacy of high-dose vitamin D3 in patients with Crohn's disease (CD). METHODS: This was a randomized, double-blind placebo-controlled trial of high-dose vitamin D3 at 10,000 IU daily (n = 18) compared to 1000 IU daily (n = 16) for 12 months in patients with CD in remission. The primary outcome was change in serum 25-hydroxy-vitamin D levels. Secondary outcome…
30079886	Vitamin D as potential antidepressant in outpatients with musculoskeletal pain	Abdul-Razzak, K. K._x000D_ and Mayyas, F. A._x000D_ and Al-Farras, M. I._x000D_	International Journal of Clinical Pharmacology & Therapeutics	OBJECTIVE: To determine the incidence of vitamin D deficiency, anxiety, and depression disorders in an outpatient population with musculoskeletal pain (MSP), and to evaluate the effects of correcting a vitamin D deficiency on MSP and psychological symptoms. MATERIALS AND METHODS: A total of 261 outpatients with MSP and 100 controls were involved. The Hospital Anxiety and Depression Scale (HADS) w…
22790678	Effect of vitamin D supplement on depression scores in people with low levels of serum 25-hydroxyvitamin D: nested case-control study and randomised clinical trial	Kjaergaard, M._x000D_ and Waterloo, K._x000D_ and Wang, C. E._x000D_ and Almas, B._x000D_ and Figenschau, Y._x000D_ and Hutchinson, M. S._x000D_ and Svartberg, J._x000D_ and Jorde, R._x000D_	British Journal of Psychiatry	AIMS: To compare depressive symptoms in participants with low and high serum 25-hydroxyvitamin D (25(OH)D) levels and to examine whether supplementation with vitamin D(3) would improve symptoms in those with low serum 25(OH)D levels. METHOD: Participants with low 25(OH)D levels were randomised to either placebo or 40 000 IU vitamin D(3) per week for 6 months. Individuals with high serum 25(OH)D l…
601036660	Effect of monthly vitamin D<inf>3</inf> supplementation in healthy adults on adverse effects of earthquakes: Randomised controlled trial	Slow, S._x000D_ and Florkowski, C. M._x000D_ and Chambers, S. T._x000D_ and Priest, P. C._x000D_ and Stewart, A. W._x000D_ and Jennings, L. C._x000D_ and Livesey, J. H._x000D_ and Camargo, C. A._x000D_ and Scragg, R._x000D_ and Murdoch, D. R._x000D_	BMJ (Online)	Objective To determine whether supplementation with vitamin D improves resilience to the adverse effects of earthquakes. Design Opportunistic addition to an established randomised double blind placebo controlled trial. Setting Christchurch, New Zealand, where a prolonged series of catastrophic earthquakes beginning on 4 September 2010 occurred, which caused widespread destruction, fatalities, and…
30197783	Effect of vitamin D supplementation on depressive symptoms and psychological wellbeing in healthy adult women: a double-blind randomised controlled clinical trial	Choukri, M. A._x000D_ and Conner, T. S._x000D_ and Haszard, J. J._x000D_ and Harper, M. J._x000D_ and Houghton, L. A._x000D_	Journal of Nutritional Science	Epidemiological evidence has linked low vitamin D status to a range of mood disorders. However, studies examining whether vitamin D supplementation can improve mood-related outcomes in healthy populations are limited. We investigated whether vitamin D supplementation over winter is beneficial for improving mood-related outcomes in healthy women. A total of 152 healthy women (18-40 years) in Duned…
28777983	Vitamin D supplementation in bipolar depression: A double blind placebo controlled trial	Marsh, W. K._x000D_ and Penny, J. L._x000D_ and Rothschild, A. J._x000D_	Journal of Psychiatric Research	OBJECTIVE: Bipolar depression is difficult to treat. Vitamin D supplementation is well tolerated and may improve mood via its neurotransmitter synthesis regulation, nerve growth factor enhancement and antioxidant properties. Vitamin D adjunct reduces unipolar depression, but has not been tried in bipolar depression. METHODS: 18-70yos with DSM IV bipolar depression and Vitamin D deficiency (<30 ng…
31104056	The Effect of Vitamin D Supplement Consumption on Premenstrual Syndrome in Vitamin D-Deficient Young Girls: A Randomized, Double-Blind, Placebo-Controlled Clinical Trial	Abdollahi, R._x000D_ and Abiri, B._x000D_ and Sarbakhsh, P._x000D_ and Kashanian, M._x000D_ and Vafa, M._x000D_	Complementary Medical Research	BACKGROUND: Premenstrual syndrome (PMS) alludes to a cyclic advent of somatic and psychiatric symptoms that affect some women of reproductive age. Some studies demonstrated that vitamin D was associated with premenstrual symptoms. OBJECTIVE: The aim of this study was to evaluate the effect of vitamin D supplementation in the treatment of PMS in vitamin D-deficient young girls. METHODS: In this ra…
22073146	Effects of vitamin D supplementation on cognitive and emotional functioning in young adults--a randomised controlled trial	Dean, A. J._x000D_ and Bellgrove, M. A._x000D_ and Hall, T._x000D_ and Phan, W. M._x000D_ and Eyles, D. W._x000D_ and Kvaskoff, D._x000D_ and McGrath, J. J._x000D_	PLoS ONE [Electronic Resource]	BACKGROUND: Epidemiological research links vitamin D status to various brain-related outcomes. However, few trials examine whether supplementation can improve such outcomes and none have examined effects on cognition. This study examined whether Vitamin D supplementation led to improvements in diverse measures of cognitive and emotional functioning, and hypothesised that supplementation would lea…
31340012	Vitamin D supplementation for the prevention of depression and poor physical function in older persons: the D-Vitaal study, a randomized clinical trial	de Koning, E. J._x000D_ and Lips, P._x000D_ and Penninx, B._x000D_ and Elders, P. J. M._x000D_ and Heijboer, A. C._x000D_ and den Heijer, M._x000D_ and Bet, P. M._x000D_ and van Marwijk, H. W. J._x000D_ and van Schoor, N. M._x000D_	American Journal of Clinical Nutrition	BACKGROUND: Depressive symptoms and impaired physical functioning are prevalent among older adults. Supplementation with vitamin D might improve both conditions, particularly in persons with low vitamin D status. OBJECTIVE: The D-Vitaal study primarily aimed to investigate the effect of vitamin D supplementation on depressive symptoms, functional limitations, and physical performance in a high-ri…
10750199	A trial of the use of aekol in preventing psychoautonomic disorders	Airapetiants, M. G._x000D_ and Khaspekova, N. B._x000D_	Zhurnal Vysshei Nervnoi Deiatelnosti Imeni I. P. Pavlova	Autonomic dysfunction in chronic emotional stress is well documented. The aim of this study was to analyze the effects of natural antioxidant vitamin E (aekol). Twenty persons (16 women and 4 men, mean age 38 +/- 4 years) who reported recent occurrence of emotional stress were examined before and after a 4-week treatment with aekol (5 ml twice a day). Heart rate variability (taking into account v…
0	Acid folic supplementation in major depressive disorder treatment: A double-blind randomized clinical trial	Sepehrmanesh, Z._x000D_ and Omidi, A._x000D_ and Gholampoor, N._x000D_	Iranian Red Crescent Medical Journal	Background: Augmentation therapy involves the addition of a second drug, such as mood stabilizers, antipsychotics, and nutritional supplements, to a primary antidepressant treatment. Studies on adding folic acid to a preexisting antidepressive regimen as a form of augmentation therapy have had different and even controversial results. Objective(s): This study aimed to determine the effects that a…
20071638	Effect of micronutrients on behavior and mood in adults With ADHD: evidence from an 8-week open label trial with natural extension	Rucklidge, J._x000D_ and Taylor, M._x000D_ and Whitehead, K._x000D_	Journal of Attention Disorders	OBJECTIVE: To investigate the effect of a 36-ingredient micronutrient formula consisting mainly of minerals and vitamins in the treatment of adults with both ADHD and severe mood dysregulation (SMD). METHOD: 14 medication-free adults (9 men, 5 women; 18-55 years) with ADHD and SMD completed an 8-week open-label trial. RESULTS: A minority reported transitory mild side effects. Significant improvem…
614683992	Micronutrient-fortified milk and academic performance among Chinese middle school students: A cluster-randomized controlled trial	Wang, X._x000D_ and Hui, Z._x000D_ and Dai, X._x000D_ and Terry, P. D._x000D_ and Zhang, Y._x000D_ and Wang, M._x000D_ and Deng, F._x000D_ and Gu, W._x000D_ and Lei, S._x000D_ and Li, L._x000D_ and Ma, M._x000D_ and Zhang, B._x000D_	Nutrients	Many children suffer from nutritional deficiencies that may negatively affect their academic performance. This cluster-randomized controlled trial aimed to test the effects of micronutrient-fortified milk in Chinese students. Participants received either micronutrient-fortified (n = 177) or unfortified (n = 183) milk for six months. Academic performance, motivation, and learning strategies were e…
629836564	Mineral-Vitamin Treatment Associated with Remission in Attention-Deficit/Hyperactivity Disorder Symptoms and Related Problems: 1-Year Naturalistic Outcomes of a 10-Week Randomized Placebo-Controlled Trial	Darling, K. A._x000D_ and Eggleston, M. J. F._x000D_ and Retallick-Brown, H._x000D_ and Rucklidge, J. J._x000D_	Journal of Child and Adolescent Psychopharmacology	Objective: This article presents 1-year follow-up of a randomized placebo-controlled trial with open-label extension evaluating the efficacy of a broad-spectrum micronutrient (vitamins and minerals) intervention. The object was to determine if dominant treatment at follow-up was associated with differential psychological outcomes. Method(s): Ninety percent of the original sample of 93 children wi…
22782571	Shaken but unstirred? Effects of micronutrients on stress and trauma after an earthquake: RCT evidence comparing formulas and doses	Rucklidge, J. J._x000D_ and Andridge, R._x000D_ and Gorman, B._x000D_ and Blampied, N._x000D_ and Gordon, H._x000D_ and Boggis, A._x000D_	Human Psychopharmacology	OBJECTIVE: To compare two micronutrient (vitamins and minerals) formulas (Berocca TM and CNE TM) and assess their impact on emotions and stress related to the 6.3 earthquake on February 22(nd) 2011 in Christchurch, New Zealand. METHODS: 91 adults experiencing heightened anxiety or stress 2-3 months following the earthquake were randomized to Berocca TM, CNE TM low dose (CNE4), or CNE TM high dose…
607386745	Clinically Significant Symptom Reduction in Children with Attention-Deficit/Hyperactivity Disorder Treated with Micronutrients: An Open-Label Reversal Design Study	Gordon, H. A._x000D_ and Rucklidge, J. J._x000D_ and Blampied, N. M._x000D_ and Johnstone, J. M._x000D_	Journal of Child and Adolescent Psychopharmacology	Objective: The purpose of this study was to investigate the clinical effect and safety of a broad spectrum, 36 ingredient micronutrient (vitamins and minerals) in treating children with attention-deficit/hyperactivity disorder (ADHD). Method(s): This open-label, on-off-on-off (reversal design) study followed 14 participants (8-12 years of age) with ADHD, diagnosed using standardized instruments, …
31543568	The Impact of 6-month Micronutrient Supplementation on Viral, Immunological, and Mental Health Profile of a Cohort of Highly Active Antiretroviral Therapy-Naive HIV-Positive Patients in Northern Nigeria	Olisah, V. O._x000D_ and Abiola, T._x000D_ and Okpataku, C. I._x000D_ and Obiako, R. O._x000D_ and Audu, I. A._x000D_ and Yakasai, B. A._x000D_	Nigerian Medical Journal	Background: HIV is a chronic disease with inflammatory reactions involving numerous elements of the immune system, resulting in an increased risk for other physical and psychiatric morbidities. Micronutrients, some of which possess anti-inflammatory properties, may help prevent the development of psychological disorders such as anxiety and depression in people living with HIV disease. Objectives:…
10907676	The effects of an oral multivitamin combination with calcium, magnesium, and zinc on psychological well-being in healthy young male volunteers: a double-blind placebo-controlled trial	Carroll, D. and Ring, C. and Suter, M. and Willemsen, G.	Psychopharmacology	RATIONALE: Vitamin and mineral supplements may be associated with improved psychological status. OBJECTIVE: The present study tested the effects of a multivitamin and mineral supplement (Berocca) on psychological well-being. METHODS: In a double-blind randomised-control trial, 80 healthy male volunteers were assigned to either Berocca or placebo. Questionnaires measuring psychological state were …
29929873	Effects of vitamin supplementation on inflammatory markers and psychological wellbeing among distressed women: a randomized controlled trial	Oliver-Baxter, J. M._x000D_ and Whitford, H. S._x000D_ and Turnbull, D. A._x000D_ and Bond, M. J._x000D_	The Journal of Integrative Medicine	BACKGROUND: Multivitamins are a popular supplement taken to promote physical and mental health. During periods of stress, they may have a protective role for health and wellbeing, although the current evidence of their efficacy is mixed. OBJECTIVE: To determine whether multivitamin supplementation impacts psychological and inflammatory markers of women who are experiencing psychological distress.…
25903286	Acute mood but not cognitive improvements following administration of a single multivitamin and mineral supplement in healthy women aged 50 and above: a randomised controlled trial	Macpherson, H._x000D_ and Rowsell, R._x000D_ and Cox, K. H._x000D_ and Scholey, A._x000D_ and Pipingas, A._x000D_	Age	A number of randomised controlled trials have indicated that multivitamin/mineral supplementation for a period of 4 weeks or greater can enhance mood and cognition. To date, no studies have investigated whether a single multivitamin dose can benefit mental function in older adults. This study investigated the acute effects of a single multivitamin and mineral and herbal (MVMH) supplement versus p…
23514770	Multiple micronutrient supplementation reduces anemia and anxiety in rural China's elementary school children	Zhang, L._x000D_ and Kleiman-Weiner, M._x000D_ and Luo, R._x000D_ and Shi, Y._x000D_ and Martorell, R._x000D_ and Medina, A._x000D_ and Rozelle, S._x000D_	Journal of Nutrition	Despite growing wealth and a strengthening government commitment to improve livelihoods and welfare, many students across rural China have inadequate access to micronutrient-rich diets. Poor diets can lead to nutritional problems, such as iron-deficiency anemia, that can adversely affect health, attention, learning, and mental health. The overall goal of this paper is to assess the impact of mult…
21899733	A multi-nutrient supplement reduced markers of inflammation and improved physical performance in active individuals of middle to older age: a randomized, double-blind, placebo-controlled study	Dunn-Lewis, C._x000D_ and Kraemer, W. J._x000D_ and Kupchak, B. R._x000D_ and Kelly, N. A._x000D_ and Creighton, B. A._x000D_ and Luk, H. Y._x000D_ and Ballard, K. D._x000D_ and Comstock, B. A._x000D_ and Szivak, T. K._x000D_ and Hooper, D. R._x000D_ and Denegar, C. R._x000D_ and Volek, J. S._x000D_	Nutrition Journal	BACKGROUND: While exercise acts to combat inflammation and aging, the ability to exercise may itself be compromised by inflammation and inflammation's impact on muscle recovery and joint inflammation. A number of nutritional supplements have been shown to reduce inflammation and improve recovery. The purpose of the current investigation was to examine the effect of a multi-nutrient supplement con…
18463429	Effect of micronutrient supplementation on mood in nursing home residents	Gosney, M. A. and Hammond, M. F. and Shenkin, A. and Allsup, S.	Gerontology	One third of older people in nursing and/or residential homes have significant symptoms of depression. In younger people, deficiencies in selenium, vitamin C and folate are associated with depression. This study examines the association between micronutrient status and mood before and after supplementation. The objective was to determine whether the administration of selenium, vitamin C and folat…
24554519	Psychological functioning 1 year after a brief intervention using micronutrients to treat stress and anxiety related to the 2011 Christchurch earthquakes: a naturalistic follow-up	Rucklidge, J. J._x000D_ and Blampied, N._x000D_ and Gorman, B._x000D_ and Gordon, H. A._x000D_ and Sole, E._x000D_	Human Psychopharmacology	OBJECTIVE: We investigated whether micronutrients given acutely following the Christchurch earthquakes continued to confer benefit 1 year following the treatment. METHODS: Sixty-four adults from the original 91 participants experiencing heightened anxiety or stress 2-3 months following the 22nd February 2011 earthquake and who had been randomized to receive three different doses of micronutrients…
22095836	The effect of multivitamin supplementation on mood and stress in healthy older men	Harris, E._x000D_ and Kirk, J._x000D_ and Rowsell, R._x000D_ and Vitetta, L._x000D_ and Sali, A._x000D_ and Scholey, A. B._x000D_ and Pipingas, A._x000D_	Human Psychopharmacology	OBJECTIVE: There is a demonstrated association between poor mood and deficiency in several micronutrients. Multivitamin supplements contain a wide range of nutrients, suggesting that they may be effective in improving mood; however, few studies have investigated this potential in randomized, controlled trials. This study investigates the effects of a multivitamin, mineral, and herbal supplement o…
0	A Pilot Randomized Treatment-Controlled Trial Comparing Vitamin B6 with Broad-Spectrum Micronutrients for Premenstrual Syndrome	Retallick-Brown, H._x000D_ and Blampied, N._x000D_ and Rucklidge, J. J._x000D_	Journal of Alternative and Complementary Medicine	Premenstrual syndrome (PMS) affects 20%-30% of women but current medical treatments are limited in their efficacy. The objective of this study was to compare efficacy of a broad-spectrum micronutrient formula (consisting mainly of minerals and vitamins) to a single vitamin (B6) for treatment of PMS, for which B6 has already been shown to be efficacious. Method(s): This double-blind, randomized, t…
23362497	Effects of vitamin and mineral supplementation on stress, mild psychiatric symptoms, and mood in nonclinical samples: a meta-analysis	Long, S. J._x000D_ and Benton, D._x000D_	Psychosomatic Medicine	OBJECTIVE: Biochemical processes in the brain affect mood. Minor dietary inadequacies, which are responsible for a small decline in an enzyme's efficiency, could cumulatively influence mood states. When diet does not provide an optimal intake of micronutrients, supplementation is expected to benefit mood. This meta-analysis evaluated the influence of diet supplementation on mood in nonclinical sa…
29313751	A Randomized Double-Blind, Placebo Controlled, Four-Arm Parallel Study Investigating the Effect of a Broad-Spectrum Wellness Beverage on Mood State in Healthy, Moderately Stressed Adults	Evans, M._x000D_ and Antony, J._x000D_ and Guthrie, N._x000D_ and Landes, B._x000D_ and Aruoma, O. I._x000D_	Journal of the American College of Nutrition	OBJECTIVE: The objective of this study was to investigate the effect of a broad-spectrum wellness beverage (Zeal Wellness [ZW]) on standardized measures of mood states, including overall feelings of vitality, in healthy, moderately stressed adults. METHODS: A randomized, double-blind, placebo-controlled clinical trial was conducted among 99 eligible participants prescreened for moderate stress. P…
30954363	Clinical outcome and cost-effectiveness of a 1-year nutritional intervention programme in COPD patients with low muscle mass: The randomized controlled NUTRAIN trial	van Beers, M._x000D_ and Rutten-van Molken, M._x000D_ and van de Bool, C._x000D_ and Boland, M._x000D_ and Kremers, S. P. J._x000D_ and Franssen, F. M. E._x000D_ and van Helvoort, A._x000D_ and Gosker, H. R._x000D_ and Wouters, E. F._x000D_ and Schols, A._x000D_	Clinical Nutrition	BACKGROUND AND AIMS: The efficacy of nutritional intervention to enhance short- and long-term outcomes of pulmonary rehabilitation in COPD is still unclear, hence this paper aims to investigate the clinical outcome and cost-effectiveness of a 12-month nutritional intervention strategy in muscle-wasted COPD patients. METHODS: Prior to a 4-month pulmonary rehabilitation programme, 81 muscle-wasted …
53015351	Irritable Eye Syndrome: Neuroimmune Mechanisms and Benefits of Selected Nutrients	Feher, J._x000D_ and Pinter, E._x000D_ and Kovacs, I._x000D_ and Helyes, Z._x000D_ and Kemeny, A._x000D_ and Markovics, A._x000D_ and Plateroti, R._x000D_ and Librando, A._x000D_ and Cruciani, F._x000D_	Ocular Surface.	Previous studies showed comorbidity of some ocular, enteral, and affective symptoms comprising irritable eye syndrome. Aims of the present study were to learn more about the pathogenic mechanisms of this syndrome and to evaluate benefits of food supplements on these disorders. In in vitro assay, Lactobacillus acidophilus lysate inhibited interleukin (IL)-1beta and tumor necrosis factor (TNF)-alph…
30057015	The effects of probiotic and selenium co-supplementation on mental health parameters and metabolic profiles in type 2 diabetic patients with coronary heart disease: A randomized, double-blind, placebo-controlled trial	Raygan, F._x000D_ and Ostadmohammadi, V._x000D_ and Asemi, Z._x000D_	Clinical Nutrition	BACKGROUND AND AIMS: The objective of this investigation was to assess the effects of probiotic and selenium co-supplementation on indicators of mental health and metabolic profiles in diabetic people with coronary heart disease (CHD). METHODS: This randomized, double-blind, placebo-controlled trial was conducted among 54 diabetic people with CHD. Patients were randomly allocated into two groups …
20657535	MF Afragil R in the treatment of 34 menopause symptoms: a pilot study	Belcaro, G._x000D_ and Cesarone, M. R._x000D_ and Cornelli, U._x000D_ and Dugall, M._x000D_	Panminerva Medica	AIM: A combination of calcium, vitamin D3, lycopene , astaxantin and Citrus bioflavoid (MF Afragil R) was administered for a period of 8 weeks to 65 women to determine its effects in reducing signs/symptoms of climacteric status. METHODS: Two groups of women were compared in a registry study (33 treated with MF Afragil R and 32 with no treatment). The climacteric condition was determined by using…
31390762	Supplementation with Synbiotics and/or Branched Chain Amino Acids in Hepatic Encephalopathy: A Pilot Randomised Placebo-Controlled Clinical Study	Vidot, H._x000D_ and Cvejic, E._x000D_ and Finegan, L. J._x000D_ and Shores, E. A._x000D_ and Bowen, D. G._x000D_ and Strasser, S. I._x000D_ and McCaughan, G. W._x000D_ and Carey, S._x000D_ and Allman-Farinelli, M._x000D_ and Shackel, N. A._x000D_	Nutrients	INTRODUCTION: Hepatic encephalopathy (HE) is common in patients with cirrhosis and is characterised by reduced hepatic ammonia clearance. This is accompanied by alterations in gut bacteria that may be ameliorated with synbiotics (pro- and prebiotics). Branched chain amino acids (BCAAs) are thought to have a role in the detoxification of ammonia. We investigated the effects of the administration o…
29432877	The effects of vitamin D and probiotic co-supplementation on mental health parameters and metabolic status in type 2 diabetic patients with coronary heart disease: A randomized, double-blind, placebo-controlled trial	Raygan, F._x000D_ and Ostadmohammadi, V._x000D_ and Bahmani, F._x000D_ and Asemi, Z._x000D_	Progress in Neuro-Psychopharmacology & Biological Psychiatry	BACKGROUND: This study was carried out to evaluate the effects of vitamin D and probiotic co-supplementation on mental health parameters and metabolic status in diabetic people with coronary heart disease (CHD). METHODS: This randomized, double-blind, placebo-controlled trial was carried out among 60 diabetic people with CHD, aged 45-85years old. Subjects were randomly allocated into two groups t…
21311416	Randomized controlled study on clinical efficacy of isoflavones plus Lactobacillus sporogenes, associated or not with a natural anxiolytic agent in menopause	Agosta, C._x000D_ and Atlante, M._x000D_ and Benvenuti, C._x000D_	Minerva Ginecologica	AIM: The aim of this paper was to evaluate the activity of magnolia bark extract added to isoflavones and lactobacilli in menopausal women with typical menopausal symptoms and concomitant borderline psychoaffective and/or sleep alterations, of severity not requiring a psychopharmacological therapy. METHODS: Menopausal women were enrolled in a multicenter, controlled, parallel-group study and rand…
2003440598	Effect of tryptophan, vitamin b<inf>6</inf>, and nicotinamide-containing supplement loading between meals on mood and autonomic nervous system activity in young adults with subclinical depression: A randomized, double-blind, and placebo-controlled study	Tsujita, N._x000D_ and Akamatsu, Y._x000D_ and Nishida, M. M._x000D_ and Hayashi, T._x000D_ and Moritani, T._x000D_	Journal of Nutritional Science and Vitaminology	Tryptophan (TRP), a precursor of serotonin is believed to have an antidepressant effect. The pathway for brain uptake of TRP is shared by other large neutral amino acids; therefore, the best time to take TRP may be between meals. No previous study has, however, designated the time of TRP dosing to improve mood. Further, the effects of TRP on autonomic nervous system (ANS) activity are unclear. Th…
32089804	Effect of Vitamin D and Magnesium Supplementation on Behavior Problems in Children with Attention-Deficit Hyperactivity Disorder	Hemamy, M. and Heidari-Beni, M. and Askari, G. and Karahmadi, M. and Maracy, M.	International Journal of Preventive Medicine	Background: Attention-deficit hyperactivity disorder (ADHD) is a neurodevelopmental disorder characterized by the three main symptom domains including inattention, hyperactivity, and impulsivity. Recent findings suggested that nutrients might play an important role in the pathology of ADHD. The present study aimed to examine the effects of Vitamin D and magnesium supplementation on behavior probl…
16579066	Effect of MAGNE-B6 on the clinical and biochemical manifestations of the syndrome of attention deficit and hyperactivity in children	Nogovitsina, O. R._x000D_ and Levitina, E. V._x000D_	Eksperimentalnaia i Klinicheskaia Farmakologiia	MAGNE-B6 was used for the therapy of a group of 31 children aged from 6 to 12 with attention deficiency and hyperactivity syndrome. The control group included 20 children with similar manifestations of the same pathology, which received a polyvitamin complex. The efficacy of therapy was assessed in the 30th day with the aid of a complex clinical-neuropsychological and biochemical investigations. …
26978056	Very low magnesium levels in red blood cells as a significant factor in the etiopathogenesis of borderline disorders	Kopitsyna, U. E. and Grishina, T. R. and Torshin, I. Y. and Kalacheva, A. G. and Gromova, O. A.	Zhurnal Nevrologii i Psikhiatrii Imeni S.S. Korsakova	AIM: Basic studies indicate magnesium deficiency as one of the important, but often neglected, risk factors aggravating the course of borderline disorders (BD). A clinical verification of this notion has been conducted. MATERIAL AND METHODS: Authors studied 62 patients with BD, aged 25-65 years, of inpatient and outpatient settings. Contents of magnesium and other blood electrolytes were determin…
620653203	Scottsdale Magnesium Study: Absorption, Cellular Uptake, and Clinical Effectiveness of a Timed-Release Magnesium Supplement in a Standard Adult Clinical Population	Weiss, D. and Brunk, D. K. and Goodman, D. A.	Journal of the American College of Nutrition	Objective: Suboptimal magnesium status is likely widespread in the United States and increasing evidence links it to many chronic diseases. Therapeutically addressing magnesium status can be challenging, as higher supplementation often leads to bowel intolerance. This study evaluated the absorption, cellular uptake, and clinical effectiveness of a timed-release formulation containing dimagnesium …
24259118	Vitamin E and selenium supplementation in geriatric patients : A double-blind preliminary clinical trial	Tolonen, M._x000D_ and Halme, M._x000D_ and Sarna, S._x000D_	Biological Trace Element Research	Sodium selenate (8 mg/d), organic selenium (50 mug/d) andd-alpha-tocopherol acetate (400 mg/d) were administered for 1 yr to 15 geriatric patients. Fifteen comparable controls received placebo. The mean age of both groups was 76 yr. The patients were assessed every 2 mo independently by two nurses using the Sandoz Clinical Assessment Geriatric-scale (SCAG). The propositae, showed significant impr…
23226848	Role of antioxidants in generalised anxiety disorder and depression	Gautam, M._x000D_ and Agrawal, M._x000D_ and Sharma, P._x000D_ and Gautam, A. S._x000D_ and Gautam, S._x000D_	Indian Journal of Psychiatry	BACKGROUND: Anxiety and depression form commonest stress-induced psychiatric disorders. To combat the biochemical changes which occur as a result of stress, there is antioxidant defence in the biological system. Secondary defence is by the nonenzymatic antioxidants like vitamins E (alphatocopherol), C (ascorbic acid), and beta-carotene. Therefore, the authors interest was aroused to examine the s…
30699842	Nutraceuticals for major depressive disorder- more is not merrier: An 8-week double-blind, randomised, controlled trial	Sarris, J._x000D_ and Byrne, G. J._x000D_ and Stough, C._x000D_ and Bousman, C._x000D_ and Mischoulon, D._x000D_ and Murphy, J._x000D_ and Macdonald, P._x000D_ and Adams, L._x000D_ and Nazareth, S._x000D_ and Oliver, G._x000D_ and Cribb, L._x000D_ and Savage, K._x000D_ and Menon, R._x000D_ and Chamoli, S._x000D_ and Berk, M._x000D_ and Ng, C. H._x000D_	Journal of Affective Disorders	BACKGROUND: One of the most pressing questions in 'Nutritional Psychiatry' is whether using combinations of different nutraceuticals with putative antidepressant activity may provide an enhanced synergistic antidepressant effect. METHODS: A phase II/III, Australian multi-site, 8-week, double-blind, RCT involving 158 outpatients with a DSM-5 diagnosis of MDD. The intervention consisted of a nutrac…
29336628	Effect of Multi-Ingredient Supplement Containing Satiereal, Naringin, and Vitamin D on Body Composition, Mood, and Satiety in Overweight Adults	Gonzalez, A. M._x000D_ and Sell, K. M._x000D_ and Ghigiarelli, J. J._x000D_ and Spitz, R. W._x000D_ and Accetta, M. R._x000D_ and Mangine, G. T._x000D_	Journal of Dietary Supplements	The purpose of this investigation was to examine the effects of 28 days of a dietary supplement on body composition, mood, and satiety in overweight adults. Twenty healthy adults (25.5 +/- 3.8 years; 87.3 +/- 20.7 kg; 169.9 +/- 10.6 cm; 29.9 +/- 5.1 body mass index) participated in this randomized, double-blind, placebo-controlled investigation. Ten participants were provided with a dietary suppl…
12183982	Kinetics of L-tryptophan in depressive patients: A possible correlation between the plasma concentration of L-tryptophan and some psychiatric rating scales	Hoes, M. J. A. J. M._x000D_ and Loeffen, T._x000D_ and Vree, T. B._x000D_	Psychopharmacology	The plasma concentration and flux of L-tryptophan are abnormal in primary depressive patients, according to the literature. The plasma concentrations of L-tryptophan over a 6-h period after ingestion of 5 g L-tryptophan were investigated and did not differ significantly between depressive patients and controls during the absorption, distribution, and elimination phases. There was no correlation b…
24490888	Effects of daily intake of yoghurt enriched with bioactive components on chronic stress responses: a double-blinded randomized controlled trial	Jaatinen, N._x000D_ and Korpela, R._x000D_ and Poussa, T._x000D_ and Turpeinen, A._x000D_ and Mustonen, S._x000D_ and Merilahti, J._x000D_ and Peuhkuri, K._x000D_	International Journal of Food Sciences & Nutrition	Chronic stress has a negative influence on health. The aim was to determine stress reducing effects of yoghurt enriched with bioactive components as compared to normal yoghurt. High-trait anxiety individuals (n = 67) aged 18-63 years participated in a randomized, placebo-controlled, double-blinded intervention with parallel groups. They received either yoghurt enriched with alpha-lactalbumin, cas…
14601471	Level of total and ionized magnesium fraction based on biochemical analysis of blood and hair and effect of supplemented magnesium (Slow Mag B6) on selected parameters in hypertension of patients treated with various groups of drugs	Michon, P.	Annales Academiae Medicae Stetinensis	The aim of this work was to determine the concentration of total and ionized magnesium in hair and blood of patients with primary hypertension and the influence of oral magnesium supplementation (Slow-Mag B6) on clinical parameters and blood pressure values. 92 patients were recruited from the Family Care Unit, Pomeranian Academy of Medicine in Szczecin. Each patient was treated during at least 6…
29000734	Impact of antioxidant therapy on symptoms of anxiety and depression. A randomized controlled trial in patients with peripheral arterial disease	Leng, G. C._x000D_ and Lee, A. J. L._x000D_ and Fowkes, F. G. R._x000D_ and Deary, I. J._x000D_ and Horrobin, D. D._x000D_	Journal of Nutritional and Environmental Medicine	The aim of this study was to determine the effect of an antioxidant preparation on the progression of peripheral arterial disease, and to identify any effects on mood. A randomized, placebo-controlled trial of antioxidant was performed in 120 men and women with intermittent claudication and an ankle brachial pressure index (ABPI) <= 0.9 in at least one limb. Patients were treated for 2 years with…

## Sheet: Whole Diet
PubMed ID	Title	Authors	Journal	Abstract
24482678	Effects of a post-weaning cafeteria diet in young rats: metabolic syndrome, reduced activity and low anxiety-like behaviour	Lalanza, J. F._x000D_ and Caimari, A._x000D_ and del Bas, J. M._x000D_ and Torregrosa, D._x000D_ and Cigarroa, I._x000D_ and Pallas, M._x000D_ and Capdevila, L._x000D_ and Arola, L._x000D_ and Escorihuela, R. M._x000D_	PLoS ONE [Electronic Resource]	Among adolescents, overweight, obesity and metabolic syndrome are rapidly increasing in recent years as a consequence of unhealthy palatable diets. Animal models of diet-induced obesity have been developed, but little is known about the behavioural patterns produced by the consumption of such diets. The aim of the present study was to determine the behavioural and biochemical effects of a cafeter…
18657800	Delta FosB-mediated alterations in dopamine signaling are normalized by a palatable high-fat diet	Teegarden, S. L._x000D_ and Nestler, E. J._x000D_ and Bale, T. L._x000D_	Biological Psychiatry	BACKGROUND: Sensitivity to reward has been implicated as a predisposing factor for behaviors related to drug abuse as well as overeating. However, the underlying mechanisms contributing to reward sensitivity are unknown. We hypothesized that a dysregulation in dopamine signaling might be an underlying cause of heightened reward sensitivity whereby rewarding stimuli could act to normalize the syst…
19205668	Withdrawal from free-choice high-fat high-sugar diet induces craving only in obesity-prone animals	Pickering, C._x000D_ and Alsio, J._x000D_ and Hulting, A. L._x000D_ and Schioth, H. B._x000D_	Psychopharmacology	INTRODUCTION: Vulnerability for weight gain is an individual trait. Obese people undertake dieting, but permanent weight loss is difficult to attain due to repeated phases of relapse to excess consumption. MATERIALS AND METHODS: In this study, male Wistar rats were trained to operantly self-administer pellets followed by free-choice access in the homecage to high-fat high-sugar (HFHS) diet consis…
18842344	Consummatory, anxiety-related and metabolic adaptations in female rats with alternating access to preferred food	Cottone, P._x000D_ and Sabino, V._x000D_ and Steardo, L._x000D_ and Zorrilla, E. P._x000D_	Psychoneuroendocrinology	Avoidance of and relapse to palatable foods is a qualitative aspect of dieting, a putative risk factor for eating disorders or obesity. The present studies tested the hypotheses that rats with alternating access to highly preferred foods would show: (1) hypophagia, a function of the relative hedonic value of the underaccepted diet, (2) increased anxiety-like behavior and psychomotor arousal when …
600675431	High versus low fat/sugar food affects the behavioral, but not the cortisol response of marmoset monkeys in a conditioned-place-preference task	Duarte, R. B. M._x000D_ and Patrono, E._x000D_ and Borges, A. C._x000D_ and Tomaz, C._x000D_ and Ventura, R._x000D_ and Gasbarri, A._x000D_ and Puglisi-Allegra, S._x000D_ and Barros, M._x000D_	Physiology and Behavior	The effect of a high (chocolate) versus low fat/sugar (chow) food on a conditioned-place-preference (CPP) task was evaluated in marmoset monkeys. Anxiety-related behaviors and cortisol levels before and after the CPP task were also measured. Subjects were habituated to a two-compartment CPP box and then, on alternate days, had access to only one compartment during daily 15-min conditionings, for …
23654201	Evidence for a compulsive-like behavior in rats exposed to alternate access to highly preferred palatable food	Rossetti, C._x000D_ and Spena, G._x000D_ and Halfon, O._x000D_ and Boutrel, B._x000D_	Addiction Biology	Converging evidence suggests that recurrent excessive calorie restriction causes binge eating by promoting behavioral disinhibition and overeating. This interpretation suggests that cognitive adaptations may surpass physiological regulations of metabolic needs after recurrent cycles of dieting and binging. Intermittent access to palatable food has long been studied in rats, but the consequences o…
25998605	Effects of palatable cafeteria diet on cognitive and noncognitive behaviors and brain neurotrophins' levels in mice	Leffa, D. D._x000D_ and Valvassori, S. S._x000D_ and Varela, R. B._x000D_ and Lopes-Borges, J._x000D_ and Daumann, F._x000D_ and Longaretti, L. M._x000D_ and Dajori, A. L._x000D_ and Quevedo, J._x000D_ and Andrade, V. M._x000D_	Metabolic Brain Disease	The consumption of palatable high-fat and high-sugar foods have increased dramatically over the past years. Overconsumption of calorically dense food contributes to increasing rates of overweight and obesity that are associated with psychiatry disorders, in particular mood and anxiety disorders. This study evaluated the impact of palatable cafeteria diet (CAF) intake on cognitive and noncognitive…
26327809	Beneficial Effects of Highly Palatable Food on the Behavioral and Neural Adversities induced by Early Life Stress Experience in Female Rats	Kim, J. Y._x000D_ and Lee, J. H._x000D_ and Kim, D._x000D_ and Kim, S. M._x000D_ and Koo, J._x000D_ and Jahng, J. W._x000D_	International Journal of Biological Sciences [Electronic Resource]	This study examined the effects of highly palatable food during adolescence on the psycho-emotional and neural disturbances caused by early life stress experience in female rats. Female Sprague-Dawley pups were separated from dam for 3 h daily during the first two weeks of birth (MS) or left undisturbed (NH). Half of MS females received free access to chocolate cookies in addition to ad libitum c…
25031890	Highly Palatable Food during Adolescence Improves Anxiety-Like Behaviors and Hypothalamic-Pituitary-Adrenal Axis Dysfunction in Rats that Experienced Neonatal Maternal Separation	Lee, J. H._x000D_ and Kim, J. Y._x000D_ and Jahng, J. W._x000D_	Endocrinology and Metabolism	BACKGROUND: This study was conducted to examine the effects of ad libitum consumption of highly palatable food (HPF) during adolescence on the adverse behavioral outcome of neonatal maternal separation. METHODS: Male Sprague-Dawley pups were separated from dam for 3 hours daily during the first 2 weeks of birth (maternal separation, MS) or left undisturbed (nonhandled, NH). Half of MS pups receiv…
17207778	Decreases in dietary preference produce increased emotionality and risk for dietary relapse	Teegarden, S. L._x000D_ and Bale, T. L._x000D_	Biological Psychiatry	BACKGROUND: Obesity is a modern health epidemic, with the overconsumption of highly palatable, calorically dense foods as a likely contributor. Despite the known consequences of obesity, behavioral noncompliance remains high, supporting the powerful rewarding properties of such foods. We hypothesized that exposure to preferred diets would result in an amelioration of stress responsivity via activ…
51397807	Effects of comfort food on food intake, anxiety-like behavior and the stress response in rats	Ortolani, D._x000D_ and Oyama, L. M._x000D_ and Ferrari, E. M._x000D_ and Melo, L. L._x000D_ and Spadari-Bratfisch, R. C._x000D_	Physiology and Behavior	It has been suggested that access to high caloric food attenuates stress response. The present paper investigates whether access to commercial chow enriched with glucose and fat, here referred to as comfort food alters behavioral, metabolic, and hormonal parameters of rats submitted to three daily sessions of foot-shock stress. Food intake, anxiety-like behaviors, and serum levels of insulin, lep…
26086200	Western diet-induced anxiolytic effects in mice are associated with alterations in tryptophan metabolism	Ohland, C. L._x000D_ and Pankiv, E._x000D_ and Baker, G._x000D_ and Madsen, K. L._x000D_	Nutritional Neuroscience	OBJECTIVES: Western-style diets high in saturated fat and refined carbohydrate have been shown to alter gut microbiota as well as being associated with altered behaviour and learning ability. The objective of this study was to determine the effects of short-term intake of a Western-style diet on intestinal cytokine expression, tryptophan metabolism, and levels of neurotransmitters in the brain. M…
29454579	Nucleus accumbens inflammation mediates anxiodepressive behavior and compulsive sucrose seeking elicited by saturated dietary fat	Decarie-Spain, L._x000D_ and Sharma, S._x000D_ and Hryhorczuk, C._x000D_ and Issa-Garcia, V._x000D_ and Barker, P. A._x000D_ and Arbour, N._x000D_ and Alquier, T._x000D_ and Fulton, S._x000D_	Molecular Metabolism	OBJECTIVE: The incidence of depression is significantly compounded by obesity. Obesity arising from excessive intake of high-fat food provokes anxiodepressive behavior and elicits molecular adaptations in the nucleus accumbens (NAc), a region well-implicated in the hedonic deficits associated with depression and in the control of food-motivated behavior. To determine the etiology of diet-induced …
19939573	Palatable cafeteria diet ameliorates anxiety and depression-like symptoms following an adverse early environment	Maniam, J._x000D_ and Morris, M. J._x000D_	Psychoneuroendocrinology	Early trauma contributes to psychosocial disorders later in life. An adverse early environment induced by maternal separation (MS) is known to alter behavioural and stress responses in rats. Palatable food dampens stress responses. We investigated the influence of palatable cafeteria high-fat diet (HFD) on behavioural responses following MS or non-handling (NH), versus 15min brief separation. Aft…
51967375	Effects of early life interventions and palatable diet on anxiety and on oxidative stress in young rats	Marcolin, M. D. L._x000D_ and Benitz, A. D. N. D._x000D_ and Arcego, D. M._x000D_ and Noschang, C._x000D_ and Krolow, R._x000D_ and Dalmaz, C._x000D_	Physiology and Behavior	Early life events can change biochemical, endocrine and behavioral aspects throughout the life of an animal. Since there is a strong relationship between stress, neonatal handling and feeding behavior, the aim of this study was to investigate the effects of these three factors on behavioral parameters (anxiety and locomotion), oxidative stress in brain structures (prefrontal cortex and hippocampu…
20347900	Consumption of a palatable diet by chronically stressed rats prevents effects on anxiety-like behavior but increases oxidative stress in a sex-specific manner	Krolow, R._x000D_ and Noschang, C. G._x000D_ and Arcego, D._x000D_ and Andreazza, A. C._x000D_ and Peres, W._x000D_ and Goncalves, C. A._x000D_ and Dalmaz, C._x000D_	Appetite	It has been proposed that animals subjected to chronic stress show a stress response that can be reduced by the intake of highly palatable foods ('comfort foods'). However, a palatable diet, rich in sugar or fat, can also lead to oxidative damage and neuronal injury. So, the aim of this study is to verify, in male and female rats, the effects of exposure to chronic stress during free access to re…
19896506	Long-term postpartum anxiety and depression-like behavior in mother rats subjected to maternal separation are ameliorated by palatable high fat diet	Maniam, J._x000D_ and Morris, M. J._x000D_	Behavioural Brain Research	While the effects of maternal separation on pups are well studied, the impact on dams has attracted little attention. The consumption of palatable food is known to dampen stress responses in animals, and emotions influence food choice in humans. Here we examined the early- and long-term impacts of maternal separation on behavioral profile of the dams, and the effects of palatable cafeteria high-f…
50720445	Long-term postpartum anxiety and depression-like behavior in mother rats subjected to maternal separation are ameliorated by palatable high fat diet	Maniam, J._x000D_ and Morris, M. J._x000D_	Behavioural Brain Research.	While the effects of maternal separation on pups are well studied, the impact on dams has attracted little attention. The consumption of palatable food is known to dampen stress responses in animals, and emotions influence food choice in humans. Here we examined the early- and long-term impacts of maternal separation on behavioral profile of the dams, and the effects of palatable cafeteria high-f…
20594764	Voluntary exercise and palatable high-fat diet both improve behavioural profile and stress responses in male rats exposed to early life stress: role of hippocampus	Maniam, J._x000D_ and Morris, M. J._x000D_	Psychoneuroendocrinology	Childhood trauma induced by adverse early life experience is associated with increased risk of psychological disorders in adulthood. Disruption of normal development has been shown to affect hippocampal morphology and function, influencing adaptations to stress. Here we investigated whether palatable food and/or exercise would ameliorate the behavioural responses following early life stress in ra…
26999723	A diet high in fat and sugar reverses anxiety-like behaviour induced by limited nesting in male rats: Impacts on hippocampal markers	Maniam, J._x000D_ and Antoniadis, C. P._x000D_ and Le, V._x000D_ and Morris, M. J._x000D_	Psychoneuroendocrinology	Stress exposure during early development is known to produce long-term mental health deficits. Stress promotes poor lifestyle choices such as poor diet. Early life adversity and diets high in fat and sugar (HFHS) are known to affect anxiety and memory. However additive effects of HFHS and stress during early development are less explored. Here, we examined whether early life stress (ELS) simulate…
28277186	Effects of cafeteria diet and high fat diet intake on anxiety, learning and memory in adult male rats	Pini, R. T. B._x000D_ and Ferreira do Vales, L. D. M._x000D_ and Braga Costa, T. M._x000D_ and Almeida, S. S._x000D_	Nutritional Neuroscience	OBJECTIVE: The effects of cafeteria and high fat diets were investigated on animal models of behavior. METHODS: Male Wistar rats were treated with Control (C), Cafeteria (CD) and High Fat (FD) diets and tested in the Elevated Plus-Maze (EPM) and Morris Water Maze (MWM) procedures. Body weight, length, abdominal circumference, retroperitoneal and epididymal adipose tissues were recorded. Physical …
27650100	The impact of a junk-food diet during development on 'wanting' and 'liking'	Lesser, E. N._x000D_ and Arroyo-Ramirez, A._x000D_ and Mi, S. J._x000D_ and Robinson, M. J._x000D_	Behavioural Brain Research	The global increase in obesity rates has been tied to the rise in junk-food availability and consumption. Increasingly, children are exposed to a junk-food diet during gestation and early development. Excessive consumption of junk-food during this period may negatively impact the development of brain motivation and reward pathways. In this study we investigated the effects of a chronic junk-food …
24269545	The impact of cafeteria diet feeding on physiology and anxiety-related behaviour in male and female Sprague-Dawley rats of different ages	Warneke, W._x000D_ and Klaus, S._x000D_ and Fink, H._x000D_ and Langley-Evans, S. C._x000D_ and Voigt, J. P._x000D_	Pharmacology, Biochemistry & Behavior	There is emerging experimental evidence that hyper-energetic diets not only cause obesity but also impact on behaviour in rodents. A hyper-energetic comfort diet/cafeteria diet (CD) fed during early development programmes anxiety-related behaviour in adult age, but little is known how an obesogenic CD impacts on behaviour when fed at a later age. To this end we fed CD to Sprague-Dawley rats of bo…
30784211	Comparative analysis of the influence of a high-fat/high-carbohydrate diet on the level of anxiety and neuromotor and cognitive functions in Wistar and DAT-KO rats	Apryatin, S. A._x000D_ and Shipelin, V. A._x000D_ and Trusov, N. V._x000D_ and Mzhelskaya, K. V._x000D_ and Evstratova, V. S._x000D_ and Kirbaeva, N. V._x000D_ and Soto, J. S._x000D_ and Fesenko, Z. S._x000D_ and Gainetdinov, R. R._x000D_ and Gmoshinski, I. V._x000D_	Physiological Reports	We compared anxiety, neuromotor, and cognitive functions in mutant rats with different allelic variants of dopamine transporter DAT knockout receiving balanced or excess in fat and fructose diet. The experiments were performed in DAT-/- homozygotes, DAT+/- heterozygotes, and DAT+/+ wild type rats. The genotype of DAT-KO rats was confirmed by restriction analysis of DAT gene compared to behavioral…
32194072	Cafeteria Diet Administered from Lactation to Adulthood Promotes a Change in Risperidone Sensitivity on Anxiety, Locomotion, Memory, and Social Interaction of Wistar Rats	Teixeira, A. E._x000D_ and Rocha-Gomes, A._x000D_ and Pereira Dos Santos, T._x000D_ and Amaral, B. L. S._x000D_ and da Silva, A. A._x000D_ and Malagutti, A. R._x000D_ and Leite, F. R. F._x000D_ and Stuckert-Seixas, S. R._x000D_ and Riul, T. R._x000D_	Physiology & Behavior	PURPOSE: To evaluate the nutritional status and behavior of animals fed a cafeteria diet from the onset of lactation after the addition of risperidone. METHODS: During the lactation period, 14 litters of Wistar rats (dam+8 pups) were fed one of two diets: control (CTRL; n=7) or cafeteria (CAF; n=7). After weaning, the males were placed in individual cages, receiving the same diet as offered to th…
30075193	Cafeteria-diet effects on cognitive functions, anxiety, fear response and neurogenesis in the juvenile rat	Ferreira, A._x000D_ and Castro, J. P._x000D_ and Andrade, J. P._x000D_ and Dulce Madeira, M._x000D_ and Cardoso, A._x000D_	Neurobiology of Learning & Memory	Early life, covering childhood and adolescence in humans, is an important period of brain development and maturation. Experimental works in rodents have shown that high-caloric diets are particularly detrimental to young rats, affecting cognition. We studied the effects of two different high-caloric diets, prevalent in human adolescents, on male Wistar rats aged 4weeks at the beginning of the exp…
26241160	Predictive behaviors for anxiety and depression in female Wistar rats subjected to cafeteria diet and stress	da Costa Estrela, D._x000D_ and da Silva, W. A._x000D_ and Guimaraes, A. T._x000D_ and de Oliveira Mendes, B._x000D_ and da Silva Castro, A. L._x000D_ and da Silva Torres, I. L._x000D_ and Malafaia, G._x000D_	Physiology & Behavior	Obesity and chronic stress have been considered important public health problems that affect millions of people worldwide. Our aim was to analyze the effect of obesity associated with chronic stress on neurobehavioral parameters in female rats, considering that the association of these syndromes can enhance the negative effects on homeostasis. The animals were distributed into standard diet (Std)…
31169116	'Comfort-foods' chronic intake has different behavioral and neurobiological effects in male rats exposed or not to early-life stress	Cunha, A._x000D_ and Dalle Molle, R._x000D_ and Laureano, D. P._x000D_ and Reis, A. R._x000D_ and Correa, C._x000D_ and Matte, U. S._x000D_ and Silveira, P. P._x000D_ and Machado, T. D._x000D_	Journal of Developmental Origins of Health and Disease	The ability of 'comfort-food' (CF) diet to revert long-term effects of early-life stress (ELS) is less well known. The objective of this study was to verify if the chronic exposure to CF diet in animals submitted to ELS could relief the stress response at behavioral, neuroendocrine, and neurobiochemical levels, via differences in glucocorticoid receptors expression in brain areas involved in the …
27720810	Impaired fear extinction retention and increased anxiety-like behaviours induced by limited daily access to a high-fat/high-sugar diet in male rats: Implications for diet-induced prefrontal cortex dysregulation	Baker, K. D._x000D_ and Reichelt, A. C._x000D_	Neurobiology of Learning & Memory	Anxiety disorders and obesity are both common in youth and young adults. Despite increasing evidence that over-consumption of palatable high-fat/high-sugar 'junk' foods leads to adverse neurocognitive outcomes, little is known about the effects of palatable diets on emotional memories and fear regulation. In the present experiments we examined the effects of daily 2h consumption of a high-fat/hig…
30699240	Impact of Free-Choice Diets High in Fat and Different Sugars on Metabolic Outcome and Anxiety-Like Behavior in Rats	Peris-Sampedro, F._x000D_ and Mounib, M._x000D_ and Schele, E._x000D_ and Edvardsson, C. E._x000D_ and Stoltenborg, I._x000D_ and Adan, R. A. H._x000D_ and Dickson, S. L._x000D_	Obesity	OBJECTIVE: Rats were exposed to free-choice diets (fat plus one of two different sugar solutions, glucose or sucrose), and the metabolic consequences and impact on locomotor activity and anxiety-like behavior were explored. METHODS: For 3 weeks, 7-week-old male rats were offered either chow only or free-choice high-fat diets differing in their added sugar: no sugar, sucrose, or glucose. In a seco…
622990407	Effect of metabolic syndrome on anxiety in mice	Mukherjee, A._x000D_ and Banerjee, S._x000D_	Indian Journal of Pharmaceutical Sciences	Metabolic syndrome is a combination of obesity, dyslipidemia, insulin resistance and hypertension. Clinical evidence indicated the coexistence of metabolic syndrome and depression. However, relatively few studies have been attempted to determine the pathogenesis of metabolic syndrome-associated anxiety. In the present study, the role of metabolic syndrome in the development of anxiety and the rol…
31446160	High-glucose/high-cholesterol diet in zebrafish evokes diabetic and affective pathogenesis: The role of peripheral and central inflammation, microglia and apoptosis	Wang, J._x000D_ and Li, Y._x000D_ and Lai, K._x000D_ and Zhong, Q._x000D_ and Demin, K. A._x000D_ and Kalueff, A. V._x000D_ and Song, C._x000D_	Progress in Neuro-Psychopharmacology & Biological Psychiatry	Neuroinflammation and metabolic deficits contribute to the etiology of human affective disorders, such as anxiety and depression. The zebrafish (Danio rerio) has recently emerged as a powerful new model organism in CNS disease modeling. Here, we exposed zebrafish to 2% glucose and 10% cholesterol for 19days to experimentally induce type 2 diabetes (DM) and to assess stress responses, microglia, i…
17574275	Highly palatable diet consumption increases protein oxidation in rat frontal cortex and anxiety-like behavior	Souza, C. G._x000D_ and Moreira, J. D._x000D_ and Siqueira, I. R._x000D_ and Pereira, A. G._x000D_ and Rieger, D. K._x000D_ and Souza, D. O._x000D_ and Souza, T. M._x000D_ and Portela, L. V._x000D_ and Perry, M. L._x000D_	Life Sciences	Obesity is frequently associated with consumption of high amounts of sugar and/or fat. Studies have demonstrated a high prevalence of overweight and obesity associated or not with increase rates of psychiatry disorders, in particular mood and anxiety disorders. Recent works have demonstrated an association between specific genes involved in oxidative stress metabolism and anxiety-like behavior. T…
24579938	Stress-induced endocrine response and anxiety: the effects of comfort food in rats	Ortolani, D._x000D_ and Garcia, M. C._x000D_ and Melo-Thomas, L._x000D_ and Spadari-Bratfisch, R. C._x000D_	Stress	The long-term effects of comfort food in an anxiogenic model of stress have yet to be analyzed. Here, we evaluated behavioral, endocrine and metabolic parameters in rats submitted or not to chronic unpredictable mild stress (CUMS), with access to commercial chow alone or to commercial chow and comfort food. Stress did not alter the preference for comfort food but decreased food intake. In the ele…
24681251	Diet-induced obesity progressively alters cognition, anxiety-like behavior and lipopolysaccharide-induced depressive-like behavior: focus on brain indoleamine 2,3-dioxygenase activation	Andre, C._x000D_ and Dinel, A. L._x000D_ and Ferreira, G._x000D_ and Laye, S._x000D_ and Castanon, N._x000D_	Brain, Behavior, & Immunity	Obesity is associated with a high prevalence of mood symptoms and cognitive dysfunctions that emerges as significant risk factors for important health complications such as cardiovascular diseases and type 2 diabetes. It is therefore important to identify the dynamic of development and the pathophysiological mechanisms underlying these neuropsychiatric symptoms. Obesity is also associated with pe…
27844058	Western High-Fat Diet Consumption during Adolescence Increases Susceptibility to Traumatic Stress while Selectively Disrupting Hippocampal and Ventricular Volumes	Kalyan-Masih, P._x000D_ and Vega-Torres, J. D._x000D_ and Miles, C._x000D_ and Haddad, E._x000D_ and Rainsbury, S._x000D_ and Baghchechi, M._x000D_ and Obenaus, A._x000D_ and Figueroa, J. D._x000D_	Eneuro	Psychological trauma and obesity co-occur frequently and have been identified as major risk factors for psychiatric disorders. Surprisingly, preclinical studies examining how obesity disrupts the ability of the brain to cope with psychological trauma are lacking. The objective of this study was to determine whether an obesogenic Western-like high-fat diet (WD) predisposes rats to post-traumatic s…
29428401	Exposure to an obesogenic diet during adolescence leads to abnormal maturation of neural and behavioral substrates underpinning fear and anxiety	Vega-Torres, J. D._x000D_ and Haddad, E._x000D_ and Lee, J. B._x000D_ and Kalyan-Masih, P._x000D_ and Maldonado George, W. I._x000D_ and Lopez Perez, L._x000D_ and Pinero Vazquez, D. M._x000D_ and Arroyo Torres, Y._x000D_ and Santiago Santana, J. M._x000D_ and Obenaus, A._x000D_ and Figueroa, J. D._x000D_	Brain, Behavior, & Immunity	BACKGROUND: Post-traumatic stress disorder (PTSD) and obesity are highly prevalent in adolescents. Emerging findings from our laboratory and others are consistent with the novel hypothesis that obese individuals may be predisposed to developing PTSD. Given that aberrant fear responses are pivotal in the pathogenesis of PTSD, the objective of this study was to determine the impact of an obesogenic…
30363801	Effects of Immediate or Delayed Estradiol on Behavior in Old Menopausal Macaques on Obesogenic Diet	Coleman, K._x000D_ and Robertson, N. D._x000D_ and Maier, A._x000D_ and Bethea, C. L._x000D_	Journal of Obesity	Macaques have served as effective models of human disease, including pathological processes associated with obesity and the metabolic syndrome. This study approached several questions: (1) does a western-style diet (WSD) contribute to sedentary behavior or is sedentary behavior a consequence of obesity and (2) does estradiol (E) hormone therapy offset WSD or ameliorate sedentary behavior? We furt…
610063711	Treadmill intervention attenuates the cafeteria diet-induced impairment of stress-coping strategies in young adult female rats	Cigarroa, I._x000D_ and Lalanza, J. F._x000D_ and Caimari, A._x000D_ and Del Bas, J. M._x000D_ and Capdevila, L._x000D_ and Arola, L._x000D_ and Escorihuela, R. M._x000D_	PLoS ONE	The current prevalence of diet-induced overweight and obesity in adolescents and adults is continuously growing. Although the detrimental biochemical and metabolic consequences of obesity are widely studied, its impact on stress-coping behavior and its interaction with specific exercise doses (in terms of intensity, duration and frequency) need further investigation. To this aim, we fed adolescen…
30659939	Impacts of the late adulthood diet-induced obesity onset on behavior, immune function, redox state and life span of male and female mice	Hunsche, C._x000D_ and de Toda, I. M._x000D_ and De la Fuente, M._x000D_	Brain, Behavior, & Immunity	The aim of the present study was to investigate whether the late onset of diet-induced obesity (DIO) in middle-aged mice affected behavioral, immunological and oxidative stress parameters as well as life span of male and female mice. Also, it was analyzed whether the late DIO onset aggravated immunosenescence in old female mice. Late-adult male and female ICR/CD1 mice (28weeks old) were fed eithe…
31636375	Saturated fatty acid is a principal cause of anxiety-like behavior in diet-induced obese rats in relation to serum lysophosphatidyl choline level	Nakajima, S._x000D_ and Fukasawa, K._x000D_ and Gotoh, M._x000D_ and Murakami-Murofushi, K._x000D_ and Kunugi, H._x000D_	International Journal of Obesity	BACKGROUND: Obesity is considered to be a risk factor for neurodegenerative- and psychiatric- diseases including Alzheimer's disease, schizophrenia, and depression. A high-lard diet is widely used to induce obesity in model animal experiments, which also leads to anxiety-like and depression-like behaviors. However, the contribution of dietary fat source to these abnormal behaviors in obesity is l…
28399791	Highly palatable food access during adolescence increased anxiety-/depression-like behaviors in male, but not in female, rats	Kim, J. Y._x000D_ and Kim, D._x000D_ and Park, K._x000D_ and Lee, J. H._x000D_ and Jahng, J. W._x000D_	Nutritional Neuroscience	OBJECTIVES: This study was conducted to examine the sexual dimorphic effects of highly palatable food (HPF) access during adolescence on the neurochemistry and depression-/anxiety-like behaviors of rats. METHODS: Male and female Sprague-Dawley pups had free access to chocolate cookie rich in fat (HPF) from postnatal day 28 in addition to ad libitum chow, and the control groups received only chow.…
31185255	Acute But Not Chronic Calorie Restriction Defends against Stress-Related Anxiety and Despair in a GHS-R1a-Dependent Manner	Lu, Y._x000D_ and Niu, M._x000D_ and Qiu, X._x000D_ and Cao, H._x000D_ and Xing, B._x000D_ and Sun, Y._x000D_ and Zhou, Z._x000D_ and Zhou, Y._x000D_	Neuroscience	Ghrelin is an important orexigenic brain-gut hormone that regulates feeding, metabolism and glucose homeostasis in human and rodents at multiple levels. Ghrelin functions by binding to its receptor, the growth hormone secretagogue receptor 1a (GHS-R1a), which is widely expressed both inside and outside of the brain. Both acute and chronic calorie restrictions (CRs) were reported to increase endog…
23303073	Caloric restriction enhances fear extinction learning in mice	Riddle, M. C._x000D_ and McKenna, M. C._x000D_ and Yoon, Y. J._x000D_ and Pattwell, S. S._x000D_ and Santos, P. M._x000D_ and Casey, B. J._x000D_ and Glatt, C. E._x000D_	Neuropsychopharmacology	Fear extinction learning, the ability to reassess a learned cue of danger as safe when it no longer predicts aversive events, is often dysregulated in anxiety disorders. Selective serotonin reuptake inhibitors (SSRI's) enhance neural plasticity and their ability to enhance fear extinction learning may explain their anxiolytic properties. Caloric restriction (CR) has SSRI-like effects on neural pl…
27829242	Caloric restriction preserves memory and reduces anxiety of aging mice with early enhancement of neurovascular functions	Parikh, I._x000D_ and Guo, J._x000D_ and Chuang, K. H._x000D_ and Zhong, Y._x000D_ and Rempe, R. G._x000D_ and Hoffman, J. D._x000D_ and Armstrong, R._x000D_ and Bauer, B._x000D_ and Hartz, A. M._x000D_ and Lin, A. L._x000D_	Aging	Neurovascular integrity plays an important role in protecting cognitive and mental health in aging. Lifestyle interventions that sustain neurovascular integrity may thus be critical on preserving brain functions in aging and reducing the risk for age-related neurodegenerative disorders. Here we show that caloric restriction (CR) had an early effect on neurovascular enhancements, and played a crit…
23246223	Calorie restriction inhibits relapse behaviour and preference for alcohol within a two-bottle free choice paradigm in the alcohol preferring (iP) rat	Guccione, L._x000D_ and Djouma, E._x000D_ and Penman, J._x000D_ and Paolini, A. G._x000D_	Physiology & Behavior	Among its many beneficial effects, calorie restriction (CR) has also been found to reduce anxiety related behavior in the rodent. With heightened levels of stress and anxiety implicated as a key precipitating factor of relapse and alcohol addiction, it was found that a 25% CR in addition to inducing anxiolytic effects also had the capacity to reduce intake of alcohol and inhibit relapse within a …
19428649	The effects of calorie restriction olfactory cues on conspecific anxiety-like behaviour	Abbott, J. D._x000D_ and Kent, S._x000D_ and Levay, E. A._x000D_ and Tucker, R. V._x000D_ and Penman, J._x000D_ and Tammer, A. H._x000D_ and Paolini, A. G._x000D_	Behavioural Brain Research	Olfactory stimuli and calorie restriction (CR) have both been found to reduce anxiety-like behaviour and alter anxiety-related neurochemical mechanisms in rats. The aim of this study was to determine if exposure to olfactory cues from 25% CR male rats leads to anxiolytic-like behaviour in male rats fed ad libitum. Animals were divided into four groups: control (fed ad libitum and given new beddin…
22454847	The effects of calorie restriction on operant-responding for alcohol in the alcohol preferring (iP) rat	Guccione, L._x000D_ and Paolini, A. G._x000D_ and Penman, J._x000D_ and Djouma, E._x000D_	Behavioural Brain Research	Calorie restriction (CR) is well established in the research literature to have several beneficial effects on health and has also been found to induce anxiolytic effects in the rat. Heightened levels of stress and anxiety are often regarded as key precipitating factors of relapse to substance abuse and alcohol addiction. In this study, the potential implication of a 25% CR diet in altering drug-s…
17673267	Effects of adult-onset calorie restriction on anxiety-like behavior in rats	Levay, E. A._x000D_ and Govic, A._x000D_ and Penman, J._x000D_ and Paolini, A. G._x000D_ and Kent, S._x000D_	Physiology & Behavior	Calorie restriction (CR) has consistently been shown to increase lifespan and ameliorate disease outcomes. Its effects on behavior are less clear, although anxiolytic-like effects have been observed. Rats were subjected to 1 of 4 dietary regimens: control, CR25%, CR50% and, an acute episode of CR and tested in 3 tests of anxiety: the open field test, the elevated plus maze, and the modified open …
30508579	Brain tumor necrosis factor-alpha mediates anxiety-like behavior in a mouse model of severe obesity	Fourrier, C._x000D_ and Bosch-Bouju, C._x000D_ and Boursereau, R._x000D_ and Sauvant, J._x000D_ and Aubert, A._x000D_ and Capuron, L._x000D_ and Ferreira, G._x000D_ and Laye, S._x000D_ and Castanon, N._x000D_	Brain, Behavior, & Immunity	Although the high prevalence of anxiety in obesity increasingly emerges as significant risk factor for related severe health complications, the underlying pathophysiological mechanisms remain poorly understood. Considering that chronic inflammation is a key component of obesity and is well known to impact brain function and emotional behavior, we hypothesized that it may similarly contribute to t…
12700683	Dietary restriction and nicotine can reduce anxiety in female rats	Genn, R. F._x000D_ and Tucci, S._x000D_ and Edwards, J. E._x000D_ and File, S. E._x000D_	Neuropsychopharmacology	Anxiety may play a role in the initiation of smoking and there is evidence to suggest that sex and age may predetermine responses to nicotine. At present, the greatest increase in smoking is in women and it is often accompanied by dieting. The purpose of the present study was to investigate how the impact of dietary restriction might modify the effects of nicotine in female adult and adolescent r…
17074054	Dietary restriction changes behaviours in brain-derived neurotrophic factor heterozygous mice: role of serotonergic system	Koizumi, H._x000D_ and Hashimoto, K._x000D_ and Iyo, M._x000D_	European Journal of Neuroscience	Accumulating evidence has suggested that brain-derived neurotrophic factor (BDNF) plays a role in eating behaviours, and that BDNF-heterozygous (+/-) mice exhibit abnormal behaviours (e.g. obesity, anxiety and aggression). The present study was undertaken to determine whether or not dietary restriction (DR) alters the behaviours in BDNF(+/-) mice, as DR has been shown to exert a number of benefic…
26751481	Food Deprivation, Body Weight Loss and Anxiety-Related Behavior in Rats	Dietze, S._x000D_ and Lees, K. R._x000D_ and Fink, H._x000D_ and Brosda, J._x000D_ and Voigt, J. P._x000D_	Animals [Electronic Resource]	In behavioral studies, food deprivation protocols are routinely used to initiate or maintain motivational states that are required in a particular test situation. However, there is limited evidence as to when food deprivation compromises animal welfare. This study investigated the effects of different lengths of food deprivation periods and restricted (fixed-time) feeding on body weight loss as w…
25460029	Food restriction does not relieve PTSD-like anxiety	Hendriksen, H._x000D_ and Bink, D. I._x000D_ and Vergoossen, D. L._x000D_ and Suzet van Slobbe, E._x000D_ and Olivier, B._x000D_ and Oosting, R. S._x000D_	European Journal of Pharmacology	We used the inescapable foot shock paradigm (IFS) in rats as an animal model for post-traumatic stress disorder (PTSD). Previously we showed that exercise reversed the enhanced stress sensitivity induced by IFS. From literature it is known that food restriction has antidepressant and anxiolytic effects. Since both treatments influence energy expenditure, we questioned whether food restriction red…
17949826	Food restriction attenuates ischemia-induced spatial learning and memory deficits despite extensive CA1 ischemic injury	Roberge, M. C._x000D_ and Hotte-Bernard, J._x000D_ and Messier, C._x000D_ and Plamondon, H._x000D_	Behavioural Brain Research	The purpose of the present study was to examine whether short-term food restriction (40% less food over a 3-month period) can attenuate ischemia-induced CA1 neuronal degeneration, and whether this attenuation translated into improved recovery of functional impairments following global ischemia. There was a significant loss of pyramidal CA1 neurons in ischemic compared to sham-operated rats but no…
0	Anxiogenic-like effect of acute and chronic fluoxetine on rats tested on the elevated plus-maze	Silva, M. T. A._x000D_ and Alves, C. R. R._x000D_ and Santarem, E. M. M._x000D_	Brazilian Journal of Medical and Biological Research	The selective serotonin reuptake inhibitor fluoxetine (FLX) is widely prescribed for depression and anxiety-related disorders. On the other hand, enhanced serotonergic transmission is known to be classically related to anxiety. In this study, the effects of acute (5.0 mg/kg) and chronic (5.0 mg/kg, 22 days) FLX were investigated in both food-deprived and non-deprived rats tested in the elevated p…
23874758	Lifelong caloric restriction increases working memory in mice	Kuhla, A._x000D_ and Lange, S._x000D_ and Holzmann, C._x000D_ and Maass, F._x000D_ and Petersen, J._x000D_ and Vollmar, B._x000D_ and Wree, A._x000D_	PLoS ONE [Electronic Resource]	Caloric restriction (CR) is argued to positively affect general health, longevity and the normally occurring age-related reduction of cognition. This issue is well examined, but most studies investigated the effect of short-term periods of CR. Herein, 4 weeks old female mice were fed caloric restricted for 4, 20 and especially for 74 weeks. CR mice received 60% of food eaten by their ad libitum (…
25573193	Environmental enrichment reverses reduction in glucocorticoid receptor expression in the hippocampus of and improves behavioral responses of anxiety in early malnourished rats	Soares, R. O._x000D_ and Rorato, R. C._x000D_ and Padovan, D._x000D_ and Lachat, J. J._x000D_ and Antunes-Rodrigues, J._x000D_ and Elias, L. L._x000D_ and Almeida, S. S._x000D_	Brain Research	We compared glucocorticoid receptor (GR) gene expression in the hippocampus of rats subjected to a low protein, 'malnourished' diet (M; 6% protein) or a control, 'well-nourished' diet (W; 16% protein), exposed to different environmental stimulation (environmental enrichment, E; no enrichment, N) between postnatal day 8 (P8) and P35. Rats were tested on the elevated plus maze (EPM) on P36. Male Wi…
20888355	Anxiety-like behavior in weanling and young adult male and female malnourished rats	Rocinholi, L. F._x000D_ and Landeira-Fernandez, J._x000D_	Physiology & Behavior	The present study determined whether protein-calorie malnutrition alters anxiety-like behavior in weanling and young adult, male and female malnourished rats. On the day of birth, litters of Wistar rats were divided into Control (C) and Malnutrition (M) groups. In the C group, litters were fed by dams receiving ad libitum lab chow, whereas in the M group, litters were fed by dams receiving 40% of…
24760519	Effects of mild calorie restriction on anxiety and hypothalamic-pituitary-adrenal axis responses to stress in the male rat	Kenny, R._x000D_ and Dinan, T._x000D_ and Cai, G._x000D_ and Spencer, S. J._x000D_	Physiological Reports	Abstract Chronic calorie restriction (CR) is one of the few interventions to improve longevity and quality of life in a variety of species. It also reduces behavioral indices of anxiety and influences some stress hormones under basal conditions. However, it is not known how CR influences hypothalamic-pituitary-adrenal (HPA) axis function or if those on a CR diet have heightened HPA axis responses…
12732231	Age-associated sex differences in response to food deprivation in two animal tests of anxiety	Genn, R. F._x000D_ and Tucci, S. A._x000D_ and Thomas, A._x000D_ and Edwards, J. E._x000D_ and File, S. E._x000D_	Neuroscience & Biobehavioral Reviews	The effects of mild food deprivation (7 days of food restricted to once daily feeding to maintain body weights at 85% of free-feeding weights) were examined in adult male and female and adolescent female rats tested in the elevated plus maze and social interaction tests of anxiety. In adult male rats, food deprivation appeared to have an anxiolytic effect in the plus-maze as it significantly incr…
27432519	Caloric restriction in young rats disturbs hippocampal neurogenesis and spatial learning	Cardoso, A._x000D_ and Marrana, F._x000D_ and Andrade, J. P._x000D_	Neurobiology of Learning & Memory	It is widely known that caloric restriction (CR) has benefits on several organic systems, including the central nervous system. However, the majority of the CR studies was performed in adult animals and the information about the consequences on young populations is limited. In this study, we analyzed the effects of young-onset CR, started at 4weeks of age, in the number of neuropeptide Y (NPY)-co…
19886514	Comparing the impact of chronic energy restriction and vitamin E supplementation on the behavior of adult rats	Diniz, D. B._x000D_ and de Oliveira, S. L._x000D_ and Melo, L. L._x000D_ and Amaya-Farfan, J._x000D_	Archivos Latinoamericanos de Nutricion	The purpose of this work was to investigate the influence of energy restriction and vitamin E supplementation on memory, learning, anxiety and spontaneous locomotion in adult rats. Three-month-old male Wistar rats were grouped according to diet: Control (AIN 93-M; n=18), Supplemented (AIN 93-M + 1425 IU all-rac-alpha-tocopheryl acetate/kg diet; n=22) and Restricted (AIN 93-M with 30% reduction in…
20566408	Adolescent activity-based anorexia increases anxiety-like behavior in adulthood	Kinzig, K. P._x000D_ and Hargrave, S. L._x000D_	Physiology & Behavior	Activity-based anorexia is a paradigm that induces increased physical activity, reduced food intake, and heightened activity of the hypothalamic-pituitary-adrenal axis in adult rats. To investigate whether experience with activity-based anorexia produced enduring effects on brain and behavior, female adolescent rats experienced activity-based anorexia during adolescence and were tested in adultho…
620797324	Early effects of a high-caloric diet and physical exercise on brain volumetry and behavior: a combined MRI and histology study in mice	Sack, M._x000D_ and Lenz, J. N._x000D_ and Jakovcevski, M._x000D_ and Biedermann, S. V._x000D_ and Falfan-Melgoza, C._x000D_ and Deussing, J._x000D_ and Bielohuby, M._x000D_ and Bidlingmaier, M._x000D_ and Pfister, F._x000D_ and Stalla, G. K._x000D_ and Sartorius, A._x000D_ and Gass, P._x000D_ and Weber-Fahr, W._x000D_ and Fuss, J._x000D_ and Auer, M. K._x000D_	Brain Imaging and Behavior	Excessive intake of high-caloric diets as well as subsequent development of obesity and diabetes mellitus may exert a wide range of unfavorable effects on the central nervous system (CNS) in the long-term. The potentially harmful effects of such diets were suggested to be mitigated by physical exercise. Here, we conducted a study investigating early effects of a cafeteria-diet on gray and white b…
24361378	Food restriction increases long-term memory persistence in adult or aged mice	Talhati, F._x000D_ and Patti, C. L._x000D_ and Zanin, K. A._x000D_ and Lopes-Silva, L. B._x000D_ and Ceccon, L. M._x000D_ and Hollais, A. W._x000D_ and Bizerra, C. S._x000D_ and Santos, R._x000D_ and Tufik, S._x000D_ and Frussa-Filho, R._x000D_	Progress in Neuro-Psychopharmacology & Biological Psychiatry	Food restriction (FR) seems to be the unique experimental manipulation that leads to a remarkable increase in lifespan in rodents. Evidences have suggested that FR can enhance memory in distinct animal models mainly during aging. However, only few studies systemically evaluated the effects FR on memory formation in both adult (3-month-old) and aged (18-24-month-old) mice. Thus, the aim of the pre…
17383614	Chronic food restriction in young rats results in depression- and anxiety-like behaviors with decreased expression of serotonin reuptake transporter	Jahng, J. W._x000D_ and Kim, J. G._x000D_ and Kim, H. J._x000D_ and Kim, B. T._x000D_ and Kang, D. W._x000D_ and Lee, J. H._x000D_	Brain Research	Evidence of semi-starvation is commonly found in patients with eating disorders. This study was conducted to examine the adverse effects of chronic caloric restriction in young rats, since there have been increasing incidence of eating disorders especially among young populations. Food restriction group was supplied daily with 50% of chow consumed by its ad libitum fed control group from postnata…
29567265	Estrogen receptor beta activation within dorsal raphe nucleus reverses anxiety-like behavior induced by food restriction in female rats	Campos, G. V._x000D_ and de Noronha, S. R._x000D_ and de Souza, A. A._x000D_ and Lima, P. M._x000D_ and Abreu, A. R._x000D_ and Chianca-Jr, D._x000D_ and de Menezes, R. C._x000D_	Behavioural Brain Research	Severe food restriction (FR), as observed in disorders like anorexia nervosa, has been associated to the reduction of estrogen levels, which in turn could lead to anxiety development. Estrogen receptors, mainly ERbeta type, are commonly found in the dorsal raphe nucleus (DRN) neurons, an important nucleus related to anxiety modulation and the primary source of serotonin (5-HT) in the brain. Takin…
20670639	Diet choice, cortisol reactivity, and emotional feeding in socially housed rhesus monkeys	Arce, M._x000D_ and Michopoulos, V._x000D_ and Shepard, K. N._x000D_ and Ha, Q. C._x000D_ and Wilson, M. E._x000D_	Physiology & Behavior	Chronic psychosocial stress produces an array of adverse health consequences that are highly comorbid, including emotional eating, affective disorders, and metabolic syndrome. The consumption of high caloric diets (HCDs) is thought to provide comfort in the face of unrelenting psychosocial stress. Using social subordination in female rhesus monkeys as a model of continual exposure to daily stress…
26364693	Hypercaloric diet modulates effects of chronic stress: a behavioral and biometric study on rats	Oliveira, C._x000D_ and Oliveira, C. M._x000D_ and de Macedo, I. C._x000D_ and Quevedo, A. S._x000D_ and Filho, P. R._x000D_ and Silva, F. R._x000D_ and Vercelino, R._x000D_ and de Souza, I. C._x000D_ and Caumo, W._x000D_ and Torres, I. L._x000D_	Stress	Obesity is a chronic disease that has been associated with chronic stress and hypercaloric diet (HD) consumption. Increased ingestion of food containing sugar and fat ingredients (comfort food) is proposed to 'compensate' chronic stress effects. However, this eating habit may increase body fat depositions leading to obesity. This study evaluated behavioral/physiological parameters seeking to esta…
30446297	Transcranial direct current stimulation (tDCS) modulates biometric and inflammatory parameters and anxiety-like behavior in obese rats	de Oliveira, C._x000D_ and de Freitas, J. S._x000D_ and Macedo, I. C._x000D_ and Scarabelot, V. L._x000D_ and Stroher, R._x000D_ and Santos, D. S._x000D_ and Souza, A._x000D_ and Fregni, F._x000D_ and Caumo, W._x000D_ and Torres, I. L. S._x000D_	Neuropeptides	Obesity is a multifactorial disease associated with metabolic dysfunction and the prevention and treatment of obesity are often unsatisfactory. Transcranial direct-current stimulation (tDCS) is a non-invasive brain stimulation technique that has proven promising in the treatment of eating disorders such as obesity. We investigate the effects of tDCS on locomotor and exploratory activities, anxiet…
601071258	Behavioural effects of short-term total food restriction in rats	Selakovic, D._x000D_ and Joksimovic, J._x000D_	Serbian Journal of Experimental and Clinical Research	Reducing food intake can decrease anxiety indices in rats. The aim of this study was to evaluate the influence of short-term (48 hours) total food restriction on the behavioural characteristics, the motor coordination and balance, of rats. Th ree-month-old male Wistar albino rats (n=20) weighing 350-400 g were divided into a control group (food and water intake ad libitum) and an experimental gro…
26224855	Negative Energy Balance Blocks Neural and Behavioral Responses to Acute Stress by 'Silencing' Central Glucagon-Like Peptide 1 Signaling in Rats	Maniscalco, J. W._x000D_ and Zheng, H._x000D_ and Gordon, P. J._x000D_ and Rinaman, L._x000D_	Journal of Neuroscience	UNLABELLED: Previous reports indicate that caloric restriction attenuates anxiety and other behavioral responses to acute stress, and blunts the ability of stress to increase anterior pituitary release of adrenocorticotropic hormone. Since hindbrain glucagon-like peptide-1 (GLP-1) neurons and noradrenergic prolactin-releasing peptide (PrRP) neurons participate in behavioral and endocrine stress r…
626678178	AGRP neurons modulate fasting-induced anxiolytic effects	Li, C._x000D_ and Hou, Y._x000D_ and Zhang, J._x000D_ and Sui, G._x000D_ and Du, X._x000D_ and Licinio, J._x000D_ and Wong, M. L._x000D_ and Yang, Y._x000D_	Translational Psychiatry	Recent studies indicate that activation of hypothalamic Agouti-related protein (Agrp) neurons can increase forage-related/repetitive behavior and decrease anxiety levels. However, the impact of physiological hunger states and food deprivation on anxiety-related behaviors have not been clarified. In the present study, we evaluated changes in anxiety levels induced by physiological hunger states an…
28521881	Acute fasting inhibits central caspase-1 activity reducing anxiety-like behavior and increasing novel object and object location recognition	Towers, A. E._x000D_ and Oelschlager, M. L._x000D_ and Patel, J._x000D_ and Gainey, S. J._x000D_ and McCusker, R. H._x000D_ and Freund, G. G._x000D_	Metabolism: Clinical & Experimental	BACKGROUND: Inflammation within the central nervous system (CNS) is frequently comorbid with anxiety. Importantly, the pro-inflammatory cytokine most commonly associated with anxiety is IL-1beta. The bioavailability and activity of IL-1beta are regulated by caspase-1-dependent proteolysis vis-a-vis the inflammasome. Thus, interventions regulating the activation or activity of caspase-1 should red…
626311825	Dietary Energy Restriction Ameliorates Cognitive Impairment in a Mouse Model of Traumatic Brain Injury	Rubovitch, V._x000D_ and Pharayra, A._x000D_ and Har-Even, M._x000D_ and Dvir, O._x000D_ and Mattson, M. P._x000D_ and Pick, C. G._x000D_	Journal of Molecular Neuroscience	Traumatic brain injury (TBI) is one of the most common causes of neurological damage in young people. It was previously reported that dietary restriction, by either intermittent fasting (IF) or daily caloric restriction (CR), could protect neurons against dysfunction and degeneration in animal models of stroke and Parkinson's disease. Recently, several studies have shown that the protein Sirtuin …
28478492	Intermittent fasting combined with supplementation with Ayurvedic herbs reduces anxiety in middle aged female rats by anti-inflammatory pathways	Singh, H._x000D_ and Kaur, T._x000D_ and Manchanda, S._x000D_ and Kaur, G._x000D_	Biogerontology	Intermittent fasting-dietary restriction (IF-DR) is an increasingly popular intervention to promote healthy aging and delay age associated decline in brain functions. Also, the use of herbal interventions is gaining attention due to their non-pharmacological approach to treat several abnormalities and promote general health with least side effects. The present study was aimed to investigate the s…
30090692	Feeding regimen modulates zebrafish behavior	Dametto, F. S._x000D_ and Fior, D._x000D_ and Idalencio, R._x000D_ and Rosa, J. G. S._x000D_ and Fagundes, M._x000D_ and Marqueze, A._x000D_ and Barreto, R. E._x000D_ and Piato, A._x000D_ and Barcellos, L. J. G._x000D_	PeerJ	Here we show that the feeding regimen modulates zebrafish (Danio rerio) behavior. With regard to the time elapsed between feeding and behavioral evaluation, fish fed 3 h before behavioral evaluation in the novel tank test (NTT) showed decreased activity and a trend toward an anxiolytic reaction (increased use of the upper section of the aquarium) in comparison to fish fed 0.5, 6, 12, 24 or 48 h b…
617663128	Rapamycin Versus Intermittent Feeding: Dissociable Effects on Physiological and Behavioral Outcomes When Initiated Early and Late in Life	Carter, C. S._x000D_ and Khamiss, D._x000D_ and Matheny, M._x000D_ and Toklu, H. Z._x000D_ and Kirichenko, N._x000D_ and Strehler, K. Y._x000D_ and Tumer, N._x000D_ and Scarpace, P. J._x000D_ and Morgan, D._x000D_	The journals of gerontology	Rapamycin, an inhibitor of the mammalian target of rapamycin pathway, has been shown to increase mammalian life span; less is known concerning its effect on healthspan. The primary aim of this study was to examine rapamycin's role in the alteration of several physiological and behavioral outcomes compared with the healthspan-inducing effects of intermittent feeding (IF), another life-span-enhanci…
613852435	Exogenous Ketone supplements reduce anxiety-related behavior in Sprague-Dawley and Wistar Albino Glaxo/Rijswijk rats	Ari, C._x000D_ and Kovacs, Z._x000D_ and Juhasz, G._x000D_ and Murdun, C._x000D_ and Goldhagen, C. R._x000D_ and Koutnik, A. M._x000D_ and Poff, A. M._x000D_ and Kesl, S. L._x000D_ and D'Agostino, D. P._x000D_	Frontiers in Molecular Neuroscience	Nutritional ketosis has been proven effective for seizure disorders and other neurological disorders. The focus of this study was to determine the effects of ketone supplementation on anxiety-related behavior in Sprague-Dawley (SPD) and Wistar Albino Glaxo/Rijswijk (WAG/Rij) rats. We tested exogenous ketone supplements added to food and fed chronically for 83 days in SPD rats and administered sub…
26856821	The effect of ketogenic diet in an animal model of autism induced by prenatal exposure to valproic acid	Castro, K._x000D_ and Baronio, D._x000D_ and Perry, I. S._x000D_ and Riesgo, R. D. S._x000D_ and Gottfried, C._x000D_	Nutritional Neuroscience	OBJECTIVES: Autism spectrum disorder (ASD) is characterized by impairments in social interaction and communication, and by restricted repetitive behaviors and interests. Its etiology is still unknown, but different environmental factors during pregnancy, such as exposure to valproic acid (VPA), are associated with high incidence of ASD in children. In this context, prenatal exposure to VPA in rod…
30559660	A Ketogenic Diet Improves Cognition and Has Biochemical Effects in Prefrontal Cortex That Are Dissociable From Hippocampus	Hernandez, A. R._x000D_ and Hernandez, C. M._x000D_ and Campos, K._x000D_ and Truckenbrod, L._x000D_ and Federico, Q._x000D_ and Moon, B._x000D_ and McQuail, J. A._x000D_ and Maurer, A. P._x000D_ and Bizon, J. L._x000D_ and Burke, S. N._x000D_	Frontiers in aging neuroscience	Age-related cognitive decline has been linked to a diverse set of neurobiological mechanisms, including bidirectional changes in proteins critical for neuron function. Importantly, these alterations are not uniform across the brain. For example, the hippocampus (HPC) and prefrontal cortex (PFC) show distinct patterns of dysfunction in advanced age. Because higher cognitive functions require large…
19249385	Improvement in motor and exploratory behavior in Rett syndrome mice with restricted ketogenic and standard diets	Mantis, J. G._x000D_ and Fritz, C. L._x000D_ and Marsh, J._x000D_ and Heinrichs, S. C._x000D_ and Seyfried, T. N._x000D_	Epilepsy & Behavior	Rett syndrome (RTT) is a rare X-linked autistic-spectrum neurological disorder associated with impaired energy metabolism, seizure susceptibility, progressive social behavioral regression, and motor impairment primarily in young girls. The objective of this study was to examine the influence of restricted diets, including a ketogenic diet (KD) and a standard rodent chow diet (SD), on behavior in …
26111645	Ketogenic diet does not impair spatial ability controlled by the hippocampus in male rats	Fukushima, A._x000D_ and Ogura, Y._x000D_ and Furuta, M._x000D_ and Kakehashi, C._x000D_ and Funabashi, T._x000D_ and Akema, T._x000D_	Brain Research	A ketogenic diet was recently shown to reduce glutamate accumulation in synaptic vesicles, decreasing glutamate transmission. We questioned whether a ketogenic diet affects hippocampal function, as glutamate transmission is critically involved in visuospatial ability. In the present study, male Wistar rats were maintained on a ketogenic diet containing 10% protein and 90% fat with complements for…
31518660	The behavioural and pathophysiological effects of the ketogenic diet on mild traumatic brain injury in adolescent rats	Salberg, S._x000D_ and Weerwardhena, H._x000D_ and Collins, R._x000D_ and Reimer, R. A._x000D_ and Mychasiuk, R._x000D_	Behavioural Brain Research	Mild traumatic brain injury (mTBI), caused by an insult to the head, results in a cascade of molecular imbalance that includes altered glucose metabolism, mitochondrial dysfunction, and increases in reactive oxygen species. Although glucose is the primary energy source for the brain, it becomes an inefficient substrate following injury, and the brain is primed to use alternative substrates (such …
23276384	A ketone ester diet exhibits anxiolytic and cognition-sparing properties, and lessens amyloid and tau pathologies in a mouse model of Alzheimer's disease	Kashiwaya, Y._x000D_ and Bergman, C._x000D_ and Lee, J. H._x000D_ and Wan, R._x000D_ and King, M. T._x000D_ and Mughal, M. R._x000D_ and Okun, E._x000D_ and Clarke, K._x000D_ and Mattson, M. P._x000D_ and Veech, R. L._x000D_	Neurobiology of Aging	Alzheimer's disease (AD) involves progressive accumulation of amyloid beta-peptide (Abeta) and neurofibrillary pathologies, and glucose hypometabolism in brain regions critical for memory. The 3xTgAD mouse model was used to test the hypothesis that a ketone ester-based diet can ameliorate AD pathogenesis. Beginning at a presymptomatic age, 2 groups of male 3xTgAD mice were fed a diet containing a…
626022391	Elevated Plus Maze Test Combined with Video Tracking Software to Investigate the Anxiolytic Effect of Exogenous Ketogenic Supplements	Ari, C._x000D_ and D'Agostino, D. P._x000D_ and Diamond, D. M._x000D_ and Kindy, M._x000D_ and Park, C._x000D_ and Kovacs, Z._x000D_	Journal of visualized experiments : JoVE	The overall goal of this study is to describe the methodology of the elevated plus maze (EPM) test in combination with a video tracking software. The purpose of the method is to document the effect of various potential anxiolytic treatments on laboratory rodent models. The EPM test is based on the rodents' proclivity toward protected, enclosed dark spaces and unconditioned fear of open spaces and…
27343950	Ketogenic diet attenuates spatial and item memory impairment in pentylenetetrazol-kindled rats	Jiang, Y._x000D_ and Lu, Y._x000D_ and Jia, M._x000D_ and Wang, X._x000D_ and Zhang, Z._x000D_ and Hou, Q._x000D_ and Wang, B._x000D_	Brain Research	The ketogenic diet (KD) controls seizure and improves cognition in patients with drug refractory epilepsy. However, few experimental models have shown this neuroprotective effect on cognition. In this study, we investigated the cognitive protective effects of KD in pentylenetetrazol (PTZ)-kindled rats. We used two relatively low-stress behavioral assessment methods, the novel object recognition (…
40342596	Nociception and locomotor activity are increased in ketogenic diet fed rats	Ziegler, D. R._x000D_ and Gamaro, G. D._x000D_ and Araujo, E._x000D_ and Bassani, M. G._x000D_ and Perry, M. L. S._x000D_ and Dalmaz, C._x000D_ and Goncalves, C. A._x000D_	Physiology and Behavior	Ketogenic diets have been used to treat epilepsy in children for almost 80 years. However, there are only few studies concerning behavioral effects of these diets, besides their efficacy in treating seizure disorders induced by kainic acid or pentylenetetrazol in rats. Here, rats were fed with a ketogenic diet and locomotion, anxiety and nociception were investigated after 10 weeks. Male Wistar r…
30848079	The effect of ketogenic diet on behaviors and synaptic functions of naive mice	Huang, J._x000D_ and Li, Y. Q._x000D_ and Wu, C. H._x000D_ and Zhang, Y. L._x000D_ and Zhao, S. T._x000D_ and Chen, Y. J._x000D_ and Deng, Y. H._x000D_ and Xuan, A._x000D_ and Sun, X. D._x000D_	Brain and Behavior	INTRODUCTION: Beyond its application as an epilepsy therapy, the ketogenic diet (KD) has been considered a potential treatment for a variety of other neurological and metabolic disorders. However, whether KD promotes functional restoration by reducing the pathological processes underlying individual diseases or through some independent mechanisms is not clear. METHODS: In this study, we evaluated…
28623167	The ketogenic diet affects the social behavior of young male rats	Kasprowska-Liskiewicz, D._x000D_ and Liskiewicz, A. D._x000D_ and Nowacka-Chmielewska, M. M._x000D_ and Nowicka, J._x000D_ and Malecki, A._x000D_ and Barski, J. J._x000D_	Physiology & Behavior	The positive effects of the ketogenic diet (KD) on social behavior have been recently reported in patients and rodent models of autism spectrum disorder (ASD). Given the beneficial effects of the KD on epilepsy, mitochondrial function, carbohydrate metabolism, and inflammation, treatment based on the KD has the potential to reduce some of the ASD-associated symptoms, including abnormal social int…
27112438	Environmental Enrichment Mitigates Detrimental Cognitive Effects of Ketogenic Diet in Weanling Rats	Scichilone, J. M._x000D_ and Yarraguntla, K._x000D_ and Charalambides, A._x000D_ and Harney, J. P._x000D_ and Butler, D._x000D_	Journal of Molecular Neuroscience	For decades, the ketogenic diet has been an effective treatment of intractable epilepsy in children. Childhood epilepsy is pharmacoresistant in 25-40 % of patients taking the current prescribed medications. Chronic seizure activity has been linked to deficits in cognitive function and behavioral problems which negatively affect the learning abilities of the child. Recent studies suggest the ketog…
24419445	Sodium benzoate, a food preservative, induces anxiety and motor impairment in rats	Noorafshan, A._x000D_ and Erfanizadeh, M._x000D_ and Karbalay-Doust, S._x000D_	Neurosciences	OBJECTIVE: To investigate the behavioral characteristics, including anxiety and motor impairment, in sodium benzoate (NaB) treated rats. METHODS: The study was carried out between July and September 2012 in the Laboratory Animal Center of Shiraz University of Medical Sciences, Shiraz, Iran. The rats were divided into 2 groups receiving distilled water and NaB (200mg/kg/day). All the animals recei…
24444829	Soft-diet feeding after weaning affects behavior in mice: Potential increase in vulnerability to mental disorders	Nose-Ishibashi, K._x000D_ and Watahiki, J._x000D_ and Yamada, K._x000D_ and Maekawa, M._x000D_ and Watanabe, A._x000D_ and Yamamoto, G._x000D_ and Enomoto, A._x000D_ and Matsuba, Y._x000D_ and Nampo, T._x000D_ and Taguchi, T._x000D_ and Ichikawa, Y._x000D_ and Saido, T. C._x000D_ and Mishima, K._x000D_ and Yamaguchi, Y._x000D_ and Yoshikawa, T._x000D_ and Maki, K._x000D_	Neuroscience	Mastication is one of the most important oral functions, and the period during which mastication is acquired overlaps with the term of rapid development and maturation of the neural systems. In particular, the acquisition period after weaning is related to the potential onset of mental disorders. However, the roles of mastication during this period for brain development remain largely unknown. Th…
26501383	Milk Collected at Night Induces Sedative and Anxiolytic-Like Effects and Augments Pentobarbital-Induced Sleeping Behavior in Mice	dela Pena, I. J._x000D_ and Hong, E._x000D_ and de la Pena, J. B._x000D_ and Kim, H. J._x000D_ and Botanas, C. J._x000D_ and Hong, Y. S._x000D_ and Hwang, Y. S._x000D_ and Moon, B. S._x000D_ and Cheong, J. H._x000D_	Journal of Medicinal Food	Milk has long been known and used to promote sleep. The sleep-promoting effect of milk has been attributed to its psychological associations (i.e., the memory of a mother giving milk at bedtime) and its rich store of sleep-promoting constituents (e.g., tryptophan). Studies have shown that milk harvested at night (Night milk) contains exceptionally high amounts of tryptophan and melatonin. In the …
21035857	Deleterious effects in mice of fish-associated methylmercury contained in a diet mimicking the Western populations' average fish consumption	Bourdineaud, J. P._x000D_ and Fujimura, M._x000D_ and Laclau, M._x000D_ and Sawada, M._x000D_ and Yasutake, A._x000D_	Environment International	Methylmercury (MeHg) is a potent neurotoxin, and human beings are mainly exposed to this pollutant through fish consumption. Only a few contradictory epidemiological studies are currently available examining the impact of fish consumption on human populations. In the present study, we wanted to address whether a diet mimicking the fish consumption of Western populations could result in observable…
22192179	Lack of biologically active estrogens in commercial cow milk	Furnari, C._x000D_ and Maroun, D._x000D_ and Gyawali, S._x000D_ and Snyder, B. W._x000D_ and Davis, A. M._x000D_	Journal of Dairy Science	Recently, many studies have investigated potential estrogenic compounds in the human diet. Several of these investigations have studied cow milk, a mainstay of the diets of both young and old. In vitro studies have determined that estrogens can be found in milk, and that the concentration of estrogen may be correlated to the fat content in the milk. Regardless, the majority of these studies have …
22172710	The anxiogenic-like effects of dehydration in a semi-desert rodent Meriones shawi indicating the possible involvement of the serotoninergic system	Elgot, A._x000D_ and El hiba, O._x000D_ and Gamrani, H._x000D_	Acta Histochemica	Dehydration is a powerful stimulus causing disequilibrium in homeostasis of water and electrolytes resulting from depletion in total body water. Most studies have focused on domestic and laboratory animals; however, the study of desert animals allows improved understanding about water balance and resistance to dehydration and associated behavioral changes, including those related to mood disorder…
24701973	Long-term consumption of dried bonito dashi (a traditional Japanese fish stock) reduces anxiety and modifies central amino acid levels in rats	Funatsu, S._x000D_ and Kondoh, T._x000D_ and Kawase, T._x000D_ and Ikeda, H._x000D_ and Nagasawa, M._x000D_ and Denbow, D. M._x000D_ and Furuse, M._x000D_	Nutritional Neuroscience	Dried bonito dashi, a traditional Japanese fish stock, enhances palatability of various dishes because of its specific flavor. Daily intake of dashi has also been shown to improve mood status such as tension-anxiety in humans. This study aimed at investigating beneficial effects of dashi ingestion on anxiety/depression-like behaviors and changes in amino acid levels in the brain and plasma in rat…
30655577	Dietary emulsifiers consumption alters anxiety-like and social-related behaviors in mice in a sex-dependent manner	Holder, M. K._x000D_ and Peters, N. V._x000D_ and Whylings, J._x000D_ and Fields, C. T._x000D_ and Gewirtz, A. T._x000D_ and Chassaing, B._x000D_ and de Vries, G. J._x000D_	Scientific Reports	Dietary emulsifiers carboxylmethylcellulose (CMC) and polysorbate 80 (P80) alter the composition of the intestinal microbiota and induce chronic low-grade inflammation, ultimately leading to metabolic dysregulations in mice. As both gut microbiota and intestinal health can influence social and anxiety-like behaviors, we investigated whether emulsifier consumption would detrimentally influence beh…
363006573	Breakfast cereal, digestive problems and well-being	Smith, A. P._x000D_	Stress and Health	Previous research has shown that regular breakfast cereal consumption is associated with better well-being (subjective reports of health and functioning). Digestive problems are also associated with reduced well-being, and given that consumption of breakfast cereals often improves digestive function, it is possible that the effect of breakfast cereal on well-being reflects better digestion in reg…
30309694	Breakfast consumption in relation to lowered risk of psychological disorders among Iranian adults	Milajerdi, A._x000D_ and Keshteli, A. H._x000D_ and Esmaillzadeh, A._x000D_ and Roohafza, H._x000D_ and Afshar, H._x000D_ and Adibi, P._x000D_	Public Health	OBJECTIVES: This study aims to find whether breakfast consumption is associated with human mental health. STUDY DESIGN: This cross-sectional study was conducted to investigate the association between breakfast consumption and psychological disorders, including depression and anxiety, among Iranian adults. METHODS: This cross-sectional study was conducted on 4378 general public adults in Isfahan, …
25550963	Prevalence and risk factors of anxiety status among students aged 13-26 years	Jin, Y._x000D_ and He, L._x000D_ and Kang, Y._x000D_ and Chen, Y._x000D_ and Lu, W._x000D_ and Ren, X._x000D_ and Song, X._x000D_ and Wang, L._x000D_ and Nie, Z._x000D_ and Guo, D._x000D_ and Yao, Y._x000D_	International journal of clinical and experimental medicine	Previous study revealed that 8%-12% adolescents suffered from various types of anxiety disorders, and which had interfered with adolescent daily life function and affected adolescent social function. The aim of this study was to evaluate anxiety status and its related factors among students aged 13-26 years from Wuhu, China. This was a cross-sectional observational study. A sample of school stude…
26903914	Breakfast and Energy Drink Consumption in Secondary School Children: Breakfast Omission, in Isolation or in Combination with Frequent Energy Drink Use, is Associated with Stress, Anxiety, and Depression Cross-Sectionally, but not at 6-Month Follow-Up	Richards, G._x000D_ and Smith, A. P._x000D_	Frontiers in Psychology	A considerable amount of research suggests that breakfast omission and the frequent use of caffeinated energy drinks may be associated with undesirable effects, and particularly so in children and adolescents. The current paper presents cross-sectional and longitudinal data from the Cornish Academies Project to investigate the effects of consuming energy drinks and missing breakfast on stress, an…
28328235	Breakfast Skipping, Anxiety, Exercise, and Soda Consumption are Associated with Diet Quality in Mexican College Students	Hall, L._x000D_ and Tejada-Tayabas, L. M._x000D_ and Monarrez-Espino, J._x000D_	Ecology of Food & Nutrition	ABSTEACT Despite the reported poor dietary habits and risk of weight gain in college students, they remain understudied in Mexico. Mexican college students are in a rapidly changing economic environment; a shift from a traditional, homemade cuisine to a diet more heavily influenced by an industrialized culture seems to be occurring, potentially affecting the quality of their dietary intake. A hea…
608822404	Association of Breakfast Intake with Psychiatric Distress and Violent Behaviors in Iranian Children and Adolescents: The CASPIAN- IV Study	Ahadi, Z._x000D_ and Kelishadi, R._x000D_ and Qorbani, M._x000D_ and Zahedi, H._x000D_ and Aram, M._x000D_ and Motlagh, M. E._x000D_ and Ardalan, G._x000D_ and Shafiee, G._x000D_ and Arzaghi, S. M._x000D_ and Asayesh, H._x000D_ and Heshmat, R._x000D_	Indian Journal of Pediatrics	Objective: To assess the relationship of breakfast intake with psychiatric distress and violent behaviors among Iranian children and adolescents. Method(s): This national survey was conducted among 14,880 students, aged 6-18 y. They were selected by stratified multistage sampling method from urban and rural areas of 30 provinces of Iran. Breakfast intake, psychiatric distress, and violent behavio…
9361174	Inflammatory bowel disease: a study of the association between anxiety and depression, physical morbidity, and nutritional status	Addolorato, G._x000D_ and Capristo, E._x000D_ and Stefanini, G. F._x000D_ and Gasbarrini, G._x000D_	Scandinavian Journal of Gastroenterology	BACKGROUND: The etiology of inflammatory bowel disease is unclear, and the role played by anxiety and depression is highly controversial. Anxiety and depression in patients with inflammatory bowel disease could be secondary to disabling symptoms, but the interaction between physical morbidity and psychologic illness in these subjects has not been sufficiently investigated. Patients with inflammat…
628232830	Determining patient attendance, access to interventions and clinical outcomes in a publicly funded obesity programme: Results from the Canberra Obesity Management Service	Brightman, L._x000D_ and Huang, H. C. C._x000D_ and Dugdale, P._x000D_	Clinical Obesity	Multi-disciplinary specialist services have a crucial role in the management of patients with obesity. As demand for these services increases, so too does the need to monitor individual service performance and compare outcomes across multiple sites. This paper reports on results from the publicly funded Canberra Obesity Management Service. A descriptive observational study was conducted on new pa…
10850145	Evaluation of nutritional status in hospitalized aged persons	Fanello, S._x000D_ and Foucault, S._x000D_ and Delbos, V._x000D_ and Jousset, N._x000D_	Sante Publique (Vandoeuvre-Les-Nancey)	The health status of older people strongly depends on their nutritional status. Hospitalisation is a factor that aggravates protein-energy malnutrition among older people. A descriptive study was completed among 71 subjects over 65 years old and hospitalised in a gerontological internal medicine service. The study used a nutritional evaluation scale called the Mini Nutritional Assessment (MNA). T…
0	Motor, psychiatric and fatigue features associated with nutritional status and its effects on quality of life in Parkinson's disease patients	Fereshtehnejad, S. M._x000D_ and Ghazi, L._x000D_ and Shafieesabet, M._x000D_ and Shahidi, G. A._x000D_ and Delbari, A._x000D_ and Lokk, J._x000D_	PLoS ONE	Objectives: Parkinson's disease (PD) patients are more likely to develop impaired nutritional status because of the symptoms, medications and complications of the disease. However, little is known about the determinants and consequences of malnutrition in PD. This study aimed to investigate the association of motor, psychiatric and fatigue features with nutritional status as well as the effects o…
372396273	Efectiveness and safety of very low calory diets in obese patients. [Spanish]	Bello, M. S._x000D_ and Villalba, C. S._x000D_ and Colomer, E. G._x000D_ and Ruiz, P. F._x000D_ and Marti, M. C._x000D_	Farmacia Hospitalaria	Purpose: To evaluate effectiveness, safety and adherence of Very Low Calory Diet (VLCD) in patients with obesity. Method(s): Observational prospective descriptive study. Patients with BMI >30 kg/m2 who started VLCD were included. We arranged 3 pharmacotherapeutical consultations, picking up the variables: age, sex, BMI, side effects and number of VLCD cycles. We defined effectiveness as weight lo…
2002611020	Dietary behaviour is associated with cardiometabolic and psychological risk indicators in female hospital nurses-A post-hoc, cross-sectional study	Terada, T._x000D_ and Mistura, M._x000D_ and Tulloch, H._x000D_ and Pipe, A._x000D_ and Reed, J._x000D_	Nutrients	Unfavourable dietary behaviours of female nurses, especially among shift-working nurses, including high snacking frequency, short fasting period and large day-to-day energy intake variability may be linked with adverse health. In this study we: (1) examined the relationship between dietary behaviour and cardiometabolic and psychological health in female nurses; and, (2) compared dietary behaviour…
15363099	Food and nutrient intake in relation to mental wellbeing	Hakkarainen, R._x000D_ and Partonen, T._x000D_ and Haukka, J._x000D_ and Virtamo, J._x000D_ and Albanes, D._x000D_ and Lonnqvist, J._x000D_	Nutrition Journal	BACKGROUND: We studied food consumption and nutrient intake in subjects with depressed mood, anxiety and insomnia as indices of compromised mental wellbeing. METHODS: The study population consisted of 29,133 male smokers aged 50 to 69 years who entered the Alpha-Tocopherol, Beta-Carotene Cancer Prevention Study in 1985-1988. This was a placebo-controlled trial to test whether supplementation with…
2003237147	Night eating behavior and psychiatric comorbidity in patients with morbid obesity	Atik, L._x000D_ and Saracli, O._x000D_ and Kardes, V. C._x000D_ and Mete, M. C._x000D_ and Atasoy, N._x000D_	Anadolu Psikiyatri Dergisi	Objective: The relationship between night eating syndrome (NES) and obesity resembles a vicious circle. The presence of NES facilitates the shift to obesity, whereas the NES is more common in obese individuals. In the literature, the frequency of NES is reported as 2-20% in individuals with morbid obesity. In addition to obesity, the presence of NES was associated with higher depression scores an…
612173390	Night eating syndrome frequency in university students: Association with impulsivity, depression, and anxiety	Sevincer, G. M._x000D_ and Ince, E._x000D_ and Taymur, I._x000D_ and Konuk, N._x000D_	Klinik Psikofarmakoloji Bulteni	Objective: The aim of this study was to examine frequency of night eating syndrome and its correlates with depression, anxiety, impulsivity and problematic eating behaviors in a university sample from Turkey. Method(s): Two hundred and ten students (99 men and 111 women) were included. All participants completed a sociodemographic form, Barratt Impulsiveness Scale (BIS), Beck Depression Inventory…
46564036	Metabolic, biochemical and psychiatric alterations in healthy subjects during Ramadan	Furuncuoglu, Y._x000D_ and Karaca, E._x000D_ and Aras, S._x000D_ and Yonem, A._x000D_	Pakistan Journal of Nutrition	The Ramadan is the holiest month in the Islamic calendar and Muslims fast during this month. In this study, we evaluated the effect of the Ramadan fasting on body mass index, carbohydrate and lipid metabolism, renal and hepatic function, as well as psychiatric performances. Thirty nine healthy volunteers (32 women and 7 men) underwent anthropometric, biochemical, hematological and psychiatric eva…
19114795	Depression and anxiety symptoms are associated with reduced dietary adherence in heart failure patients treated with an implantable cardioverter defibrillator	Luyster, F. S._x000D_ and Hughes, J. W._x000D_ and Gunstad, J._x000D_	Journal of Cardiovascular Nursing	BACKGROUND: Heart failure (HF) patients treated with an implantable cardioverter defibrillator (ICD) are a growing patient population for whom the general treatment guidelines for HF still apply. Dietary recommendations, sodium and fluid restriction and daily weight monitoring, are a critical component of HF self-management. However, HF patients often report poor adherence to these recommendation…
30729645	Diet quality in adolescents with premenstrual syndrome: A cross-sectional study	Isgin-Atici, K._x000D_ and Kanbur, N._x000D_ and Akgul, S._x000D_ and Buyuktuncer, Z._x000D_	Nutrition & Dietetics	AIM: Premenstrual syndrome (PMS) is a complex of symptoms that can seriously affect the quality of life in women. It has been suggested that the nutritional status of adult women may influence the presence and/or severity of PMS symptoms. However, little is known about this association in adolescents. The present study aimed to examine the relationship between diet quality and the presence/severi…
31818803	Association of poorer dietary quality and higher dietary inflammation with greater symptom severity in depressed individuals with appetite loss	Burrows, K._x000D_ and Stewart, J. L._x000D_ and Antonacci, C._x000D_ and Kuplicki, R._x000D_ and Thompson, K._x000D_ and Taylor, A._x000D_ and Teague, T. K._x000D_ and Paulus, M. P._x000D_	Journal of Affective Disorders	BACKGROUND: Major depressive disorder (MDD) is the leading cause of years lived with disability; however, little is known about its etiology to inform treatment. For a subset of MDD patients, appetite change and/or bodily inflammation may play a role in exacerbating symptoms. The goal of this study is to examine whether, relative to healthy comparisons (HC), MDD individuals with increased versus …
31160065	Correlates associated with mental health and nutritional status in Lebanese older adults: A cross-sectional study	Hallit, S._x000D_ and Daher, M. C._x000D_ and Hallit, R._x000D_ and Hachem, D._x000D_ and Kheir, N._x000D_ and Salameh, P._x000D_	Archives of Gerontology & Geriatrics	OBJECTIVE: To assess correlates of mental and nutritional health among elderly in Lebanon, inside nursing homes compared to their private homes. METHODS: This cross-sectional study was conducted between June and August 2016 on 500 elderly. RESULTS: Higher somatic (Beta = 0.259) and cognitive anxiety (Beta = 0.508), increased age (Beta = 0.174) were significantly associated with higher depression,…
29850135	Is nutritional status associated with the level of anxiety, depression and pain in patients with lung cancer?	Chabowski, M._x000D_ and Polanski, J._x000D_ and Jankowska-Polanska, B._x000D_ and Janczak, D._x000D_ and Rosinczuk, J._x000D_	Journal of Thoracic Disease	Background: Nutritional deficiencies are common in lung cancer patients, especially in those with advanced and metastatic cancers. The pathogenesis of the development of nutritional disorders in cancer patients has not been fully explained. The study was performed in order to research associations between nutritional status and mental condition and pain. The aim of the study was to assess the rel…
32147951	Maternal anxiety and diet quality among mothers and toddlers from low-income households	Trude, A. C. B._x000D_ and Black, M. M._x000D_ and Surkan, P. J._x000D_ and Hurley, K. M._x000D_ and Wang, Y._x000D_	Maternal & Child Nutrition	We evaluated the association between maternal anxiety score and diet quality over time among mothers and toddlers in low-income families. Longitudinal data were collected from 267 mother-toddler dyads in an obesity prevention trial. Participants were recruited from the Special Supplemental Nutrition Program for Women, Infants and Children and paediatric clinics between 2007 and 2010. Dyads were a…
28918388	Association of the Alternative Healthy Eating Index (AHEI-2010) with depression, stress and anxiety among Iranian military personnel	Rahmani, J._x000D_ and Milajerdi, A._x000D_ and Dorosty-Motlagh, A._x000D_	Journal of the Royal Army Medical Corps	INTRODUCTION: Psychological disorders have a major role in the incidence of chronic diseases and may result in reductions in the cost-effectiveness of the Armed Forces. Previous civilian studies have shown a protective association between healthy eating guidelines and mental disorders, but evidence to support this for a military population is limited. The aim of this study was to examine the asso…
607812749	Combined healthy lifestyle is inversely associated with psychological disorders among adults	Saneei, P._x000D_ and Esmaillzadeh, A._x000D_ and Keshteli, A. H._x000D_ and Roohafza, H. R._x000D_ and Afshar, H._x000D_ and Feizi, A._x000D_ and Adibi, P._x000D_	PLoS ONE	Background and Aims: Joint association of lifestyle-related factors and mental health has been less studied in earlier studies, especially in Middle Eastern countries. This study aimed to examine how combinations of several lifestyle-related factors related to depression and anxiety in a large group of middle-age Iranian population. Method(s): In a cross-sectional study on 3363 Iranian adults, a …
606719484	Anxiety, depression, health-related control beliefs, and their association with health behaviour in patients with ischemic heart disease. [Hungarian]	Rafael, B._x000D_ and Thege, B. K._x000D_ and Kovacs, P._x000D_ and Balog, P._x000D_	Orvosi Hetilap	Introduction: Psychological and lifestyle factors affect the development and outcome of heart disease considerably. Aim(s): The aims of the authors were to examine health control, level of anxiety and depression and to analyse their relationship with health behaviour in patients with ischemic heart disease. Method(s): The present cross-sectional study involved 116 patients who took part in reside…
30617097	Are dietary patterns differently associated with differentiated levels of mental health problems? Results from a large cross-sectional study among Iranian manufacturing employees	Heidari, Z._x000D_ and Feizi, A._x000D_ and Roohafza, H._x000D_ and Rabiei, K._x000D_ and Sarrafzadegan, N._x000D_	BMJ Open	OBJECTIVES: The present study aimed to classify participants based on mental health problems profile and to evaluate its relationship with dietary patterns among Iranian manufacturing employees. DESIGN: Observational study with a cross-sectional design. SETTING: This study was conducted in Esfahan Steel Company, one of the biggest Iranian industrial manufacturing companies. PARTICIPANTS: Complete…
29734097	The influence of dietary patterns and stressful life events on psychological problems in a large sample of Iranian industrial employees: Structural equations modeling approach	Yazdi, M._x000D_ and Roohafza, H._x000D_ and Feizi, A._x000D_ and Rabiei, K._x000D_ and Sarafzadegan, N._x000D_	Journal of Affective Disorders	BACKGROUND: Psychological problems affect many employees and their job performance. Although, the association of diet and stress, as modifiable risk factors, with psychological problems have been investigated separately, however their simultaneous impacts have not been studied. The present study aimed at reinvestigating the association of major dietary patterns and stressful life events with inte…
30705385	Psychological disorders and dietary patterns by reduced-rank regression	Hosseinzadeh, M._x000D_ and Vafa, M. R._x000D_ and Esmaillzadeh, A._x000D_ and Feizi, A._x000D_ and Majdzadeh, R._x000D_ and Afshar, H._x000D_ and Keshteli, A. H._x000D_ and Adibi, P._x000D_	European Journal of Clinical Nutrition	OBJECTIVE: To determine the relationship between dietary patterns identified by reduced-rank regression method and psychological disorders in a large group of Iranian adults. METHODS: A cross-sectional study was performed on 3363 Iranian adults between 20 and 55 years. Dietary intakes were assessed using a validated dish-based semi-quantitative food frequency questionnaire. Psychological health w…
18495296	Eating habits in relations to anxiety symptoms among apparently healthy adults. A pattern analysis from the ATTICA Study	Yannakoulia, M._x000D_ and Panagiotakos, D. B._x000D_ and Pitsavos, C._x000D_ and Tsetsekou, E._x000D_ and Fappa, E._x000D_ and Papageorgiou, C._x000D_ and Stefanadis, C._x000D_	Appetite	The effect of anxiety on dietary intake of humans has been investigated through a number of laboratory, clinical and cross-sectional studies; no prior study, however, has examined potential associations between anxiety and overall dietary patterns. Aim of the present work was to describe dietary patterns in relation to anxiety trait in a nationally representative sample of Greek adults from the A…
28548564	Eating Habits and Food Additive Intakes Are Associated with Emotional States Based on EEG and HRV in Healthy Korean Children and Adolescents	Kim, J. Y._x000D_ and Kang, H. L._x000D_ and Kim, D. K._x000D_ and Kang, S. W._x000D_ and Park, Y. K._x000D_	Journal of the American College of Nutrition	PURPOSE: Recent study suggests that psychological issues and eating habits are closely related. In this study, we aimed to find the association between eating habits and intakes of artificial sweeteners with emotional states of schoolchildren using quantitatively analyzing objective biosignals. METHODS: The study was conducted at the National Standard Reference Data Center for Korean EEG as a cro…
21959842	Nutritional status, acute phase response and depression in metastatic lung cancer patients: correlations and association prognosis	Giannousi, Z._x000D_ and Gioulbasanis, I._x000D_ and Pallis, A. G._x000D_ and Xyrafas, A._x000D_ and Dalliani, D._x000D_ and Kalbakis, K._x000D_ and Papadopoulos, V._x000D_ and Mavroudis, D._x000D_ and Georgoulias, V._x000D_ and Papandreou, C. N._x000D_	Supportive Care in Cancer	BACKGROUND AND AIM: Cancer cachexia is a metabolic syndrome related with poor outcome. Cytokines play a key role in the pathophysiology of that syndrome. The aim of this study was to investigate the potential correlations between nutritional status, systemic inflammation, and psychological distress in cancer patients. The prognostic significance of the recorded parameters was also assessed. PATIE…
26520851	Adherence to the DASH diet in relation to psychological profile of Iranian adults	Valipour, G._x000D_ and Esmaillzadeh, A._x000D_ and Azadbakht, L._x000D_ and Afshar, H._x000D_ and Hassanzadeh, A._x000D_ and Adibi, P._x000D_	European Journal of Nutrition	INTRODUCTION: Although empirically derived dietary patterns have been examined in relation to depression, limited data are available linking theory-based dietary patterns and psychological health. OBJECTIVE: We aimed to investigate the association between adherence to DASH-style diet and psychological health among Iranian adults. METHODS: This cross-sectional study was done among 3846 general pub…
27188471	Adherence to Alternative Healthy Eating Index in relation to depression and anxiety in Iranian adults	Saneei, P._x000D_ and Hajishafiee, M._x000D_ and Keshteli, A. H._x000D_ and Afshar, H._x000D_ and Esmaillzadeh, A._x000D_ and Adibi, P._x000D_	British Journal of Nutrition	Earlier studies have shown a protective association between adherence to healthy eating guidelines and mental disorders in Western nations; however, data in this regard are limited from the understudied region of Middle East. We examined the association between adherence to healthy eating guidelines, as measured by Alternative Healthy Eating Index (AHEI)-2010, and prevalence of anxiety and depres…
31020399	Adherence to the dietary approaches to stop hypertension (DASH) dietary pattern and mental health in Iranian university students	Faghih, S._x000D_ and Babajafari, S._x000D_ and Mirzaei, A._x000D_ and Akhlaghi, M._x000D_	European Journal of Nutrition	PURPOSE: Examining the association between adherence to the dietary approaches to stop hypertension (DASH) dietary pattern and mental health in Iranian university students. METHODS: This cross-sectional study was conducted among 240 university students (mean age 21.5 years; 86.7% female). Mental health was evaluated using validated Persian versions of the 12-item general health questionnaire (GHQ…
605407229	Effects of an eight-week supervised, structured lifestyle modification programme on anthropometric, metabolic and cardiovascular risk factors in severely obese adults	Crowe, C._x000D_ and Gibson, I._x000D_ and Cunningham, K._x000D_ and Kerins, C._x000D_ and Costello, C._x000D_ and Windle, J._x000D_ and O'Shea, P. M._x000D_ and Hynes, M._x000D_ and McGuire, B._x000D_ and Kilkelly, K._x000D_ and Griffin, H._x000D_ and O'Brien, T._x000D_ and Jones, J._x000D_ and Finucane, F. M._x000D_	BMC Endocrine Disorders	Background: Lifestyle modification is fundamental to obesity treatment, but few studies have described the effects of structured lifestyle programmes specifically in bariatric patients. We sought to describe changes in anthropometric and metabolic characteristics in a cohort of bariatric patients after participation in a nurse-led, structured lifestyle programme. Method(s): We conducted a retrosp…
607654654	Association of Prepregnancy Dietary Patterns and Anxiety Symptoms from Midpregnancy to Early Postpartum in a Prospective Cohort of Brazilian Women	Vilela, A. A._x000D_ and Pinto Td.e, J._x000D_ and Rebelo, F._x000D_ and Benaim, C._x000D_ and Lepsch, J._x000D_ and Dias-Silva, C. H._x000D_ and Castro, M. B._x000D_ and Kac, G._x000D_	Journal of the Academy of Nutrition and Dietetics	BACKGROUND: Adherence to unhealthy dietary patterns may alter the risk of mental disorders during pregnancy and the postpartum period. OBJECTIVE: To analyze the association between prepregnancy dietary patterns and prospective variations on anxiety symptoms from midpregnancy to early postpartum. METHODS: A prospective cohort of 207 healthy pregnant women was followed at 5 to 13, 20 to 26, and 30 …
21715296	The association between habitual diet quality and the common mental disorders in community-dwelling adults: the Hordaland Health study	Jacka, F. N._x000D_ and Mykletun, A._x000D_ and Berk, M._x000D_ and Bjelland, I._x000D_ and Tell, G. S._x000D_	Psychosomatic Medicine	OBJECTIVE: Recent evidence suggests a role for diet quality in the common mental disorders depression and anxiety. We aimed to investigate the association between diet quality, dietary patterns, and the common mental disorders in Norwegian adults. METHODS: This cross-sectional study included 5731 population-based men and women aged 46 to 49 and 70 to 74 years. Habitual diet was assessed using a v…
25359204	Evaluating the interactive web-based program, activate your heart, for cardiac rehabilitation patients: a pilot study	Brough, C._x000D_ and Boyce, S._x000D_ and Houchen-Wolloff, L._x000D_ and Sewell, L._x000D_ and Singh, S._x000D_	Journal of Medical Internet Research	BACKGROUND: Conventional cardiac rehabilitation (CR) programs are traditionally based on time-constrained, structured, group-based programs, usually set in hospitals or leisure centers. Uptake for CR remains poor, despite the ongoing evidence demonstrating its benefits. Additional alternative forms of CR are needed. An Internet-based approach may offer an alternative mode of delivering CR that ma…
28273871	The Association between Dietary Quality and Dietary Guideline Adherence with Mental Health Outcomes in Adults: A Cross-Sectional Analysis	Meegan, A. P._x000D_ and Perry, I. J._x000D_ and Phillips, C. M._x000D_	Nutrients	The prevalence of adverse mental health outcomes in adults is increasing. Although beneficial effects of selected micronutrients and foods on mental health have been reported, they do not reflect the impact of the habitual diet on mental health. Therefore, our objective is to examine potential associations between dietary quality, dietary composition and compliance with food pyramid recommendatio…
31315605	Association of recommended food score with depression, anxiety, and quality of life in Korean adults: the 2014-2015 National Fitness Award Project	Lee, J. E._x000D_ and Kim, Y. J._x000D_ and Park, H. J._x000D_ and Park, S._x000D_ and Kim, H._x000D_ and Kwon, O._x000D_	BMC Public Health	BACKGROUND: A healthy diet is a key determinant of an individual's health status and is closely related to mental health and quality of life (QoL); however, the exact nature of the relationship is unknown. This study hypothesized that a higher diet quality score is associated with a lower observance of symptoms of depression and anxiety and a higher QoL. METHODS: This study evaluated 1,295 adults…
31170621	Adherence to the MIND diet and prevalence of psychological disorders in adults	Salari-Moghaddam, A._x000D_ and Keshteli, A. H._x000D_ and Mousavi, S. M._x000D_ and Afshar, H._x000D_ and Esmaillzadeh, A._x000D_ and Adibi, P._x000D_	Journal of Affective Disorders	BACKGROUND: There is no study that examined the association of the MIND diet and odds of psychological disorders. We investigated the association between adherence to the MIND diet and odds of psychological disorders. METHODS: A total of 3176 adults were included in this cross-sectional study. Dietary intakes of study participants were collected using a validated dish-based 106-item semi-quantita…
25280418	Association between junk food consumption and mental health in a national sample of Iranian children and adolescents: the CASPIAN-IV study	Zahedi, H._x000D_ and Kelishadi, R._x000D_ and Heshmat, R._x000D_ and Motlagh, M. E._x000D_ and Ranjbar, S. H._x000D_ and Ardalan, G._x000D_ and Payab, M._x000D_ and Chinian, M._x000D_ and Asayesh, H._x000D_ and Larijani, B._x000D_ and Qorbani, M._x000D_	Nutrition	OBJECTIVES: The consumption of high energy and low nutritional content foods, which are known as junk foods, has increased. The aim of this study was to evaluate the association between junk food intake and mental health in a national sample of Iranian children and adolescents. METHOD: Data were obtained from a surveillance system entitled CASPIAN-IV (Childhood and Adolescence Surveillance and Pr…
15942549	Psychosocial influences in dietary patterns during pregnancy	Hurley, K. M._x000D_ and Caulfield, L. E._x000D_ and Sacco, L. M._x000D_ and Costigan, K. A._x000D_ and Dipietro, J. A._x000D_	Journal of the American Dietetic Association	There is increasing evidence that psychosocial factors may affect dietary intakes and health. The current analysis examined the association of six indices of psychosocial well-being with dietary intake during pregnancy. One hundred thirty-four women with low-risk, normal pregnancies participated in a cross-sectional, observational study that assessed dietary intake at 28 weeks' gestation. Psychos…
611517126	Depression, anxiety and symptoms of stress among baccalaureate nursing students in Hong Kong: A cross-sectional study	Cheung, T._x000D_ and Wong, S. Y._x000D_ and Law, L. Y._x000D_ and Ng, K._x000D_ and Tong, M. T._x000D_ and Wong, K. Y._x000D_ and Ng, M. Y._x000D_ and Yip, P. S. F._x000D_	International Journal of Environmental Research and Public Health	This study examines the prevalence of depression, anxiety and symptoms of stress among baccalaureate nursing students in Hong Kong. Recent epidemiological data suggest that the prevalence of mild to severe depression, anxiety and stress among qualified nurses in Hong Kong stands at 35.8%, 37.3% and 41.1%, respectively. A total of 661 nursing students were recruited to participate in our cross-sec…
31020597	Scholastic Performance, Test Anxiety, Dietary Intakes and their Interrelationship in Urban and Rural Adolescents	Parad, M._x000D_ and Kajale, N._x000D_ and Vartak, V._x000D_ and Khadilkar, A. V._x000D_	Indian Journal of Pediatrics	OBJECTIVE: To study the association of test anxiety, scholastic performance and dietary intake in urban and rural adolescents. METHODS: Anthropometry, test anxiety (TA) demographic questionnaire, 24-h diet recall and scholastic performance (SP) from school records as well as by administering multiple choice questions (MCQ) to related subjects were obtained. Statistical analysis was performed usin…
1052675882	Determinants of diet quality in pregnancy: Sociodemographic, pregnancy-specific, and food environment influences	Nash, D. M._x000D_ and Gilliland, J. A._x000D_ and Evers, S. E._x000D_ and Wilk, P._x000D_ and Campbell, M. K._x000D_	Journal of Nutrition Education and Behavior	Objective: To advance the knowledge of determinants of diet quality in pregnancy by focusing on both personal characteristics and the food environment. Design(s): Cross-sectional study in which participants from the Prenatal Health Project were linked to a geographic dataset by home address. Access to fast food, convenience stores, and grocery stores was measured using a geographic information sy…
612191304	Investigation of anxiety and depression symptom co-morbidity in a community sample with type 2 diabetes: Associations with indicators of self-care	Smith, K. J._x000D_ and Pedneault, M._x000D_ and Schmitz, N._x000D_	Canadian journal of public health = Revue canadienne de sante publique	OBJECTIVES: Ascertain the association of elevated co-occurring anxiety and depression symptoms, elevated anxiety symptoms alone or elevated depression symptoms alone with indicators of self-care behaviours in people with type 2 diabetes. METHODS: Data from a community sample of 1,990 people diagnosed with type 2 diabetes for less than 10 years were assessed. All participants took part in a teleph…
15694943	Anxiety and depression are associated with unhealthy lifestyle in patients at risk of cardiovascular disease	Bonnet, F._x000D_ and Irving, K._x000D_ and Terra, J. L._x000D_ and Nony, P._x000D_ and Berthezene, F._x000D_ and Moulin, P._x000D_	Atherosclerosis	Adherence to lifestyle recommendations for prevention of cardiovascular disease remains a critical issue. We examined the association of anxiety and depression with healthy behaviors in a large population of subjects at risk of cardiovascular disease. We studied 1612 consecutive subjects referred for evaluation of cardiovascular risk factors. Separated scores reflecting unhealthy behaviors (physi…
27766464	Calorie Intake and Gambling: Is Fat and Sugar Consumption 'Impulsive'?	Chamberlain, S. R._x000D_ and S, A. R._x000D_ and Grant, J. E._x000D_	Journal of Gambling Studies	Excessive calorie intake constitutes a global public health concern, due to its associated range of untoward outcomes. Gambling is commonplace and gambling disorder is now considered a behavioral addiction in DSM-5. The relationships between calorie intake, gambling, and other types of putatively addictive and impulsive behaviors have received virtually no research attention. Two-hundred twenty-f…
31657605	Eating behavior and relationships with stress, anxiety, depression and insomnia in university students.	Ramon-Arbues, E._x000D_ and Martinez Abadia, B._x000D_ and Granada Lopez, J. M._x000D_ and Echaniz Serrano, E._x000D_ and Pellicer Garcia, B._x000D_ and Juarez Vela, R._x000D_ and Guerrero Portillo, S._x000D_ and Saez Guinoa, M._x000D_	Nutricion Hospitalaria	Introduction:Introduction: there is growing evidence linking food consumption with psychological health of adult people. This association has not been well explored among university students. Objectives: the aims of this study were to analyze the diet quality in a university population, and to assess its association with prevalence of anxiety, stress, depression, and insomnia. Methods: cross-sect…
30923556	Dietary total antioxidant capacity is inversely associated with depression, anxiety and some oxidative stress biomarkers in postmenopausal women: a cross-sectional study	Abshirini, M._x000D_ and Siassi, F._x000D_ and Koohdani, F._x000D_ and Qorbani, M._x000D_ and Mozaffari, H._x000D_ and Aslani, Z._x000D_ and Soleymani, M._x000D_ and Entezarian, M._x000D_ and Sotoudeh, G._x000D_	Annals of General Psychiatry	Background: Postmenopausal women are at higher risk of mental disorders. Oxidative stress has implication in the development of these disorders. Dietary total antioxidant capacity (DTAC) has been proposed as a tool for assessing dietary antioxidants intake. The relationship between DTAC with depression, anxiety and stress has not been investigated in postmenopausal women. Thus, we aimed to assess…
30086485	Dietary total antioxidant capacity is inversely related to menopausal symptoms: a cross-sectional study among Iranian postmenopausal women	Abshirini, M._x000D_ and Siassi, F._x000D_ and Koohdani, F._x000D_ and Qorbani, M._x000D_ and Khosravi, S._x000D_ and Hedayati, M._x000D_ and Aslani, Z._x000D_ and Soleymani, M._x000D_ and Sotoudeh, G._x000D_	Nutrition	OBJECTIVE: The aim of this study was to assess the association between dietary total antioxidant capacity (DTAC) and menopausal symptoms (MS) in postmenopausal middle-aged women. METHODS: A cross-sectional study was conducted with 400 postmenopausal women who referred to municipality health houses and health centers in south Tehran, Iran. Sociodemographic data and anthropometric measures such as …
30190117	Association between the dietary inflammatory index and common mental health disorders profile scores	Haghighatdoost, F._x000D_ and Feizi, A._x000D_ and Esmaillzadeh, A._x000D_ and Feinle-Bisset, C._x000D_ and Keshteli, A. H._x000D_ and Afshar, H._x000D_ and Adibi, P._x000D_	Clinical Nutrition	BACKGROUND & AIMS: The association between diet and mental health disorders might be mediated by inflammatory properties of the diet. We evaluated the association between the dietary inflammatory index (DII) and the risk of a worsened mental health disorders profile. METHODS: A total of 3363 Iranian adults were included in this cross-sectional study. A mental health disorders profile score was ca…
28912008	Dietary inflammatory index and mental health: A cross-sectional analysis of the relationship with depressive symptoms, anxiety and well-being in adults	Phillips, C. M._x000D_ and Shivappa, N._x000D_ and Hebert, J. R._x000D_ and Perry, I. J._x000D_	Clinical Nutrition	BACKGROUND & AIMS: The relationship between diet, inflammation and mental health is of increasing interest. However, limited data regarding the role of dietary inflammatory potential in this context exist. Therefore the aim of this work was to examine associations between the inflammatory potential of habitual diet and mental health outcomes in a cross-sectional sample of 2047 adults (50.8% femal…
30415907	Association between dietary inflammatory index and psychological profile in adults	Salari-Moghaddam, A._x000D_ and Keshteli, A. H._x000D_ and Afshar, H._x000D_ and Esmaillzadeh, A._x000D_ and Adibi, P._x000D_	Clinical Nutrition	BACKGROUND & AIMS: Limited data are available on the association of inflammatory potential of the diet and odds of psychological disorders. We investigated the association between adherence to a pro-inflammatory diet, as measured by Dietary Inflammatory Index (DII), and odds of psychological disorders. METHODS: In this cross-sectional study, dietary intakes of 3363 Iranian adult participants were…
31553453	Dietary Inflammatory Index Scores Are Associated with Pressure Pain Hypersensitivity in Women with Fibromyalgia	Correa-Rodriguez, M._x000D_ and Casas-Barragan, A._x000D_ and Gonzalez-Jimenez, E._x000D_ and Schmidt-RioValle, J._x000D_ and Molina, F._x000D_ and Aguilar-Ferrandiz, M. E._x000D_	Pain Medicine	OBJECTIVE: Pain hypersensitivity has been described as one of the most disabling symptoms of fibromyalgia syndrome (FMS). Here we analyzed the relationship between an anti-inflammatory diet profile and the pressure pain thresholds (PPTs) of tender point sites and other fibromyalgia-related symptoms in patients with FMS. METHODS: This cross-sectional study included 95 women diagnosed with FMS and …
28342730	The association of dietary inflammatory potential with depression and mental well-being among U.S. adults	Bergmans, R. S._x000D_ and Malecki, K. M._x000D_	Preventive Medicine	Current treatment for depression is not considered effective among all cases and, thus far, nutritional protocols are minimal within depression treatment guidelines. Recently, there has been increasing interest in a possible protective and modifiable role of diet in common mental disorders, including depression, due to pro- and anti-inflammatory properties of nutrients. This study aims to investi…
30240962	Diet quality in persons with and without depressive and anxiety disorders	Gibson-Smith, D._x000D_ and Bot, M._x000D_ and Brouwer, I. A._x000D_ and Visser, M._x000D_ and Penninx, B._x000D_	Journal of Psychiatric Research	OBJECTIVE: This study examines the association of depressive and anxiety disorders and their clinical characteristics (disorder type, severity, chronicity and clinical subtypes) with diet quality. METHOD: Data from 1634 adults (controls=336, current disorder=414, remitted=886) were sourced from the 9-year follow-up of the Netherlands Study of Depression and Anxiety. Depressive and anxiety disorde…
24602964	Mediterranean diet is associated on symptoms of depression and anxiety in patients with bronchiectasis	Olveira, C._x000D_ and Olveira, G._x000D_ and Espildora, F._x000D_ and Giron, R. M._x000D_ and Vendrell, M._x000D_ and Dorado, A._x000D_ and Martinez-Garcia, M. A._x000D_	General Hospital Psychiatry	BACKGROUND: The aim was to measure symptoms of depression and anxiety in patients with bronchiectasis and evaluate their relationship with a Mediterranean diet. METHODS: This cross-sectional study recruited patients with bronchiectasis at four Spanish centers. Patients completed the hospital anxiety and depression scale (HADS) and the Mediterranean diet questionnaire (PREDIMED). Demographic, heal…
30945032	Association of food groups with depression and anxiety disorders	Gibson-Smith, D._x000D_ and Bot, M._x000D_ and Brouwer, I. A._x000D_ and Visser, M._x000D_ and Giltay, E. J._x000D_ and Penninx, B._x000D_	European Journal of Nutrition	PURPOSE: Adherence to the Mediterranean diet has been associated with fewer depressive symptoms, however, it is unknown whether this is attributed to some or to all components. We examined the association between the individual food groups of the Mediterranean Diet Score (MDS), in isolation and in combination, with depression and anxiety (symptom severity and diagnosis). METHODS: Data from 1634 a…
23831151	Mediterranean diet adherence and self-reported psychological functioning in an Australian sample	Crichton, G. E._x000D_ and Bryan, J._x000D_ and Hodgson, J. M._x000D_ and Murphy, K. J._x000D_	Appetite	Given the reported health benefits of a Mediterranean diet (MedDiet) and delay in cognitive decline, we aimed to determine the level of adherence to a MedDiet using an 11-point scale and examine relationships with cognitive function and psychological well-being. Cross-sectional analyses were undertaken on data from 1183 Australian adults, aged 40-65. Food frequency questionnaires were used to cal…
31185883	Adherence to Mediterranean dietary pattern is inversely associated with depression, anxiety and psychological distress	Sadeghi, O._x000D_ and Keshteli, A. H._x000D_ and Afshar, H._x000D_ and Esmaillzadeh, A._x000D_ and Adibi, P._x000D_	Nutritional Neuroscience	<b>Background:</b> Few studies have assessed adherence to the Mediterranean diet in relation to psychological health, in particular in the Middle East. <b>Objective:</b> To examine the association between adherence to Mediterranean dietary pattern and prevalence of psychological disorders among a large population of Iranian adults. <b>Design:</b> In this cross-sectional study on 3172 Iranian adul…
30360502	Adherence to the Mediterranean Diet Is Related to Healthy Habits, Learning Processes, and Academic Achievement in Adolescents: A Cross-Sectional Study	Chacon-Cuberos, R._x000D_ and Zurita-Ortega, F._x000D_ and Martinez-Martinez, A._x000D_ and Olmedo-Moreno, E. M._x000D_ and Castro-Sanchez, M._x000D_	Nutrients	BACKGROUND: Several studies have shown that following a healthy diet and practicing regular physical activity (PA) are related with multiple health benefits. However, the cognitive and academic implications of these behaviors within adolescents requires further study. MATERIAL AND METHODS: A cross-sectional study was conducted with a simple of 1059 adolescents from Spain. The main instruments emp…
621598410	Adherence to Mediterranean dietary pattern and depression, anxiety and stress among high-school female adolescents	Tehrani, A. N._x000D_ and Salehpour, A._x000D_ and Beyzai, B._x000D_ and Farhadnejad, H._x000D_ and Moloodi, R._x000D_ and Hekmatdoost, A._x000D_ and Rashidkhani, B._x000D_	Mediterranean Journal of Nutrition and Metabolism	BACKGROUND: Few studies have shown the protective effects of Mediterranean Dietary Pattern (MDP) in psychological disorders. OBJECTIVE(S): This cross-sectional study was designed to determine the association between adherence to MDP and depression, anxiety and stress among female adolescents aged 16.20+/-0.97 in Tehran, Iran. METHOD(S): Data from 263 participants were analyzed. Adherence to MDP w…
32060806	Grazing in children: associations with child's characteristics and parental feeding practices	Conceicao, E. M._x000D_ and Pinheiro, J._x000D_ and Felix, S._x000D_ and Ramalho, S._x000D_ and Goncalves, S._x000D_	Eating & Weight Disorders: EWD	PURPOSE: Grazing is a problematic eating behavior linked with poor weight loss outcomes, disordered eating psychopathology, and psychological distress in the adult population. However, no study assessed this behavior in children. Childhood is an important time frame for the development and maintenance of healthy eating habits, which can be influenced by children's psychological state, eating habi…
32123535	Dietary habits and psychological disorders in a large sample of Iranian adults: a population-based study	Sangsefidi, Z. S._x000D_ and Lorzadeh, E._x000D_ and Hosseinzadeh, M._x000D_ and Mirzaei, M._x000D_	Annals of General Psychiatry	Background: Since an association has been found between diet and psychological problems, this study aimed to evaluate the relationship between dietary habits and psychological problems among Iranian adults. Methods: Data on dietary habits and psychological problems among 9965 adults were provided from the recruitment phase of Yazd Health Study, a population-based cohort research on Iranian adults…
22115495	Is there any relationship between dietary patterns and depression and anxiety in Chinese adolescents?	Weng, T. T._x000D_ and Hao, J. H._x000D_ and Qian, Q. W._x000D_ and Cao, H._x000D_ and Fu, J. L._x000D_ and Sun, Y._x000D_ and Huang, L._x000D_ and Tao, F. B._x000D_	Public Health Nutrition	OBJECTIVE: To determine the association between major dietary patterns characterized by factor analysis and risk of depression and anxiety symptoms among adolescents. DESIGN: Diet and symptoms of depression and anxiety were assessed in a cross-sectional survey among students attending junior high school. Dietary patterns were derived from a self-reported FFQ, which consisted of thirty-eight items…
19698644	Anxiety and depressive disorders in an adult insulin-dependent diabetic mellitus (IDDM) population: relationships with glycaemic control and somatic complications	Friedman, S._x000D_ and Vila, G._x000D_ and Timsit, J._x000D_ and Boitard, C._x000D_ and Mouren-Simeoni, M. C._x000D_	European Psychiatry: the Journal of the Association of European Psychiatrists	The frequency of anxiety and depressive disorders was examined in 69 insulin-dependent diabetic mellitus (IDDM) outpatients and in two control group. Based on self-report measures, these disorders were similar in IDDM sample and in the control groups. In diabetic outpatients, according to DSM-III-R criteria, there was a high lifetime prevalence of not otherwise specified anxiety and depressive di…
370064211	Snacking habit, mental health, and cognitive performance	Smith, A. P._x000D_	Current Topics in Nutraceutical Research	There is now considerable evidence that eating habits are moving away from consumption of a few large meals a day to a pattern that involves more frequent consumption of smaller amounts of food (snacking). The main aim of the present study was to consider the relationship between snacking habits and mental health and cognitive performance. The above issues were examined in four samples: one from …
23759276	Japanese dietary pattern consistently relates to low depressive symptoms and it is modified by job strain and worksite supports	Suzuki, T._x000D_ and Miyaki, K._x000D_ and Tsutsumi, A._x000D_ and Hashimoto, H._x000D_ and Kawakami, N._x000D_ and Takahashi, M._x000D_ and Shimazu, A._x000D_ and Inoue, A._x000D_ and Kurioka, S._x000D_ and Kakehashi, M._x000D_ and Sasaki, Y._x000D_ and Shimbo, T._x000D_ and group, J. H. s_x000D_	Journal of Affective Disorders	BACKGROUND: This study examined the association between traditional Japanese dietary pattern and depressive symptoms in Japanese workers, employing large-scale samples, considering socioeconomic status (SES) and job stress factors. METHODS: A cross-sectional study of 2266 Japanese employees aged 21-65 years from all areas of Japan was conducted as part of the Japanese Study of Health, Occupation …
20048020	Association of Western and traditional diets with depression and anxiety in women	Jacka, F. N._x000D_ and Pasco, J. A._x000D_ and Mykletun, A._x000D_ and Williams, L. J._x000D_ and Hodge, A. M._x000D_ and O'Reilly, S. L._x000D_ and Nicholson, G. C._x000D_ and Kotowicz, M. A._x000D_ and Berk, M._x000D_	American Journal of Psychiatry	OBJECTIVE: Key biological factors that influence the development of depression are modified by diet. This study examined the extent to which the high-prevalence mental disorders are related to habitual diet in 1,046 women ages 20-93 years randomly selected from the population. METHOD: A diet quality score was derived from answers to a food frequency questionnaire, and a factor analysis identified…
26506017	Association of dietary diversity score with anxiety in women	Poorrezaeian, M._x000D_ and Siassi, F._x000D_ and Qorbani, M._x000D_ and Karimi, J._x000D_ and Koohdani, F._x000D_ and Asayesh, H._x000D_ and Sotoudeh, G._x000D_	Psychiatry Research	Evidence suggests that diet plays an important role in the development of mental disorders, especially anxiety. Dietary diversity score is an indicator for assessing diet quality. However, its association with anxiety has not been investigated. The aim of this study was to examine the association of dietary diversity score with anxiety. A cross-sectional study was conducted among 360 women attend…
24044473	Diet quality and feelings of worry, sadness or unhappiness in Canadian children	McMartin, S. E._x000D_ and Willows, N. D._x000D_ and Colman, I._x000D_ and Ohinmaa, A._x000D_ and Storey, K._x000D_ and Veugelers, P. J._x000D_	Canadian Journal of Public Health. Revue Canadienne de Sante Publique	OBJECTIVE: To examine the association between diet quality and feelings of worry, sadness or unhappiness in Canadian children. METHODS: Responses to the Harvard Food Frequency Questionnaire of 6,528 grade 5 students were used to calculate a composite score of diet quality, and its components: variety, adequacy, moderation and balance. Responses to the question on 'feelings of worry, sadness or un…
22551840	Nutrition status of primary care patients with depression and anxiety	Forsyth, A. K._x000D_ and Williams, P. G._x000D_ and Deane, F. P._x000D_	Australian Journal of Primary Health	The objective of this study was to evaluate the nutrition status of people referred to a nutrition and physical activity program for the management of mental health in general practice. Patients currently being treated for depression and/or anxiety were referred by their GPs to a lifestyle intervention program. The nutrition status was assessed during a comprehensive assessment at the commencemen…
30051541	The relationship of dietary diversity score with depression and anxiety among prenatal and post-partum women	Jiang, W._x000D_ and Mo, M._x000D_ and Li, M._x000D_ and Wang, S._x000D_ and Muyiduli, X._x000D_ and Shao, B._x000D_ and Jiang, S._x000D_ and Yu, Y._x000D_	Journal of Obstetrics & Gynaecology Research	AIM: The objective of the study is to explore the relationship between the dietary diversity score (DDS) and anxiety and depression of perinatal women. METHODS: The Self-Rating Anxiety Scale (SAS), Self-Rating Depression Scale (SDS) and the dietary recall questionnaire were used to measure the status of depression, anxiety and dietary diversity at T1 (first trimester), T2 (second trimester), T3 (…
31399262	Association of plant-based dietary patterns with psychological profile and obesity in Iranian women	Zamani, B._x000D_ and Daneshzad, E._x000D_ and Siassi, F._x000D_ and Guilani, B._x000D_ and Bellissimo, N._x000D_ and Azadbakht, L._x000D_	Clinical Nutrition	BACKGROUND: A bidirectional association exists between psychological disorders and obesity. Also, diet could impact on both of these disorders. The aim of this study was to evaluate the association between plant-based dietary patterns and psychological profile and obesity. METHODS: This cross-sectional study was performed in a sample of 435 Iranian women. A validated and reliable semi-quantitativ…
26061411	Empirically derived dietary patterns in relation to psychological disorders	Hosseinzadeh, M._x000D_ and Vafa, M._x000D_ and Esmaillzadeh, A._x000D_ and Feizi, A._x000D_ and Majdzadeh, R._x000D_ and Afshar, H._x000D_ and Keshteli, A. H._x000D_ and Adibi, P._x000D_	Public Health Nutrition	OBJECTIVE: Psychological disorders are highly prevalent worldwide. The present study aimed to investigate the relationship between major dietary patterns and prevalence of psychological disorders in a large sample of Iranian adults. DESIGN: A cross-sectional study was done to identify dietary patterns derived from factor analysis. Dietary data were collected through the use of a validated dish-ba…
31806069	Association of dietary acid load and plant-based diet index with sleep, stress, anxiety and depression in diabetic women	Daneshzad, E._x000D_ and Keshavarz, S. A._x000D_ and Qorbani, M._x000D_ and Larijani, B._x000D_ and Bellissimo, N._x000D_ and Azadbakht, L._x000D_	British Journal of Nutrition	Diabetes is a common chronic disease with various complications. The present study was conducted to determine the association of plant-based diet index (PDI) and dietary acid load (DAL) with sleep status as well as mental health in type 2 diabetic women. In this cross-sectional study, a validated FFQ was used to assess dietary intakes of 230 diabetic patients. We created a whole PDI, healthful PD…
9866269	Indicators of anxiety and depression in subjects with different kinds of diet: vegetarians and omnivores	Rodriguez Jimenez, J._x000D_ and Rodriguez, J. R._x000D_ and Gonzalez, M. J._x000D_	Boletin - Asociacion Medica de Puerto Rico	The following study, one of the first done in Puerto Rico, investigate the different kinds of diet and the level of anxiety and depression that the subjects present. The sample consists of 80 subjects between 25 and 70 years age divided into two main groups (vegetarian versus no vegetarian) depending their diet consumption. The basic findings in the three psychological tests given (IDARE-1, IDARE…
20515497	Vegetarian diets are associated with healthy mood states: a cross-sectional study in seventh day adventist adults	Beezhold, B. L._x000D_ and Johnston, C. S._x000D_ and Daigle, D. R._x000D_	Nutrition Journal	BACKGROUND: The physical health status of vegetarians has been extensively reported, but there is limited research regarding the mental health status of vegetarians, particularly with regard to mood. Vegetarian diets exclude fish, the major dietary source of eicosapentaenoic acid (EPA) and docosahexaenoic acid (DHA), critical regulators of brain cell structure and function. Omnivorous diets low i…
52054025	Vegetarian diet and mental disorders: results from a representative community survey	Michalak, J._x000D_ and Zhang, X. C._x000D_ and Jacobi, F._x000D_	International Journal of Behavioral Nutrition and Physical Activity	Background: The present study investigated associations between vegetarian diet and mental disorders. Method(s): Participants were drawn from the representative sample of the German Health Interview and Examination Survey and its Mental Health Supplement (GHS-MHS). Completely vegetarian (N = 54) and predominantly vegetarian (N = 190) participants were compared with non-vegetarian participants (N …
30731282	Vegetarian diet and mental health: Cross-sectional and longitudinal analyses in culturally diverse samples	Lavallee, K._x000D_ and Zhang, X. C._x000D_ and Michalak, J._x000D_ and Schneider, S._x000D_ and Margraf, J._x000D_	Journal of Affective Disorders	BACKGROUND: Vegetarianism is linked with better physical health, but also to increased anxiety and depression. The aim of the present study is to examine the relationship between vegetarianism and both positive and negative mental health, across cultures and over time. METHOD: Self-report questionnaire data were obtained from a large-scale multi-national cross-sectional sample including 2007 repr…
23727641	Relationship between dietary patterns and depressive symptoms: difference by gender, and unipolar and bipolar depression	Noguchi, R._x000D_ and Hiraoka, M._x000D_ and Watanabe, Y._x000D_ and Kagawa, Y._x000D_	Journal of Nutritional Science & Vitaminology	Although several studies have reported associations of depressive state with specific nutrients and foods, few have examined the associations with dietary patterns in adults. We investigated the association between major dietary patterns and depressive symptoms in Japanese patients with depression. Subjects were 166 Japanese patients (104 men and 62 women), aged 22-74 y, who were treated at a hos…
29503058	Do patterns of nutrient intake predict self-reported anxiety, depression and psychological distress in adults? SEPAHAN study	Salehi-Abargouei, A._x000D_ and Esmaillzadeh, A._x000D_ and Azadbakht, L._x000D_ and Keshteli, A. H._x000D_ and Afshar, H._x000D_ and Feizi, A._x000D_ and Feinle-Bisset, C._x000D_ and Adibi, P._x000D_	Clinical Nutrition	BACKGROUND & AIMS: Despite the growing evidence about dietary patterns, this study aimed at the association between patterns of nutrients intake and psychological disorders. METHODS: In this cross-sectional study, diet and psychological factors including anxiety, depression, and general health (GHQ) were assessed through self-administered questionnaires in 3846 Iranian adults. Daily intakes of 57…
25415255	Vegans report less stress and anxiety than omnivores	Beezhold, B._x000D_ and Radnitz, C._x000D_ and Rinne, A._x000D_ and DiMatteo, J._x000D_	Nutritional Neuroscience	OBJECTIVE: Studies investigating mood in vegetarian diets have yielded conflicting results, either demonstrating risk for mental disorders or mood protection. Our objective was to investigate mood, as well as factors that potentially impact mood in vegans (VG), vegetarians (VEG), and omnivores (OMN). METHODS: We surveyed mood, diet, and lifestyle factors in a broad geographic online sample of adu…
26976087	Nutrition and Lifestyle Intervention on Mood and Neurological Disorders	Null, G._x000D_ and Pennesi, L._x000D_ and Feldman, M._x000D_	Journal of Evidence-Based Complementary & Alternative Medicine	This group study explored how an intervention of diet and lifestyle, including a vegan diet, fruit and vegetable juicing, nutritional supplements, regular exercise, and destressing techniques, would affect 27 subjects with anxiety, depression, poor memory, dementia, Alzheimer's disease, Parkinson's disease, history of stroke, or multiple sclerosis. Several subjects had overlapping conditions. Vid…
30644587	Low-FODMAP Diet Is Associated With Improved Quality of Life in IBS Patients-A Prospective Observational Study	Kortlever, T. L._x000D_ and Ten Bokkel Huinink, S._x000D_ and Offereins, M._x000D_ and Hebblethwaite, C._x000D_ and O'Brien, L._x000D_ and Leeper, J._x000D_ and Mulder, C. J. J._x000D_ and Barrett, J. S._x000D_ and Gearry, R. B._x000D_	Nutrition in Clinical Practice	BACKGROUND: The low fermentable oligosaccharide, disaccharide, monosaccharide, and polyol (FODMAP) diet is effectively manages irritable bowel syndrome (IBS) symptoms. Long-term low-FODMAP studies rarely report quality of life (QoL). We aimed to determine the effect of low-FODMAP diet on long-term QoL, gastrointestinal (GI) and non-GI symptoms in IBS patients. METHODS: A prospective observational…
31173421	Dietary acid load in relation to depression and anxiety in adults	Milajerdi, A._x000D_ and Hassanzadeh Keshteli, A._x000D_ and Haghighatdoost, F._x000D_ and Azadbakht, L._x000D_ and Esmaillzadeh, A._x000D_ and Adibi, P._x000D_	Journal of Human Nutrition & Dietetics	BACKGROUND: No previous study has examined the association of dietary acid load (DAL) with depression and anxiety in adults. The present study aimed to investigate the association between DAL and the risk of depression and anxiety in Iranian adults. METHODS: In total, 4378 non-academic healthy personnel (1909 men and 2469 women) were included in this cross-sectional study. A validated detailed fo…
30787255	Dietary Patterns and Related Factors among Female University Students	Takagi, A._x000D_ and Toda, M._x000D_ and Ikegawa, A._x000D_	Nippon Eiseigaku Zasshi Japanese Journal of Hygiene	OBJECTIVES: To investigate the associations between dietary patterns and mental health status of female university students. METHODS: Self-administered questionnaires consisting of measures of food intake frequency and mental health status were completed by 320 female university students. Food intake frequency was assessed using the Food Frequency Questionnaire (FFQ). Then, dietary patterns were …
23557804	Anxiety as a consequence of modern dietary pattern in adults in Tehran--Iran	Bakhtiyari, M._x000D_ and Ehrampoush, E._x000D_ and Enayati, N._x000D_ and Joodi, G._x000D_ and Sadr, S._x000D_ and Delpisheh, A._x000D_ and Alihaydari, J._x000D_ and Homayounfar, R._x000D_	Eating Behaviors	Food intake patterns in relation to mental health have already been revealed. To investigate the relationship between processed food consumption behavior and anxiety disorder, a cross sectional study was conducted. Overall, 1782 young adults aged 18-35 years were randomly selected using cluster sampling method from 22 districts of Tehran-Iran in 2011. Diet assessment was done using a 24 hour reca…
620991078	Prospective associations of maternal dietary patterns and postpartum mental health in a multi-ethnic asian cohort: The growing up in singapore towards healthy outcomes (gusto) study	Teo, C._x000D_ and Chia, A. R._x000D_ and Colega, M. T._x000D_ and Chen, L. W._x000D_ and Fok, D._x000D_ and Pang, W. W._x000D_ and Godfrey, K. M._x000D_ and Tan, K. H._x000D_ and Yap, F._x000D_ and Shek, L. P. C._x000D_ and Chong, Y. S._x000D_ and Meaney, M._x000D_ and Chen, H._x000D_ and Chong, M. F. F._x000D_	Nutrients	Diet in the first month postpartum, otherwise known as 'the confinement diet' in Asia, has unique characteristics that are influenced by traditions, cultures, and beliefs. We aimed to characterize dietary patterns during confinement period in a multi-ethnic Asian cohort and examined their associations with postpartum depression (PPD) and anxiety (PPA). Dietary intakes of 490 women were ascertaine…
32056867	Joint association of ultra-processed food and sedentary behavior with anxiety-induced sleep disturbance among Brazilian adolescents	Werneck, A. O._x000D_ and Vancampfort, D._x000D_ and Oyeyemi, A. L._x000D_ and Stubbs, B._x000D_ and Silva, D. R._x000D_	Journal of Affective Disorders	AIMS: We analyzed the joint association of high ultra-processed food ingestion and sedentary behavior (SB) with anxiety-induced sleep disturbance among Brazilian adolescents. METHODS: Data from the Brazilian Scholar Health Survey, a nationally representative survey of 9th grade adolescents [mean: 14.28 years (range: 11-18 years)] conducted in 2015 (n = 100,648) were used. Self-reported anxiety-in…
28971444	Correlations Between Nutrition Habits, Anxiety and Metabolic Parameters in Greek Healthy Adults	Lambrinakou, S._x000D_ and Katsa, M. E._x000D_ and Zyga, S._x000D_ and Ioannidis, A._x000D_ and Sachlas, A._x000D_ and Panoutsopoulos, G._x000D_ and Pistikou, A. M._x000D_ and Magana, M._x000D_ and Kougioumtzi Dimoligianni, D. E._x000D_ and Kolovos, P._x000D_ and Rojas Gil, A. P._x000D_	Advances in Experimental Medicine & Biology	BACKGROUND: Anxiety combined with nervousness and apprehension consist a focal response to different life conditions. Lifestyle habits, anxiety and biochemical markers are in a constant interaction. AIM: To investigate the prevalence of anxiety in healthy adults and its possible association with biochemical factors-lipid profile, liver markers, thyroid hormones-and lifestyle habits. METHODS: Quan…
30254979	Drinking plain water is associated with decreased risk of depression and anxiety in adults: Results from a large cross-sectional study	Haghighatdoost, F._x000D_ and Feizi, A._x000D_ and Esmaillzadeh, A._x000D_ and Rashidi-Pourfard, N._x000D_ and Keshteli, A. H._x000D_ and Roohafza, H._x000D_ and Adibi, P._x000D_	World Journal of Psychiatry	AIM: To investigate the relation between plain water drinking and risk of depression and anxiety among a large sample of Iranian adults. METHODS: A total of 3327 Iranian general adults were included in this cross-sectional study. Validated Iranian version of the Hospital Anxiety and Depression Scale was used to assess anxiety and depression. Water consumption was assessed by asking about the numb…
3588700	Macronutrient relationships with meal patterns and mood in the spontaneous feeding behavior of humans	de Castro, J. M._x000D_	Physiology & Behavior	The role of protein, carbohydrate and fat ingestion on self-rated mood and subsequent food intake was investigated using self-reports of spontaneous food intake. Eight male and 30 female undergraduate students were instructed to list everything they ate, when they ate it, and their mood at the time of ingestion. They were asked to make these entries in a diary throughout a nine day period. Mood w…
370064210	Snacking frequency, mental health, health beliefs and physical health	Chaplin, K. S._x000D_ and Smith, A. P._x000D_	Current Topics in Nutraceutical Research	The aims of the current study were to examine associations between snacking frequency and mental health, health related behaviors, health beliefs and physical health. Snacking frequency per se was examined in addition to frequency of consumption of specific snack items. One hundred and thirty six participants (96 females, 40 males, mean age 37 years), including both students and members of the ge…
29948220	Egg consumption and prevalence of psychological disorders in adults	Shafiei, F._x000D_ and Keshteli, A. H._x000D_ and Pouraram, H._x000D_ and Afshar, H._x000D_ and Salari-Moghaddam, A._x000D_ and Esmaillzadeh, A._x000D_ and Adibi, P._x000D_	European Journal of Nutrition	PURPOSE: No previous study has examined the associations between egg consumption and prevalence of psychological disorders. The present study was conducted to determine the association between egg consumption and depression in a large sample of Iranian adults. METHODS: This cross-sectional study was conducted on 3172 adults in Isfahan, Iran. Egg consumption was assessed by using a validated, self…
30470803	The effect of a very low calorie diet on subjective depressive symptoms and anxiety: meta-analysis and systematic review	Ein, N._x000D_ and Armstrong, B._x000D_ and Vickers, K._x000D_	International Journal of Obesity	There are conflicting findings regarding the effect very low calorie diets (VLCDs) have on self-reported depressive symptoms and anxiety levels. Some studies have reported decreased subjective depressive symptoms and anxiety post-diet, whereas other studies have not. Further complicating matters, the protocol for VLCDs vary substantially across studies, which could account for the mixed findings.…
31524933	Association of Pediatric Obesity Treatment, Including a Dietary Component, With Change in Depression and Anxiety: A Systematic Review and Meta-analysis	Jebeile, H._x000D_ and Gow, M. L._x000D_ and Baur, L. A._x000D_ and Garnett, S. P._x000D_ and Paxton, S. J._x000D_ and Lister, N. B._x000D_	JAMA Pediatrics	Importance: Children and adolescents with obesity are at higher risk of developing depression and anxiety, and adolescent dieting is a risk factor for the development of depression. Therefore, determining the psychological effect of obesity treatment interventions is important to consider. Objective: To investigate the association between obesity treatment interventions, with a dietary component,…
1914801	Psychological responses of obese type II diabetic subjects to very-low-calorie diet	Wing, R. R._x000D_ and Marcus, M. D._x000D_ and Blair, E. H._x000D_ and Burton, L. R._x000D_	Diabetes Care	OBJECTIVE: Very-low-calorie diets have been shown to produce dramatic improvements in glycemic control in obese subjects with non-insulin-dependent (type II) diabetes. There have been no studies of the psychological responses of diabetic subjects to these diets. RESEARCH DESIGN AND METHODS: This study examined changes in hunger, depression, and anxiety in 33 obese type II diabetic subjects who we…
24843744	Weight loss on a structured hypocaloric diet with or without exercise improves emotional distress and quality of life in overweight and obese patients with type 2 diabetes	Wycherley, T. P._x000D_ and Clifton, P. M._x000D_ and Noakes, M._x000D_ and Brinkworth, G. D._x000D_	Journal of Diabetes Investigation	AIMS/INTRODUCTION: To evaluate the effects of a caloric restricted weight loss program with or without supervised resistance exercise training (EX) on diabetes-related emotional distress and quality of life (QOL) in overweight and obese patients with type 2 diabetes. MATERIALS AND METHODS: In a parallel design, 106 men and women with type 2 diabetes were randomized to a prescriptive 16-week calor…
18923571	What is the influence of menopausal status on metabolic profile, eating behaviors, and perceived health of obese women after weight reduction?	Riesco, E._x000D_ and Roussel, M._x000D_ and Lemoine, S._x000D_ and Garnier, S._x000D_ and Sanguignol, F._x000D_ and Mauriege, P._x000D_	Applied Physiology, Nutrition, & Metabolism = Physiologie Appliquee, Nutrition et Metabolisme	The duration of the numerous weight-loss studies that combine physical activity and diet varies from 3 to 14 months, and these studies have often considered pre- and postmenopausal women separately. The purpose of this study was to compare the effects of a 3-week weight-reducing program that combines caloric restriction and exercise on the metabolic profile, eating behaviors, and perceived health…
3976552	A comparison of two very-low-calorie diets: protein-sparing-modified fast versus protein-formula-liquid diet	Wadden, T. A._x000D_ and Stunkard, A. J._x000D_ and Brownell, K. D._x000D_ and Day, S. C._x000D_	American Journal of Clinical Nutrition	This study investigated the acceptability of two very-low-calorie diets in 16 moderately overweight persons participating in a weight reduction program. Subjects were prescribed a 1000-1200 kcal balanced diet the first month and asked to complete appetite and mood scales on a weekly basis. They were then randomly assigned to either a protein-sparing-modified fast (PSMF) or a protein-formula-liqui…
25001959	Effect of dietary restriction on peripheral monoamines and anxiety symptoms in obese subjects with metabolic syndrome	Perez-Cornago, A._x000D_ and Ramirez, M. J._x000D_ and Zulet, M. A._x000D_ and Martinez, J. A._x000D_	Psychoneuroendocrinology	Reduced circulating monoamines may have a role in the development of the metabolic syndrome (MetS), which is becoming a major health problem worldwide. Moreover, an association between anxiety disorder and MetS has been reported; however, it is not clear whether weight loss can diminish anxiety. This investigation is aimed to examine the effects of a weight loss intervention on peripheral monoami…
31141954	Changes in Anxiety and Depression Traits Induced by Energy Restriction: Predictive Value of the Baseline Status	Rodriguez-Lozada, C._x000D_ and Cuervo, M._x000D_ and Cuevas-Sierra, A._x000D_ and Goni, L._x000D_ and Riezu-Boj, J. I._x000D_ and Navas-Carretero, S._x000D_ and Milagro, F. I._x000D_ and Martinez, J. A._x000D_	Nutrients	Current evidence proposes diet quality as a modifiable risk factor for mental or emotional impairments. However, additional studies are required to investigate the effect of dietary patterns and weight loss on improving psychological symptoms. The aim of this investigation was to evaluate the effect of energy-restriction, prescribed to overweight and obese participants, on anxiety and depression …
19901139	Long-term effects of a very low-carbohydrate diet and a low-fat diet on mood and cognitive function	Brinkworth, G. D._x000D_ and Buckley, J. D._x000D_ and Noakes, M._x000D_ and Clifton, P. M._x000D_ and Wilson, C. J._x000D_	Archives of Internal Medicine	BACKGROUND: Very low-carbohydrate (LC) diets are often used to promote weight loss, but the long-term effects on psychological function remain unknown. METHODS: A total of 106 overweight and obese participants (mean [SE] age, 50.0 [0.8] years; mean [SE] body mass index [calculated as weight in kilograms divided by height in meters squared], 33.7 [0.4]) were randomly assigned either to an energy-r…
52783535	Psychological well-being response to high protein and high carbohydrate weight loss diets in overweight and obese men: Arandomised trial	Lutze, J._x000D_ and Taylor, P._x000D_ and Brinkworth, G. D._x000D_ and Wyld, B._x000D_ and Syrette, J._x000D_ and Wilson, C. J._x000D_ and Clifton, P. M._x000D_ and Noakes, M._x000D_	e-SPEN Journal	Background & aims: High protein, low fat (HP) diets have established efficacy for weight management, but their effects on psychological well-being, particularly in men have not been well studied. This study compared an energy controlled HP diet with a high carbohydrate, low fat (HC) diet on psychological well-being after 1 year. Method(s): 117 obese men (mean+/-SD, age 49.6+/-9.2 years; BMI 31.2+…
15082407	Treatment of obesity by behavior therapy and very low calorie diet: A pilot investigation	Wadden, T. A._x000D_ and Stunkard, A. J._x000D_ and Brownell, K. D._x000D_ and Day, S. C._x000D_	Journal of Consulting and Clinical Psychology
1636472	Treatment response in obese binge eaters: preliminary results using a very low calorie diet (VLCD) and behavior therapy	LaPorte, D. J._x000D_	Addictive Behaviors	The present study compared the treatment response of male and female obese binge eaters and nonbinge eaters attending a university-based weight reduction program employing a very low calorie diet (VLCD) and concurrent behavior therapy. Twenty-nine percent of female patients (n = 19) and 22% of male patients (n = 6) were characterized as binge eaters based on their scores on the Binge Eating Scale…
9023595	Cognitive effects of a long-term weight reducing diet	Kretsch, M. J._x000D_ and Green, M. W._x000D_ and Fong, A. K._x000D_ and Elliman, N. A._x000D_ and Johnson, H. L._x000D_	International Journal of Obesity & Related Metabolic Disorders: Journal of the International Association for the Study of Obesity	OBJECTIVE: To investigate if long-term caloric restriction under controlled conditions adversely affects cognitive function in obese women. SUBJECTS: Healthy, premenopausal women between 23-42 y. Dieting group: n = 14. CONTROL GROUP: n = 11. DESIGN: Longitudinal weight loss study (repeated measures within-subject design) with 3 weeks of baseline, 15 weeks of 50% caloric restriction, and 3 weeks o…
22026966	Dietary weight loss and exercise interventions effects on quality of life in overweight/obese postmenopausal women: a randomized controlled trial	Imayama, I._x000D_ and Alfano, C. M._x000D_ and Kong, A._x000D_ and Foster-Schubert, K. E._x000D_ and Bain, C. E._x000D_ and Xiao, L._x000D_ and Duggan, C._x000D_ and Wang, C. Y._x000D_ and Campbell, K. L._x000D_ and Blackburn, G. L._x000D_ and McTiernan, A._x000D_	International Journal of Behavioral Nutrition & Physical Activity	BACKGROUND: Although lifestyle interventions targeting multiple lifestyle behaviors are more effective in preventing unhealthy weight gain and chronic diseases than intervening on a single behavior, few studies have compared individual and combined effects of diet and/or exercise interventions on health-related quality of life (HRQOL). In addition, the mechanisms of how these lifestyle interventi…
16957412	Comparison of two low-calorie diets: a prospective study of effectiveness and safety	Moreno, O._x000D_ and Meoro, A._x000D_ and Martinez, A._x000D_ and Rodriguez, C._x000D_ and Pardo, C._x000D_ and Aznar, S._x000D_ and Lopez, P._x000D_ and Serrano, J._x000D_ and Boix, E._x000D_ and Martin, M. D._x000D_ and Pico Alfonso, A. M._x000D_	Journal of Endocrinological Investigation	OBJECTIVE: To evaluate the cost-effectiveness and safety of two distinct low calorie diets (LCD). DESIGN: Prospective controlled study. METHODS: 67 obese patients [body mass index (BMI) 40 kg/m2] were included in two study groups. Group A: 26 patients followed a 458 kcal diet given in three meals for 1 month. Group B: 41 patients followed a 800 kcal diet for 3 months and with outpatient control. …
11778348	The impact of cholesterol lowering on patients' mood	Coutu, M. F._x000D_ and Dupuis, G._x000D_ and D'Antono, B._x000D_	Journal of Behavioral Medicine	This study compared mood changes in 212 patients treated for hypercholesterolemia, as a function of their level of adherence to dietary recommendations. Assessments of mood (anxiety, depression, and hostility), measured by the Profile of Mood States, were obtained at baseline and 3-, 6-, and 12-month follow-up. Adherence to diet was categorized as low, medium, or high based on the Food Record Rat…
2003309647	A brief diet intervention can reduce symptoms of depression in young adults - A randomised controlled trial	Francis, H. M._x000D_ and Stevenson, R. J._x000D_ and Chambers, J. R._x000D_ and Gupta, D._x000D_ and Newey, B._x000D_ and Lim, C. K._x000D_	PLoS ONE	There is strong epidemiological evidence that poor diet is associated with depression. The reverse has also been shown, namely that eating a healthy diet rich in fruit, vegetables, fish and lean meat, is associated with reduced risk of depression. To date, only one randomised controlled trial (RCT) has been conducted with elevated depression symptoms being an inclusion criterion, with results sho…
22723614	A multi-modal intervention in management of left ventricular assist device outpatients: dietary counselling, controlled exercise and psychosocial support	Kugler, C._x000D_ and Malehsa, D._x000D_ and Schrader, E._x000D_ and Tegtbur, U._x000D_ and Guetzlaff, E._x000D_ and Haverich, A._x000D_ and Strueber, M._x000D_	European Journal of Cardio-Thoracic Surgery	OBJECTIVE: Newer generation left ventricular assist devices (LVADs) are established for long-term support. The aim of this multi-modal intervention was to improve the body weight, exercise tolerance and psychosocial status in outpatients on long-term LVAD support. METHODS: Seventy patients participated in this non-randomized intervention study [intervention group (IGr) n = 34; control group (CGr)…
28137247	A randomised controlled trial of dietary improvement for adults with major depression (the 'SMILES' trial)	Jacka, F. N._x000D_ and O'Neil, A._x000D_ and Opie, R._x000D_ and Itsiopoulos, C._x000D_ and Cotton, S._x000D_ and Mohebbi, M._x000D_ and Castle, D._x000D_ and Dash, S._x000D_ and Mihalopoulos, C._x000D_ and Chatterton, M. L._x000D_ and Brazionis, L._x000D_ and Dean, O. M._x000D_ and Hodge, A. M._x000D_ and Berk, M._x000D_	BMC Medicine	BACKGROUND: The possible therapeutic impact of dietary changes on existing mental illness is largely unknown. Using a randomised controlled trial design, we aimed to investigate the efficacy of a dietary improvement program for the treatment of major depressive episodes. METHODS: 'SMILES' was a 12-week, parallel-group, single blind, randomised controlled trial of an adjunctive dietary interventio…
30107480	A randomized controlled trial on the effect of lifestyle education for Iranian women and their husbands on post-partum anxiety and depression	Sanaati, F._x000D_ and Charandabi, S. M._x000D_ and Eslamlo, H. F._x000D_ and Mirghafourvand, M._x000D_	Health Education Research	This randomized controlled trial was conducted on 189 pregnant women to determine the effect of lifestyle-based training for women and their husbands on post-partum anxiety (PPA) and depression (PPD). Follow-ups were continued up for 6 weeks after childbirth. Participants were allocated to three groups using block randomization. In the first intervention group, both the women and their husbands, …
23540328	Community-based primary prevention programs decrease the rate of metabolic syndrome among socioeconomically disadvantaged women	Gilstrap, L. G._x000D_ and Malhotra, R._x000D_ and Peltier-Saxe, D._x000D_ and Slicas, D._x000D_ and Pineda, E._x000D_ and Culhane-Hermann, C._x000D_ and Cook, N._x000D_ and Fernandez-Golarz, C._x000D_ and Wood, M._x000D_	Journal of Women's Health	BACKGROUND: Metabolic Syndrome (MetSyn) is one of the strongest predictors of type 2 diabetes (DM2) and cardiovascular disease (CVD). It is associated with a 4- to 10-fold increased risk of DM2 and a 2- to 3-fold increased risk of CVD. Low income and minority women have some of the highest rates of MetSyn. This study examines the effect of a unique, community based, primary prevention program on …
622306786	Effectiveness of nutritional and cognitive-behavioral training in anxiety, anger premenstrual syndrome	Sepehrirad, M._x000D_ and Bahrami Taghanaki, H. R._x000D_ and Noras, M. R._x000D_	Journal of Babol University of Medical Sciences	BACKGROUND AND OBJECTIVE: Premenstrual syndrome (PMS) is a common disorder in women that affects their quality-of-life and performance.The present study was aimed to evaluate the nutrition based on traditional medicine and cognitive behavioral therapy (CBT) on anxiety and anger in this syndrome. METHOD(S): This quasi-experimental study was performed on 45 women with premenstrual syndrome who were…
25864433	Effects of the COPE Cognitive Behavioral Skills Building TEEN Program on the Healthy Lifestyle Behaviors and Mental Health of Appalachian Early Adolescents	Hoying, J._x000D_ and Melnyk, B. M._x000D_ and Arcoleo, K._x000D_	Journal of Pediatric Health Care	INTRODUCTION: Appalachian adolescents have a high prevalence of obesity and mental health problems that exceed national rates, with the two conditions often co-existing. The purpose of this study was to evaluate the feasibility and preliminary efficacy of a 15-session cognitive-behavioral skills building intervention (COPE [Creating Opportunities for Personal Empowerment] Healthy Lifestyles TEEN …
27600387	Impact of a walking program of 10,000 steps per day and dietary counseling on health-related quality of life, energy expenditure and anthropometric parameters in obese subjects	Castres, I._x000D_ and Tourny, C._x000D_ and Lemaitre, F._x000D_ and Coquart, J._x000D_	Journal of Endocrinological Investigation	PURPOSE: The aim of this pilot study was to assess the impact of a physical activity program of walking 10,000 steps per day along with monthly dietary counseling on the body composition, biological parameters, resting energy expenditure (REE) and health-related quality of life (HRQoL) of obese individuals. METHODS: Thirty-five obese adults (26 women; age: 39.2 +/- 13.4 years, body mass, BM: 104.…
8739012	Improved pregnancy rates for obese, infertile women following a group treatment program. An open pilot study	Galletly, C._x000D_ and Clark, A._x000D_ and Tomlinson, L._x000D_ and Blaney, F._x000D_	General Hospital Psychiatry	Thirty-seven women with a mean initial weight of 98.5 +/- 18.7 kg completed a group treatment program for obese, infertile women. The program lasted for 24 weeks and included regular exercise and group discussion of topics such as coping with the psychological impact of infertility, developing healthy eating patterns, and the effects of obesity on reproductive physiology. There was significant we…
31936767	Improving the Metabolic and Mental Health of Children with Obesity: A School-Based Nutrition Education and Physical Activity Intervention in Wuhan, China	Yu, H. J._x000D_ and Li, F._x000D_ and Hu, Y. F._x000D_ and Li, C. F._x000D_ and Yuan, S._x000D_ and Song, Y._x000D_ and Zheng, M._x000D_ and Gong, J._x000D_ and He, Q. Q._x000D_	Nutrients	This study aimed to evaluate the effectiveness of a school-based nutrition education and physical activity intervention on cardiovascular risk profile and mental health outcomes among Chinese children with obesity. Two primary schools were randomly allocated to the control group (CG) and the intervention group (IG). We selected children with obesity from 1340 students in the third and fourth grad…
19718255	Naturopathic care for anxiety: a randomized controlled trial ISRCTN78958974	Cooley, K._x000D_ and Szczurko, O._x000D_ and Perri, D._x000D_ and Mills, E. J._x000D_ and Bernhardt, B._x000D_ and Zhou, Q._x000D_ and Seely, D._x000D_	PLoS ONE [Electronic Resource]	BACKGROUND: Anxiety is a serious personal health condition and represents a substantial burden to overall quality of life. Additionally anxiety disorders represent a significant cost to the health care system as well as employers through benefits coverage and days missed due to incapacity. This study sought to explore the effectiveness of naturopathic care on anxiety symptoms using a randomized t…
19211251	Nonpharmacologic intervention for hypertension: Long-term follow-up	Leserman, J._x000D_ and Stuart, E. M._x000D_ and Mamish, M. E._x000D_ and Deckro, J. P._x000D_ and Beckman, R. J._x000D_ and Friedman, R._x000D_ and Benson, H._x000D_	Journal of Cardiopulmonary Rehabilitation	We previously reported reduced blood pressure, psychological symptoms, and other cardiac risk factors in hypertensive patients who participated in a nonpharmacologic, outpatient behavioral program. The present study is a 3 to 5 year follow-up of 59 (60%) of the same patients (who served as their own controls) to assess continued efficacy of the program. At entry into the study, patients had hyper…
19145589	Psychological effects of prevention: do participants of a type 2 diabetes prevention program experience increased mental distress?	Giel, K. E._x000D_ and Enck, P._x000D_ and Zipfel, S._x000D_ and Schrauth, M._x000D_ and Bury, A._x000D_ and Graf, M._x000D_ and Kummerle, S._x000D_ and Guthoff, M._x000D_ and Stefan, N._x000D_ and Haring, H. U._x000D_ and Fritsche, A._x000D_	Diabetes/Metabolism Research Reviews	OBJECTIVE: To evaluate the mental health outcome of a lifestyle intervention for the prevention of type 2 diabetes and to exclude possible harmful psychological effects. BACKGROUND: There is little empirical data on potential harmful effects of prevention programs. However, information, education, diagnostic procedures, phenotyping and risk assessment may cause or intensify psychological distress…
15186658	Reducing cardiovascular risk factors in postmenopausal women through a lifestyle change intervention	Carels, R. A._x000D_ and Darby, L. A._x000D_ and Cacciapaglia, H. M._x000D_ and Douglass, O. M._x000D_	Journal of Women's Health	BACKGROUND: The impact of a 6-month lifestyle change intervention on cardiovascular risk factors in obese, sedentary, postmenopausal women was examined. A secondary aim of this investigation was to determine whether the addition of self-control skills training to an empirically supported lifestyle change intervention would result in greater cardiovascular risk reduction. METHODS: Forty-four women…
27621237	Reducing depression during the menopausal transition with health coaching: Results from the healthy menopausal transition randomised controlled trial	Almeida, O. P._x000D_ and Marsh, K._x000D_ and Murray, K._x000D_ and Hickey, M._x000D_ and Sim, M._x000D_ and Ford, A._x000D_ and Flicker, L._x000D_	Maturitas	OBJECTIVE: To determine if health coaching (HC) decreases the incidence of depression, reduces the severity of symptoms, and increases quality of life during the menopausal transition (MT). RESEARCH DESIGN AND METHODS: Parallel, single-blinded, randomised controlled trial of 6 sessions of phone-delivered HC compared with usual care. Participants were 351 community-dwelling women free of major dep…
31345179	Short- and long-term impact of adapted physical activity and diet counseling during adjuvant breast cancer therapy: the 'APAD1' randomized controlled trial	Carayol, M._x000D_ and Ninot, G._x000D_ and Senesse, P._x000D_ and Bleuse, J. P._x000D_ and Gourgou, S._x000D_ and Sancho-Garnier, H._x000D_ and Sari, C._x000D_ and Romieu, I._x000D_ and Romieu, G._x000D_ and Jacot, W._x000D_	BMC Cancer	BACKGROUND: Patients with breast cancer undergoing chemotherapy and radiotherapy experience fatigue and other treatment side effects. Integrative therapies combining physical activity and dietary counseling are recommended; however to date no large randomized controlled trial has been conducted during adjuvant therapy. The Adapted Physical Activity and Diet (APAD) intervention was evaluated for i…
27878848	The effectiveness of the COPE healthy lifestyles TEEN program: a school-based intervention in middle school adolescents with 12-month follow-up	Ardic, A._x000D_ and Erdogan, S._x000D_	Journal of Advanced Nursing	AIM: The goal of this study is to assess the applicability and long-term effectiveness of the T-COPE Healthy TEEN program on adolescent health. BACKGROUND: Obesity and mental health disorders are major public health problems in adolescents. In this context, including long-term and multiple behavioural obesity prevention programs are becoming increasingly important. DESIGN: A quasi-experimental de…
28464804	A randomized controlled trial of physical activity, dietary habit, and distress management with the Leadership and Coaching for Health (LEACH) program for disease-free cancer survivors	Yun, Y. H._x000D_ and Kim, Y. A._x000D_ and Lee, M. K._x000D_ and Sim, J. A._x000D_ and Nam, B. H._x000D_ and Kim, S._x000D_ and Lee, E. S._x000D_ and Noh, D. Y._x000D_ and Lim, J. Y._x000D_ and Kim, S. Y._x000D_ and Cho, C. H._x000D_ and Jung, K. H._x000D_ and Chun, M._x000D_ and Lee, S. N._x000D_ and Park, K. H._x000D_ and Park, S._x000D_	BMC Cancer	BACKGROUND: We aimed to evaluate the potential benefits of the Leadership and Coaching for Health (LEACH) program on physical activity (PA), dietary habits, and distress management in cancer survivors. METHODS: We randomly assigned 248 cancer survivors with an allocation ratio of two-to-one to the LEACH program (LP) group, coached by long-term survivors, or the usual care (UC) group. At baseline,…
23884981	Translating guidelines to practice: findings from a multidisciplinary preventive cardiology programme in the west of Ireland	Gibson, I._x000D_ and Flaherty, G._x000D_ and Cormican, S._x000D_ and Jones, J._x000D_ and Kerins, C._x000D_ and Walsh, A. M._x000D_ and Costello, C._x000D_ and Windle, J._x000D_ and Connolly, S._x000D_ and Crowley, J._x000D_	European Journal of Preventive Cardiology	AIMS: The aim of this observational, descriptive study is to evaluate the impact of an intensive, evidence-based preventive cardiology programme on medical and lifestyle risk factors in patients at high risk of developing cardiovascular disease (CVD). METHODS: Increased CVD risk patients and their family members/partners were invited to attend a 16-week programme consisting of a professional mult…
8819023	A group program for obese, infertile women: weight loss and improved psychological health	Galletly, C._x000D_ and Clark, A._x000D_ and Tomlinson, L._x000D_ and Blaney, F._x000D_	Journal of Psychosomatic Obstetrics & Gynecology	We report on a group program for obese infertile women. Sixty-four women completed the 24-week program, which included exercise, information about healthy eating and group discussion sessions. Their mean initial weight was 101.9 +/- 18.14 kg. The mean weight loss on completion of the program was 5.2 +/- 5.11 kg (p < 0.0001). There was significant improvement on ratings of self-esteem and depressi…
26453120	A lifestyle intervention for primary care patients with depression and anxiety: A randomised controlled trial	Forsyth, A._x000D_ and Deane, F. P._x000D_ and Williams, P._x000D_	Psychiatry Research	This study aimed to evaluate the efficacy of a diet and exercise lifestyle intervention on mental health outcomes for patients currently being treated for depression and/or anxiety in primary care. Patients (n=119) referred by general practitioners to the 12-week randomised controlled trial were assigned to either an intervention of six visits to a dual qualified dietitian/exercise physiologist (…
23738786	A text message based weight management intervention for overweight adults	Donaldson, E. L._x000D_ and Fallows, S._x000D_ and Morris, M._x000D_	Journal of Human Nutrition & Dietetics	BACKGROUND: Weight management interventions can be extended using mobile telephone technology to deliver support in real-time, real-world settings. The present study aimed to determine whether text messaging helped patients maintain or lose weight following a weight-loss programme. METHODS: In this controlled study, overweight and obese [body mass index (BMI) >30 kg m(-2) or >28 kg m(-2) with co-…
7994223	Effects of a health education programme with telephone follow-up during cardiac rehabilitation	van Elderen-van Kemenade, T._x000D_ and Maes, S._x000D_ and van den Broek, Y._x000D_	British Journal of Clinical Psychology	A health education and counselling programme was offered to myocardial infarction patients during and after hospitalization. A randomized pre-test-post-test control group design was used to evaluate the effects of the experimental intervention. During hospitalization the intervention consisted of two individual counselling sessions and two group health education sessions focusing on medication, h…
630999539	Effects of dietary and physical activity interventions on generic and cancer-specific health-related quality of life, anxiety, and depression in colorectal cancer survivors: a randomized controlled trial	Ho, M._x000D_ and Ho, J. W. C._x000D_ and Fong, D. Y. T._x000D_ and Lee, C. F._x000D_ and Macfarlane, D. J._x000D_ and Cerin, E._x000D_ and Lee, A. M._x000D_ and Leung, S._x000D_ and Chan, W. Y. Y._x000D_ and Leung, I. P. F._x000D_ and Lam, S. H. S._x000D_ and Chu, N._x000D_ and Taylor, A. J._x000D_ and Cheng, K. K._x000D_	Journal of cancer survivorship : research and practice.	PURPOSE: To assess the effects of dietary and physical activity (PA) interventions on generic and cancer-specific quality of life (QoL), anxiety, and depression levels among adult Chinese colorectal cancer (CRC) survivors. METHOD(S): Two-hundred twenty-three adult CRC survivors within 1 year of completion of primary cancer treatment were randomized to receive dietary, PA or combined intervention,…
19690345	Effects of dietary intervention and quadriceps strengthening exercises on pain and function in overweight people with knee pain: randomised controlled trial	Jenkinson, C. M._x000D_ and Doherty, M._x000D_ and Avery, A. J._x000D_ and Read, A._x000D_ and Taylor, M. A._x000D_ and Sach, T. H._x000D_ and Silcocks, P._x000D_ and Muir, K. R._x000D_	Bmj	OBJECTIVE: To determine whether dietary intervention or knee strengthening exercise, or both, can reduce knee pain and improve knee function in overweight and obese adults in the community. DESIGN: Pragmatic factorial randomised controlled trial. SETTING: Five general practices in Nottingham. PARTICIPANTS: 389 men and women aged 45 and over with a body mass index (BMI) of > or = 28.0 and self rep…
26319815	Evaluation of a Comprehensive Program of Four Months of Duration on the Preoperative Conditions of Obese Patients Candidates for Bariatric Surgery	Delgado Floody, P._x000D_ and Cofre Lizama, A._x000D_ and Alarcon Hormazabal, M._x000D_ and Osorio Poblete, A._x000D_ and Caamano Navarrete, F._x000D_ and Jerez Mayorga, D._x000D_	Nutricion Hospitalaria	INTRODUCTION: in the morbidly obese there is preoperative background that must be improved to reduce the risk of morbidity and mortality. OBJECTIVE: to evaluate the effects of a multidisciplinary treatment on anthropometric parameters, fasting glucose, physical condition and levels of depression and anxiety of morbidly obese patients with co-morbidities and obese candidates for bariatric surgery.…
32197408	Quality of Life: Psychological Symptoms-Effects of a 2-Month Healthy Diet and Nutraceutical Intervention; A Randomized, Open-Label Intervention Trial (RISTOMED)	Bourdel-Marchasson, I._x000D_ and Ostan, R._x000D_ and Regueme, S. C._x000D_ and Pinto, A._x000D_ and Pryen, F._x000D_ and Charrouf, Z._x000D_ and d'Alessio, P._x000D_ and Baudron, C. R._x000D_ and Guerville, F._x000D_ and Durrieu, J._x000D_ and Donini, L. M._x000D_ and Franceschi, C._x000D_ and Valentini, L._x000D_	Nutrients	Depression symptoms and lower health-related quality of life (HRQoL) are associated with inflammation. This multicenter dietary intervention was shown to reduce inflammation in older people. This was the main outcome. Here, we describe the effects on HRQoL, anxiety, and depressive symptoms according to inflammation status. Overall, 125 healthy older subjects (65-80 year) were recruited (Italy, Fr…
27389034	Relationships between psychosocial outcomes in adolescents who are obese and their parents during a multi-disciplinary family-based healthy lifestyle intervention: One-year follow-up of a waitlist controlled trial (Curtin University's Activity, Food and Attitudes Program)	Fenner, A. A._x000D_ and Howie, E. K._x000D_ and Davis, M. C._x000D_ and Straker, L. M._x000D_	Health & Quality of Life Outcomes	BACKGROUND: Limited studies have investigated relationships in psychosocial outcomes between adolescents who are obese and their parents and how psychosocial outcomes change during participation in a physical activity and healthy eating intervention. This study examined both adolescent and parent psychosocial outcomes while participating in a one - year multi-disciplinary family-based interventio…
18501061	Results of a diet/exercise feasibility trial to prevent adverse body composition change in breast cancer patients on adjuvant chemotherapy	Demark-Wahnefried, W._x000D_ and Case, L. D._x000D_ and Blackwell, K._x000D_ and Marcom, P. K._x000D_ and Kraus, W._x000D_ and Aziz, N._x000D_ and Snyder, D. C._x000D_ and Giguere, J. K._x000D_ and Shaw, E._x000D_	Clinical Breast Cancer	PURPOSE: Patients with breast cancer on adjuvant chemotherapy can experience weight gain and concurrent losses in muscle mass. Exercise interventions can prevent these changes, but time and travel pose barriers to participation. The Survivor Training for Enhancing Total Health (STRENGTH) trial assessed the feasibility and impact of 2 home-based interventions. PATIENTS AND METHODS: Ninety premenop…
15454356	Results of Mujeres Felices por ser Saludables: a dietary/breast health randomized clinical trial for Latino women	Fitzgibbon, M. L._x000D_ and Gapstur, S. M._x000D_ and Knight, S. J._x000D_	Annals of Behavioral Medicine	BACKGROUND: Data are limited on the efficacy of health-focused interventions for young, low-acculturated Latino women. Because breast cancer is the most commonly diagnosed cancer and the most common cause of cancer mortality in this population, combined interventions that address both early detection and dietary patterns could help reduce both morbidity and mortality associated with breast cancer…
26618547	The effect of antenatal dietary and lifestyle advice for women who are overweight or obese on emotional well-being: the LIMIT randomized trial	Dodd, J. M._x000D_ and Newman, A._x000D_ and Moran, L. J._x000D_ and Deussen, A. R._x000D_ and Grivell, R. M._x000D_ and Yelland, L. N._x000D_ and Crowther, C. A._x000D_ and McPhee, A. J._x000D_ and Wittert, G._x000D_ and Owens, J. A._x000D_ and Turnbull, D._x000D_ and Robinson, J. S._x000D_ and Group, L. R. T._x000D_	Acta Obstetricia et Gynecologica Scandinavica	INTRODUCTION: Our aim was to evaluate the effect of dietary and lifestyle advice given to women who were overweight or obese during pregnancy on maternal quality of life, anxiety and risk of depression, and satisfaction with care. MATERIAL AND METHODS: We conducted a randomized trial, involving pregnant women with body mass index >=25 kg/m(2) , recruited from maternity units in South Australia. W…
10413264	The effect of exercise and diet on mental health and quality of life in middle-aged individuals with elevated risk factors for cardiovascular disease	Sorensen, M._x000D_ and Anderssen, S._x000D_ and Hjerman, I._x000D_ and Holme, I._x000D_ and Ursin, H._x000D_	Journal of Sports Sciences	Mental health and quality of life were assessed before and after a one-year exercise and diet intervention among 219 healthy individuals, aged 41-50 years, with elevated risk factors for cardiovascular disease. The participants were randomized to four groups: diet (n = 55), diet and exercise (n = 67), exercise (n = 54) and no active intervention (n = 43). Quality of life was measured with one eig…
19351299	The influence of depression and anxiety on outcomes after an intervention for prediabetes	Kyrios, M._x000D_ and Moore, S. M._x000D_ and Hackworth, N._x000D_ and Buzwell, S. A._x000D_ and Crafti, N._x000D_ and Critchley, C._x000D_ and Hardie, E._x000D_	Medical Journal of Australia	OBJECTIVES: To conduct initial analyses and examine ways in which depression and anxiety are associated with outcomes after participation in the Healthy Living Course (HLC), an early-intervention diabetes prevention program for adults with prediabetes. DESIGN: Randomised controlled study using pre-intervention and postintervention measures to examine relationships between depression, anxiety and …
20488274	The influence of long-term awareness of hyperlipidemia and of 3 years of dietary counseling on depression, anxiety, and quality of life	Einvik, G._x000D_ and Ekeberg, O._x000D_ and Lavik, J. G._x000D_ and Ellingsen, I._x000D_ and Klemsdal, T. O._x000D_ and Hjerkinn, E. M._x000D_	Journal of Psychosomatic Research	OBJECTIVE: The purpose of this study is to investigate the long-term effects of participation in a cardiovascular screening program and of dietary counseling on self-reported psychosocial outcomes and health concerns. METHODS: High-risk subjects (n=563) with hyperlipidemia from the Oslo Diet and Antismoking Study (1972-1977) were reexamined after 25 years and randomly assigned to a new 3-year pro…
24856854	A Web-based self-management exercise and diet intervention for breast cancer survivors: pilot randomized controlled trial	Lee, M. K._x000D_ and Yun, Y. H._x000D_ and Park, H. A._x000D_ and Lee, E. S._x000D_ and Jung, K. H._x000D_ and Noh, D. Y._x000D_	International Journal of Nursing Studies	BACKGROUND: Regular exercise and dietary practices have been shown to affect the health-related quality of life (HRQOL) and survival of breast cancer patients. OBJECTIVE: The current study aimed to investigate whether the WSEDI was a feasible and primarily effective method for promoting exercise and dietary behaviours for breast cancer patients. DESIGN: A 12-week randomized, controlled trial. SET…
30720698	The Effects of Dietary Improvement on Symptoms of Depression and Anxiety: A Meta-Analysis of Randomized Controlled Trials	Firth, J._x000D_ and Marx, W._x000D_ and Dash, S._x000D_ and Carney, R._x000D_ and Teasdale, S. B._x000D_ and Solmi, M._x000D_ and Stubbs, B._x000D_ and Schuch, F. B._x000D_ and Carvalho, A. F._x000D_ and Jacka, F._x000D_ and Sarris, J._x000D_	Psychosomatic Medicine	OBJECTIVE: Poor diet can be detrimental to mental health. However, the overall evidence for the effects of dietary interventions on mood and mental well-being has yet to be assessed. We conducted a systematic review and meta-analysis examining effects of dietary interventions on symptoms of depression and anxiety. METHODS: Major electronic databases were searched through March 2018 for all random…
620213159	Analysis of the results obtained after a motivational intervention with obese or overweight children and their families: Pilot Study. [Spanish]	Lopez, P. J. T._x000D_ and Marcos, M. L. T._x000D_ and Royo, J. M. P._x000D_ and Domenech, N. R._x000D_ and Panisello, E. C._x000D_ and Herencia, J. A. C._x000D_	Revista Espanola de Nutricion Humana y Dietetica	Introduction: The objective was to analyze the modification of eating habits, lifestyles and emotional disorders in obese children (6 to 12 years of age) and their families through a motivational intervention. Material(s) and Method(s): Intervention study with pre- and post-intervention evaluation through Familias en Movimiento program. This program included 11 children (10 girls and 1 boy) aged …
12510011	Does simvastatin affect mood and steroid hormone levels in hypercholesterolemic men? A randomized double-blind trial	Hyyppa, M. T._x000D_ and Kronholm, E._x000D_ and Virtanen, A._x000D_ and Leino, A._x000D_ and Jula, A._x000D_	Psychoneuroendocrinology	Epidemiological and clinical studies have suggested that powerful cholesterol lowering may have adverse effects on mood and psychological well-being. Inhibition of cholesterol biosynthesis by simvastatin (a hydroxymethyl glutaryl coenzyme A reductase inhibitor) may also reduce steroid hormone biosynthesis. To explore if mood changes are related with steroid hormone levels, we designed a randomize…
24524383	A multicenter randomized controlled trial of a nutrition intervention program in a multiethnic adult population in the corporate setting reduces depression and anxiety and improves quality of life: the GEICO study	Agarwal, U._x000D_ and Mishra, S._x000D_ and Xu, J._x000D_ and Levin, S._x000D_ and Gonzales, J._x000D_ and Barnard, N. D._x000D_	American Journal of Health Promotion	PURPOSE: To determine whether a plant-based nutrition program in a multicenter, corporate setting improves depression, anxiety, and productivity. DESIGN: A quasi-experimental study examined the impact of diet on emotional well-being and productivity. SETTING: The study was conducted in 10 corporate sites of a major U.S. insurance company. SUBJECTS: There were 292 participants (79.8% women, 20.2% …
18534324	Change in quality of life and immune markers after a stay at a raw vegan institute: a pilot study	Link, L. B._x000D_ and Hussaini, N. S._x000D_ and Jacobson, J. S._x000D_	Complementary Therapies in Medicine	OBJECTIVE: The purpose of this study was to explore changes in quality of life (QOL), anxiety, stress, and immune markers after a stay at a raw vegan institute. DESIGN: Prospective observational study. SETTING: English-speaking attendees at Hippocrates Health Institute (Florida, US), a raw vegan institute, were recruited on arrival and typically stayed 1-3 weeks. MAIN OUTCOME MEASURES: Participan…
29122259	Diet and lifestyle intervention on chronic moderate to severe depression and anxiety and other chronic conditions	Null, G._x000D_ and Pennesi, L._x000D_	Complementary Therapies in Clinical Practice	This group study explored how an intervention of diet, lifestyle and behavior modification, including a plant-based diet, daily exercise and mindfulness techniques, would affect 500 adult men and women participants diagnosed with chronic moderate to severe depression and anxiety and other conditions during a 12 week period. An analysis of the health outcomes detailed in self-reported diary entrie…
22333737	Restriction of meat, fish, and poultry in omnivores improves mood: a pilot randomized controlled trial	Beezhold, B. L._x000D_ and Johnston, C. S._x000D_	Nutrition Journal	BACKGROUND: Omnivorous diets are high in arachidonic acid (AA) compared to vegetarian diets. Research shows that high intakes of AA promote changes in brain that can disturb mood. Omnivores who eat fish regularly increase their intakes of eicosapentaenoic acid (EPA) and docosahexaenoic acid (DHA), fats that oppose the negative effects of AA in vivo. In a recent cross-sectional study, omnivores re…
31132980	Women in LOVe: Lacto-Ovo-Vegetarian Diet Rich in Omega-3 Improves Vasomotor Symptoms in Postmenopausal Women. An Exploratory Randomized Controlled Trial	Rotolo, O._x000D_ and Zinzi, I._x000D_ and Veronese, N._x000D_ and Cisternino, A. M._x000D_ and Reddavide, R._x000D_ and Inguaggiato, R._x000D_ and Leandro, G._x000D_ and Notarnicola, M._x000D_ and Tutino, V._x000D_ and De Nunzio, V._x000D_ and De Leonardis, G._x000D_ and Guerra, V._x000D_ and Donghia, R._x000D_ and Fucilli, F._x000D_ and Licinio, R._x000D_ and Mastrosimini, A._x000D_ and Rinaldi…	Endocrine, Metabolic & Immune Disorders Drug Targets	OBJECTIVES: In the postmenopausal period, most women suffer vasomotor symptoms (VMS). It is well-known that VMS can worsen the quality of life. Diet seems to play a relevant role in the development of VMS, but the effect of diet on VMS is mainly limited to observational studies, and analyses of nutritional supplements. The aim of this study was thus to determine the efficacy of a lactoovo- vegeta…
610362510	Cognitive and behavioral impact of the ketogenic diet in children and adolescents with refractory epilepsy: A randomized controlled trial	D.M, I. Jff_x000D_ and Postulart, D._x000D_ and Lambrechts, D. A. J. E._x000D_ and Majoie, M. H. J. M._x000D_ and de Kinderen, R. J. A._x000D_ and Hendriksen, J. G. M._x000D_ and Evers, S. M. A. A._x000D_ and Aldenkamp, A. P._x000D_	Epilepsy and Behavior	Purpose: The ketogenic diet (KD) is increasingly used for the treatment of refractory epilepsy in childhood because of the beneficial effect on seizure reduction. The aim of the current study was to objectively assess cognition and aspects of behavior during the first 4 months of a randomized controlled study in children and adolescents. Method(s): Participants from a tertiary epilepsy center wer…
28668539	A Diet Low in Fermentable Oligo-, Di-, and Monosaccharides and Polyols Improves Quality of Life and Reduces Activity Impairment in Patients With Irritable Bowel Syndrome and Diarrhea	Eswaran, S._x000D_ and Chey, W. D._x000D_ and Jackson, K._x000D_ and Pillai, S._x000D_ and Chey, S. W._x000D_ and Han-Markey, T._x000D_	Clinical Gastroenterology & Hepatology	BACKGROUND & AIMS: We investigated the effects of a diet low in fermentable oligo-, di-, and monosaccharides and polyols (FODMAPs) vs traditional dietary recommendations on health-related quality of life (QOL), anxiety and depression, work productivity, and sleep quality in patients with irritable bowel syndrome and diarrhea (IBS-D). METHODS: We conducted a prospective, single-center, single-blin…
30306603	Randomised clinical trial: reducing the intake of dietary FODMAPs of breastfeeding mothers is associated with a greater improvement of the symptoms of infantile colic than for a typical diet	Iacovou, M._x000D_ and Craig, S. S._x000D_ and Yelland, G. W._x000D_ and Barrett, J. S._x000D_ and Gibson, P. R._x000D_ and Muir, J. G._x000D_	Alimentary Pharmacology & Therapeutics	BACKGROUND: Therapeutic diets for infantile colic lack evidence. In breastfed infants, avoiding 'windy' foods by the breastfeeding mother is common. AIM: To examine the effects of a maternal low-FODMAP (Fermentable, Oligosaccharides, Disaccharides, Monosaccharides, And Polyols) diet compared to a typical-Australian diet on infant crying-fussing durations of infants with colic in a randomised, dou…
29129233	Low fermentable, oligo-, di-, mono-saccharides and polyol diet in the treatment of irritable bowel syndrome: A systematic review and meta-analysis	Schumann, D._x000D_ and Klose, P._x000D_ and Lauche, R._x000D_ and Dobos, G._x000D_ and Langhorst, J._x000D_ and Cramer, H._x000D_	Nutrition	OBJECTIVES: The aim of this review was to systematically assess and meta-analyze the effects of a low fermentable, oligo-, di-, mono-saccharides and polyol (FODMAP) diet (LFD) on the severity of symptoms, quality of life, and safety in patients with irritable bowel syndrome (IBS). METHODS: The MEDLINE/PubMed, Scopus, and Cochrane Library databases were screened through January 19, 2016. Randomize…
624424939	Decreased anxiety after Dawood fasting in the pre-elderly and elderly	Fidianingsih, I._x000D_ and Jamil, N. A._x000D_ and Andriani, R. N._x000D_ and Rindra, W. M._x000D_	Journal of Complementary and Integrative Medicine	A high prevalence of anxiety in the elderly often leads to decreased quality of life (QOL). A restrictive diet can increase the production of ketone bodies that encourage mood enhancement, neural protection and pain reduction. This study aimed to identify whether Dawood fasting could increase the QOL of the elderly by reducing anxiety. This research was a quasi-experimental study involving a pret…
25300105	Effects of nighttime snacking in students on their physiological parameters	Budkevich, R. O._x000D_ and Bakumenko, O. E._x000D_ and Evdokimov, I. A._x000D_ and Budkevich, E. V._x000D_	Voprosy Pitaniia	The purpose of the research was a comparative assessment of the level of diet nutrients, characteristics of higher nervous activity, specificity of chronobiological changes of the sleep-wake cycle, the daily dynamics of cortisol level and total antioxidant activity in saliva in students with the presence of night eating compared with students who do not eat at night. The participants were 72 univ…
25995282	Consuming High-Protein Soy Snacks Affects Appetite Control, Satiety, and Diet Quality in Young People and Influences Select Aspects of Mood and Cognition	Leidy, H. J._x000D_ and Todd, C. B._x000D_ and Zino, A. Z._x000D_ and Immel, J. E._x000D_ and Mukherjea, R._x000D_ and Shafer, R. S._x000D_ and Ortinau, L. C._x000D_ and Braun, M._x000D_	Journal of Nutrition	BACKGROUND: Data concerning the effects of afternoon snacking on ingestive behavior, mood, and cognition are limited. OBJECTIVE: The purpose of this study was to compare 1088 kJ of high-protein (HP) or high-fat (HF) afternoon snacks vs. no snacking on appetite, food intake, mood, and cognition in adolescents. METHODS: Thirty-one healthy adolescents (age: 17 +/- 1 y) consumed the following afterno…
358694230	Effects of cereal bars for breakfast and mid-morning snacks on mood and memory	Smith, A. P._x000D_ and Wilds, A._x000D_	International Journal of Food Sciences and Nutrition	The aim of the present study was to examine the effects of consuming cereal bars, given either for breakfast or a mid-morning snack, on mood and memory. Thirty-two volunteers (16 males, 16 females; mean age, 20 years 9 months) were randomly assigned to one of four groups formed by combining breakfast (cereal bar versus no breakfast) and snack (cereal bar versus no snack) conditions. A baseline se…
28394724	A Multimodal, Nonpharmacologic Intervention Improves Mood and Cognitive Function in People with Multiple Sclerosis	Lee, J. E._x000D_ and Bisht, B._x000D_ and Hall, M. J._x000D_ and Rubenstein, L. M._x000D_ and Louison, R._x000D_ and Klein, D. T._x000D_ and Wahls, T. L._x000D_	Journal of the American College of Nutrition	OBJECTIVE: The objective of this study was to examine whether participation in a 12-month multimodal intervention would improve mood and cognitive function in adults with progressive multiple sclerosis (MS). METHODS: In this one-arm, open-label feasibility trial, participants were prescribed a home-based multimodal intervention, including (1) a modified Paleolithic diet; (2) an exercise program (…
28567692	Bioelectrical impedance vector analysis in patients with irritable bowel syndrome on a low FODMAP diet: a pilot study	Bellini, M._x000D_ and Gambaccini, D._x000D_ and Bazzichi, L._x000D_ and Bassotti, G._x000D_ and Mumolo, M. G._x000D_ and Fani, B._x000D_ and Costa, F._x000D_ and Ricchiuti, A._x000D_ and De Bortoli, N._x000D_ and Mosca, M._x000D_ and Marchi, S._x000D_ and Rossi, A._x000D_	Techniques in Coloproctology	BACKGROUND: The aim of this study was to determine the effects of a low fermentable oligo-, di- and monosaccharides and polyols (FODMAP) diet on the nutritional status and body composition, abdominal symptoms, quality of life, anxiety/depression and sleep quality of patients with irritable bowel syndrome (IBS). METHODS: Consecutive patients were given a low FODMAP diet for 8 weeks. At baseline an…
51830908	Treatment of fibromyalgia at the Maharishi Ayurveda Health Centre in Norway II - A 24-month follow-up pilot study	Rasmussen, L. B._x000D_ and Mikkelsen, K._x000D_ and Haugen, M._x000D_ and Pripp, A. H._x000D_ and Fields, J. Z._x000D_ and Forre, O. T._x000D_	Clinical Rheumatology	Treatments offered at the Maharishi Ayurveda Health Centre in Norway are based on Maharishi Vedic Medicine (MVM). MVM is a consciousness-based revival by Maharishi Mahesh Yogi, the founder of the Transcendental Meditation (TM) program of the ancient Ayurvedic medicine tradition in India. To extend from 6 to 24 months, a pilot study of the effects of the treatment program at the Health Centre on f…
28917376	Ayurvedic versus conventional dietary and lifestyle counseling for mothers with burnout-syndrome: A randomized controlled pilot study including a qualitative evaluation	Kessler, C. S._x000D_ and Eisenmann, C._x000D_ and Oberzaucher, F._x000D_ and Forster, M._x000D_ and Steckhan, N._x000D_ and Meier, L._x000D_ and Stapelfeldt, E._x000D_ and Michalsen, A._x000D_ and Jeitler, M._x000D_	Complementary Therapies in Medicine	OBJECTIVES: Ayurveda claims to be effective in the treatment of psychosomatic disorders by means of lifestyle and nutritional counseling. DESIGN: In a randomized controlled study mothers with burnout were randomized into two groups: Ayurvedic nutritional counseling (according to tradition), and conventional nutritional counseling (following the recommendations of a family doctor). Patients receiv…
18339054	Dietary intervention in chronic fatigue syndrome	Hobday, R. A._x000D_ and Thomas, S._x000D_ and O'Donovan, A._x000D_ and Murphy, M._x000D_ and Pinching, A. J._x000D_	Journal of Human Nutrition & Dietetics	BACKGROUND: Anecdotal reports and books have been published linking an over growth of Candida Albicans with chronic fatigue syndrome (CFS), suggesting dietary change as a treatment option. Little scientific data has been published to validate this controversial theory. This study aims to determine the efficacy of dietary intervention on level of fatigue and quality of life (QoL) in individuals wi…
31325499	Metabolic and psychological effects of short-term increased consumption of less-processed foods in daily diets: A Pilot Study	Migliaretti, G._x000D_ and Ame, C._x000D_ and Ciullo, S._x000D_ and Fontana, E._x000D_ and Stura, I._x000D_ and Nano, E._x000D_ and Laino, F._x000D_ and Isoardo, G._x000D_	Diabetes & Metabolism	AIM: This study evaluated whether the consumption of locally produced food without additives might have a positive effect on known risk factors for non-communicable diseases (NCDs) such as hypertension, and levels of fasting glucose and visceral adipose tissue (VAT). Attention was focused on various types of cheese, sausages, fresh pasta, pastries, biscuits and chocolate without additives to make…
354200453	Effect of chicken soup intake on mood states and peripheral blood flow in humans	Midoh, N._x000D_ and Noguchi, T._x000D_	Journal of Health Science	Chicken soup has long been considered anecdotally healthful in Western and Southeast Asian countries. In this study, we examined the effects of a 2-week intake of chicken soup on mood states and of a single and 2-week intake on peripheral blood flow. Thirty healthy volunteers (7 men and 23 women aged 20.5 +/- 1.4 years) participated in a randomized, double-blind, placebo-controlled crossover stud…
18724004	Effect of dried-bonito broth on mood states: a pooled analysis of four randomized controlled human trials	Kuroda, M._x000D_ and Nozawa, Y._x000D_	Biomedical Research	Dried-bonito broth is commonly employed as a soup and sauce base in Japanese cuisine and is considered to be a nutritional supplement that promotes recovery from fatigue. Previous human trials have indicated that the ingestion of dried-bonito broth improves several mood states including fatigue, however, the effects in these studies have differed. The aim of this study was to clarify the effects …
23493965	Effect of Talbinah food consumption on depressive symptoms among elderly individuals in long term care facilities, randomized clinical trial	Badrasawi, M. M._x000D_ and Shahar, S._x000D_ and Abd Manaf, Z._x000D_ and Haron, H._x000D_	Clinical Interventions In Aging	Talbinah is a barley syrup cooked with milk and sweetened by honey. In his famous Hadith on Talbinah, the Prophet Mohammad (SAW) recommended it when sad events happen for its effect on soothing hearts and relieving sadness. This 3-week crossover designed, randomized clinical trial was conducted to determine the effect of Talbinah on mood and depression among institutionalized elderly people in Se…
369449965	Analysis of improved sleep quality and anxiety in college students under stress by consuming non-alcoholic beer. [Spanish]	Flernandez, L. F._x000D_ and Santos, R. B._x000D_ and De Isla, C. G._x000D_ and Moratinos, A. B. R._x000D_ and Ibars, C. B._x000D_ and Juanez, J. C._x000D_	Revista Espanola de Nutricion Comunitaria	Introduction: Non-alcoholic beer it is a healthy beverage. Its contains hop, and polyphenols: myrcenol and xanthoumol giving beer sedative properties. Our aim is to determine the influence of non-alcoholic beer on anxiety and sleep quality in a student population under stress. Method(s): A population of 31 students. Sleep data were collected through Actimetry (Aetiwatch <sup></sup>) for 3 weeks. …
16877454	Effects of psychosocial stimulation and dietary supplementation in early childhood on psychosocial functioning in late adolescence: follow-up of randomised controlled trial	Walker, S. P._x000D_ and Chang, S. M._x000D_ and Powell, C. A._x000D_ and Simonoff, E._x000D_ and Grantham-McGregor, S. M._x000D_	Bmj	OBJECTIVE: To determine whether dietary supplementation or psychosocial stimulation given to growth retarded (stunted) children age 9-24 months has long term benefits for their psychosocial functioning in late adolescence. DESIGN: Sixteen year follow-up study of a randomised controlled trial. SETTING: Poor neighbourhoods in Kingston, Jamaica. PARTICIPANTS: Of 129 stunted children identified at ag…
25642970	The effect of chicken extract on mood, cognition and heart rate variability	Young, H._x000D_ and Benton, D._x000D_ and Carter, N._x000D_	Nutrients	Chicken extract, which is rich in anserine and carnosine, has been widely taken in Asian countries as a traditional remedy with various aims, including attenuation of psychological fatigue. The effects of consuming BRAND'S Essence of Chicken (EOC) or a placebo on 46 young adults' responses to a standard psychological 'stressor' were considered. Heart rate variability (HRV), cortisol responses, mo…
22815680	The sedative effect of non-alcoholic beer in healthy female nurses	Franco, L._x000D_ and Sanchez, C._x000D_ and Bravo, R._x000D_ and Rodriguez, A. B._x000D_ and Barriga, C._x000D_ and Romero, E._x000D_ and Cubero, J._x000D_	PLoS ONE [Electronic Resource]	INTRODUCTION: The hop (Humulus lupulus L.), a component of beer, is a sedative plant whose pharmacological activity is principally due to its bitter resins, in particular to the alpha-acid degradation product 2-methyl-3-buten-2-ol. The mechanism of action of hop resin consists of raising the levels of the neurotransmitter gamma-aminobutyric acid (GABA), an inhibitory neurotransmitter acting in th…
10608948	Subjectively healthy elderly consuming a liquid nutrition supplement maintained body mass index and improved some nutritional parameters and perceived well-being	Krondl, M._x000D_ and Coleman, P. H._x000D_ and Bradley, C. L._x000D_ and Lau, D._x000D_ and Ryan, N._x000D_	Journal of the American Dietetic Association	OBJECTIVE: To evaluate regular use of a liquid nutrition supplement by subjectively healthy elderly persons in terms of body mass index, nutrient intake, selected biochemical parameters, and perceived quality-of-life changes, and to identify advantages and limitations of use. DESIGN: A 16-week intervention study in which subjects were assigned randomly to either a supplemented group or a control …

## Sheet: Vegetables and Fruit
PubMed ID	Title	Authors	Journal	Abstract
31115168	Blueberry Supplementation Mitigates Altered Brain Plasticity and Behavior after Traumatic Brain Injury in Rats	Krishna, G._x000D_ and Ying, Z._x000D_ and Gomez-Pinilla, F._x000D_	Molecular Nutrition & Food Research	SCOPE: Traumatic brain injury (TBI) compromises neuronal function required for hippocampal synaptic plasticity and cognitive function. Despite the high consumption of blueberries, information about its effects on brain plasticity and function under conditions of brain trauma is limited. The efficacy of dietary blueberry (BB) supplementation to mitigate the effects of TBI on plasticity markers and…
30892114	Effect of blackberry juice (Rubus fruticosus L.) on anxiety-like behaviour in Wistar rats	Fernandez-Demeneghi, R._x000D_ and Rodriguez-Landa, J. F._x000D_ and Guzman-Geronimo, R. I._x000D_ and Acosta-Mesa, H. G._x000D_ and Meza-Alvarado, E._x000D_ and Vargas-Moreno, I._x000D_ and Herrera-Meza, S._x000D_	International Journal of Food Sciences & Nutrition	The present study evaluated the effects of blackberry juice that is rich in different concentrations of anthocyanins and polyphenols (2.6 mg/kg anthocyanins, 14.57 mg/kg polyphenols; 5.83 mg/kg anthocyanins, 27.10 mg/kg polyphenols; 10.57 mg/kg anthocyanins, 38.40 mg/kg polyphenols) on anxiety-like behaviour in Wistar rats. The rats were treated with blackberry juice for 21 days and then tested i…
16098760	Effect of lyophilised Vaccinium berries on memory, anxiety and locomotion in adult rats	Ramirez, M. R._x000D_ and Izquierdo, I._x000D_ and do Carmo Bassols Raseira, M._x000D_ and Zuanazzi, J. A._x000D_ and Barros, D._x000D_ and Henriques, A. T._x000D_	Pharmacological Research	Epidemiological studies suggest that diets with a high intake of vegetables and fruits may reduce the incidence of degenerative disorders including Alzheimer's disease. Berries are some of the popular fruits consumed worldwide. They are considered to be rich in anthocyanin pigments, a group belonging to the flavonoids, a widespread class of phenolic compounds. Anthocyanins have notorious pharmaco…
27603014	The Anti-Inflammatory Effects of Blueberries in an Animal Model of Post-Traumatic Stress Disorder (PTSD)	Ebenezer, P. J._x000D_ and Wilson, C. B._x000D_ and Wilson, L. D._x000D_ and Nair, A. R._x000D_ and J, F._x000D_	PLoS ONE [Electronic Resource]	Post-traumatic stress disorder (PTSD) is a trauma and stressor-related disorder that results in a prolonged stress response. It is associated with increased oxidative stress and inflammation in the prefrontal cortex (PFC) and hippocampus (HC). The only approved therapy for PTSD is selective serotonin re-uptake inhibitors (SSRIs), but their efficacy is marginal. Recently, we demonstrated that over…
28178625	Vaccinium virgatum fruit extract as an important adjuvant in biochemical and behavioral alterations observed in animal model of metabolic syndrome	Oliveira, P. S._x000D_ and Gazal, M._x000D_ and Flores, N. P._x000D_ and Zimmer, A. R._x000D_ and Chaves, V. C._x000D_ and Reginatto, F. H._x000D_ and Kaster, M. P._x000D_ and Tavares, R. G._x000D_ and Spanevello, R. M._x000D_ and Lencina, C. L._x000D_ and Stefanello, F. M._x000D_	Biomedicine & Pharmacotherapy	The aim of this study was to investigate the effect of blueberry (Vaccinium virgatum) fruit extract on metabolic, behavioral and oxidative stress parameters in the hippocampus and cerebral cortex of mice submitted to an experimental model of metabolic syndrome induced by a highly palatable diet (HPD). Mice C57BL/6 were divided into 4 experimental groups: (1) received standard chow and saline oral…
359712690	Anti-anxiety activity of citrus paradisi var. star ruby extracts	Gupta, V._x000D_ and Bansal, P._x000D_ and Niazi, J._x000D_ and Kaur, G._x000D_	International Journal of PharmTech Research	Citrus paradisi has been used traditionally to reduce stress and anxiety; however no pharmacological work has been done to substantiate these claims. The present study was designed to evaluate the anti-anxiety activity of various extracts viz petroleum ether, chloroform, methanol and water, of the leaves of Citrus paradisi var. star ruby using elevated plus maze (EPM) model in Swiss albino mice. …
358946076	Anxiolytic and antidepressant activities of different extracts from Citrus Paradisi var. Duncan	Gupta, V._x000D_ and Bansal, P._x000D_ and Kumar, P._x000D_ and Shri, R._x000D_	Asian Journal of Pharmaceutical and Clinical Research	The present study was designed to evaluate the anti-anxiety activity and anti-depressant activity of various extracts viz petroleum ether, chloroform, methanol and water, of the leaves of Citrus paradisi var. duncan using elevated plus maze (EPM) model and forced swimming test (FST) respectively in swiss albino mice. Albino mice were treated with different doses of the extracts (i.e.100, 200 and …
30595630	Bioactivity-guided isolation of potent anxiolytic compounds from leaves of Citrus paradisi	Gupta, V._x000D_ and Sharma, R._x000D_ and Bansal, P._x000D_ and Kaur, G._x000D_	Ayu	Context: Citrus fragrances have been attributed with mood-enhancing properties by aromatherapists. Leaves of this plant have been reported to exert anti-anxiety activity. Till date, no specific phytoconstituent responsible for this has been identified. Objective: Isolation of anxiolytic constituent of Citrus paradisi using bioactivity-guided fractionation. Materials and Methods: Leaf extracts of …
27510713	Behavioral effects of Citrus limon and Punica granatum combinations in rats	Riaz, A._x000D_ and Khan, R. A._x000D_	Metabolic Brain Disease	Dietary supplements are becoming more influential as viable treatment for common chronic diseases and to promote normal development and functions of all system including brain. Disorders like anxiety and depression may be managed through healthier variations is dietary pattern, since there are indications that diet rich in antioxidants and vitamins diminish anxiety and depression. Hence this inve…
25227172	Behavioral effects of Citrus limon in rats	Khan, R. A._x000D_ and Riaz, A._x000D_	Metabolic Brain Disease	Anxiety and depression are increasing worldwide, however these disorders may be managed by making healthier changes is dietary pattern, since there are evidences that diet rich in antioxidants and vitamins help reduce anxiety and depression. Hence present study was designed to evaluate the behavioral effects of Citrus limon in rats at three different doses i.e. 0.2, 0.4 and 0.6 ml/kg considered a…
26497811	Behavioral effects of Citrus paradisi in rats	Mallick, N._x000D_ and Khan, R. A._x000D_	Metabolic Brain Disease	Anxiety and depression adversely affect behavior though these conditions may be handled through environmental and dietary changes. Diet rich in flavonoids and vitamins may support reducing anxiety and depression. Depression is most common but serious illness making life miserable; however the usage of dietary and herbal complements to treat anxiety and depression had been grown by the time. The p…
368117640	Eat an orange to keep anxiety at long range	Milind, P._x000D_ and Dev, C._x000D_	International Research Journal of Pharmacy	Orange fruit (citrus sinensis) is a favorite fruit of all sections of the society, particularly among patients suffering from different ailments for its nutritional and medicinal properties. This study was undertaken to test the efficacy of orange juice in the management of anxiety. A total of 72 mice divided in 12 groups were employed in this study. Orange juice (2.5%, 5%, 7.5%, 10% v/v) was adm…
30604026	Effect of orange juice and tryptamine on the behavior and c-fos expression of Wistar rats	Vazquez-Luna, A._x000D_ and Garcia-Garcia, F._x000D_ and Caudillo Contreras, D. I._x000D_ and Rivadeneyra-Dominguez, E._x000D_ and Diaz-Sobac, R._x000D_	Metabolic Brain Disease	Recent reports have shown that commercial orange juice is rich in biogenic amines. Consumption of foods containing large amounts of biogenic amines increase hypertensive crisis and high levels of histamine and tyramine, which have been implicated as causative agents in a number of food poisoning episodes. In addition, accumulation of tryptamine in plasma may be associated with mood disorders. The…
16253279	Effects of the essential oil from Citrus aurantium L. in experimental anxiety models in mice	Pultrini Ade, M._x000D_ and Galindo, L. A._x000D_ and Costa, M._x000D_	Life Sciences	Citrus aurantium L. is popularly used to treat anxiety, among other indications suggesting central nervous system action. Previous studies showed anxiolytic effect in the essential oil from peel in mice evaluated on the elevated plus maze [Carvalho-Freitas, M.I.R., Costa, M., 2002. Anxiolytic and sedative effects of extracts and essential oil from Citrus aurantium L. Biological and Pharmaceutical…
27462558	Evaluation of anxiolytic-like activity of Vitis vinifera juice in mice	Aslam, M._x000D_ and Sultana, N._x000D_	Avicenna Journal of Phytomedicine	OBJECTIVE: Scientific studies have shown that Vitis vinifera (V. vinifera) contains flavonoids and stillbenoids. Flavonoids are well known to possess anxiolytic activities. In view of the idea that flavonoids present in V. vinifera could be useful in anxiety, we evaluated anxiolytic-like activity of V. vinifera juice (VVJ). MATERIALS AND METHODS: Light/dark box and the open field test were used t…
369770159	Grape Powder Intake Prevents Ovariectomy-Induced Anxiety-Like Behavior, Memory Impairment and High Blood Pressure in Female Wistar Rats	Patki, G._x000D_ and Allam, F. H._x000D_ and Atrooz, F._x000D_ and Dao, A. T._x000D_ and Solanki, N._x000D_ and Chugh, G._x000D_ and Asghar, M._x000D_ and Jafri, F._x000D_ and Bohat, R._x000D_ and Alkadhi, K. A._x000D_ and Salim, S._x000D_	PLoS ONE	Diminished estrogen influence at menopause is reported to be associated with cognitive decline, heightened anxiety and hypertension. While estrogen therapy is often prescribed to overcome these behavioral and physiological deficits, antioxidants which have been shown beneficial are gaining nutritional intervention and popularity. Therefore, in the present study, utilizing the antioxidant properti…
25533441	Grape powder prevents cognitive, behavioral, and biochemical impairments in a rat model of posttraumatic stress disorder	Solanki, N._x000D_ and Alkadhi, I._x000D_ and Atrooz, F._x000D_ and Patki, G._x000D_ and Salim, S._x000D_	Nutrition Research	Previously, using the single-prolonged stress (SPS) rat model of posttraumatic stress disorder, we reported that moderate treadmill exercise, via modulation of oxidative stress-related mechanisms, rescued anxiety- and depression-like behaviors and reversed SPS-induced memory impairment. In this study using the SPS model (2-hour restrain, 20-minute forced swimming, 15-minute rest, and 1-2-minute d…
23596160	Grape powder supplementation prevents oxidative stress-induced anxiety-like behavior, memory impairment, and high blood pressure in rats	Allam, F._x000D_ and Dao, A. T._x000D_ and Chugh, G._x000D_ and Bohat, R._x000D_ and Jafri, F._x000D_ and Patki, G._x000D_ and Mowrey, C._x000D_ and Asghar, M._x000D_ and Alkadhi, K. A._x000D_ and Salim, S._x000D_	Journal of Nutrition	We examined whether or not grape powder treatment ameliorates oxidative stress-induced anxiety-like behavior, memory impairment, and hypertension in rats. Oxidative stress in Sprague-Dawley rats was produced by using L-buthionine-(S,R)-sulfoximine (BSO). Four groups of rats were used: 1) control (C; injected with vehicle and provided with tap water), 2) grape powder-treated (GP; injected with veh…
26022140	Grape powder treatment prevents anxiety-like behavior in a rat model of aging	Patki, G._x000D_ and Ali, Q._x000D_ and Pokkunuri, I._x000D_ and Asghar, M._x000D_ and Salim, S._x000D_	Nutrition Research	Earlier, we have reported that grape powder (GP) treatment prevented pharmacologic and psychological stress-induced anxiety-like behavior and memory impairment in rats. Protective effects of GP were attributed to its antioxidant effects. In this study, we tested the hypothesis that age-associated behavioral and cognitive deficits such as anxiety and memory impairment will be ameliorated with GP t…
24486960	Neuroprotective role of hydroalcoholic extract of Vitis vinifera against aluminium-induced oxidative stress in rat brain	Lakshmi, B. V._x000D_ and Sudhakar, M._x000D_ and Anisha, M._x000D_	Neurotoxicology	The present study was designed to examine the protective potential of hydroalcoholic extract of Vitis vinifera in ameliorating the alterations induced by aluminium (Al) on behavioural and neurochemical indices. Al was given orally (100mg/kg b.wt./day) whereas V. vinifera extract was administered through diet (400mg/kg, p.o.) to rats for a total duration of 45 days. Passive avoidance and open fiel…
24679021	Purple grape juice as a protector against acute x-irradiation induced alterations on mobility, anxiety, and feeding behaviour in mice	Soares, F. A._x000D_ and Dalla Corte, C. L._x000D_ and Andrade, E. R._x000D_ and Marina, R._x000D_ and Gonzalez, P._x000D_ and Barrio, J. P._x000D_	Nutricion Hospitalaria	The aim of this work was to test the hypothesis that a moderate intake of organic purple grape juice shows a positive radiomodifier effect over early behavioural damage following acute X-irradiation in mice. Anxiety-, locomotion-, and feeding-related responses to 6 Gy total body X-irradiation (TBI) were studied via open field, Rotarod, and feeding/drinking recording. Thirty-two male mice weighing…
16480716	Annurca apple-rich diet restores long-term potentiation and induces behavioral modifications in aged rats	Viggiano, A._x000D_ and Monda, M._x000D_ and Turco, I._x000D_ and Incarnato, L._x000D_ and Vinno, V._x000D_ and Viggiano, E._x000D_ and Baccari, M. E._x000D_ and De Luca, B._x000D_	Experimental Neurology	The impairment of brain functions during aging could be prevented by an increase in antioxidative defenses. In fact, dietary manipulation with antioxidants or with antioxidant-rich extracts from vegetables and fruit can ameliorate age-associated behavioral alterations. Moreover, dietary supplements of antioxidants can reverse the age-dependent impairment to sustain long-term potentiation (LTP). T…
28655697	Banana fruit pulp and peel involved in antianxiety and antidepressant effects while invigorate memory performance in male mice: Possible role of potential antioxidants	Samad, N._x000D_ and Muneer, A._x000D_ and Ullah, N._x000D_ and Zaman, A._x000D_ and Ayaz, M. M._x000D_ and Ahmad, I._x000D_	Pakistan Journal of Pharmaceutical Sciences	The present study was aimed to investigate the anti-stress and memory enhancing effects of banana (Musa sapientum L.) fruit pulp and peel extract in male mice. Locally bred albino Wistar mice were divided into control and 2 test groups (n=10). Control rats received drinking water while test groups were treated with banana fruit pulp (600 mg/kg; oral administration) and extract of banana peel (400…
24938828	Consumption of fig fruits grown in Oman can improve memory, anxiety, and learning skills in a transgenic mice model of Alzheimer's disease	Subash, S._x000D_ and Essa, M. M._x000D_ and Braidy, N._x000D_ and Al-Jabri, A._x000D_ and Vaishnav, R._x000D_ and Al-Adawi, S._x000D_ and Al-Asmi, A._x000D_ and Guillemin, G. J._x000D_	Nutritional Neuroscience	Alzheimer disease (AD) is one of the most common forms of dementia in the elderly. Several reports have suggested neurotoxic effects of amyloid beta protein (Abeta) and role of oxidative stress in AD. Figs are rich in fiber, copper, iron, manganese, magnesium, potassium, calcium, vitamin K, and are a good source of proanthocyanidins and quercetin which demonstrate potent antioxidant properties. W…
26167001	Diet rich in date palm fruits improves memory, learning and reduces beta amyloid in transgenic mouse model of Alzheimer's disease	Subash, S._x000D_ and Essa, M. M._x000D_ and Braidy, N._x000D_ and Awlad-Thani, K._x000D_ and Vaishnav, R._x000D_ and Al-Adawi, S._x000D_ and Al-Asmi, A._x000D_ and Guillemin, G. J._x000D_	Journal of Ayurveda and Integrative Medicine	BACKGROUND: At present, the treatment options available to delay the onset or slow down the progression of Alzheimer's disease (AD) are not effective. Recent studies have suggested that diet and lifestyle factors may represent protective strategies to minimize the risk of developing AD. Date palm fruits are a good source of dietary fiber and are rich in total phenolics and natural antioxidants, s…
618424542	Evaluation of antianxiety effect of dried fruits of Prunus Americana marsh	Sharma, S._x000D_ and Kaur, B._x000D_ and Suttee, A._x000D_ and Mukhtar, H. M._x000D_ and Kalsi, V._x000D_	Asian Journal of Pharmaceutical and Clinical Research	Objective: To evaluate antianxiety effect of dried fruits of Prunus americana Marsh. Family Rosaceae. Method(s): Phytochemical screening was performed on various extracts of the fruits. Elevated plus maze and light/dark choice tests were used for screening of antianxiety activity. Diazepam (2 mg/kg) was used as the standard drug. Result(s): Phytochemical screening has shown the presence of variou…
24120519	Evaluation of anxiolytic and sedative effects of 80% ethanolic Carica papaya L. (Caricaceae) pulp extract in mice	Kebebew, Z._x000D_ and Shibeshi, W._x000D_	Journal of Ethnopharmacology	ETHNOPHARMACOLOGICAL RELEVANCE: Carica papaya has been used in the Ethiopian traditional medicine to relieve stress and other disease conditions. AIM OF THE STUDY: The present study was undertaken to evaluate the anxiolytic and sedative effects of 80% ethanolic Carica papaya (Caricaceae) pulp extract in mice. MATERIALS AND METHODS: Carica papaya pulp extract was screened for anxiolytic effect by …
25441596	Long-term (15 mo) dietary supplementation with pomegranates from Oman attenuates cognitive and behavioral deficits in a transgenic mice model of Alzheimer's disease	Subash, S._x000D_ and Braidy, N._x000D_ and Essa, M. M._x000D_ and Zayana, A. B._x000D_ and Ragini, V._x000D_ and Al-Adawi, S._x000D_ and Al-Asmi, A._x000D_ and Guillemin, G. J._x000D_	Nutrition	OBJECTIVE: Transgenic (Tg) mice, which possess an amyloid precursor protein (APP) gene mutation, develop extracellular amyloid beta (Abeta) deposition in the brain, and severe memory and behavioral deficits with age. These mice serve as an important animal model for testing the efficacy of novel drug candidates for the treatment and management of symptoms of Alzheimer's disease (AD). Several repo…
606270237	Antidepressant and anti-anxiety effect of ellagic acid from Punica granatum L. rind in olfactory bulbectomy model in rats	Kalshetti, P._x000D_ and Alluri, R._x000D_ and Thakurdesai, P._x000D_	International Journal of Pharmaceutical Sciences Review and Research	The present study evaluated the anti-depressant and antianxiety effect of standardized extract of Punica granatum (HEPG) in olfactory bulbectomy (OBX) induced depression and anxiety in rats. The surgery was performed in 30 male rats and was recovered by keeping in social-isolation condition for the period of 14 days followed by the treatment for next 14 days. Fluoxetine (10mg/kg, p.o), HEPG (10, …
614260150	Neuroprotective effects of pomegranate juice on lead induced neurotoxicity in mice	Gadouche, L._x000D_ and Djebli, N._x000D_ and Zerrouki, K._x000D_	International Journal of Pharmacy and Pharmaceutical Sciences	Objective: This study evaluates the potential neuroprotective of the pomegranate juice against chronic intoxication with lead acetate for 3 months. Method(s): Twenty-one female Swiss mice divided into 3 groups were employed in the present investigation. Control group: received drinking water for 90 days, neurotoxic group were exposed to 1000 ppm of lead acetate in the drinking water for 12 weeks,…
24831121	Oral supplements of aqueous extract of tomato seeds alleviate motor abnormality, oxidative impairments and neurotoxicity induced by rotenone in mice: relevance to Parkinson's disease	Gokul, K._x000D_ and Muralidhara_x000D_	Neurochemical Research	Although tomato seeds (an industrial by-product) are known to contain several bioactive compounds, studies describing their health effects are limited. Previously, we evidenced that aqueous extract of tomato seeds (TSE) markedly attenuated rotenone (ROT)-induced oxidative stress and neurotoxicity in Drosophila system. This study investigated the neuroprotective effect of TSE in a chronic ROT mode…
624707582	Pomegranate juice attenuates neurotoxicity and histopathological changes of the nervous system induced by aluminum in mice	Gadouche, L._x000D_ and Djebli, N._x000D_ and Zerrouki, K._x000D_	Phytotherapie	Aluminum (Al) is an element with ubiquitous presence on the earth crust that may cause neuropathological, neurobehavioral, neurophysical, and neurochemical changes linked to its bioavailability. The purpose of the present study was to determine the neuroprotective potential of pomegranate juice on Al induced neurotoxicity. Three groups of 7 female albino Swiss mice were used: the control group re…
615248730	Pomegranate seed extract reduces ischemia induced anxiety in male rats	Rafieirad, M._x000D_ and Abbaszadeh, H._x000D_	Journal of HerbMed Pharmacology	Introduction: Ischemia-associated depression and anxiety may occur due to brain damage caused by oxidative stress. A number of reports indicated that treatment with herbal plant extracts with antioxidant properties could lead to a significant reduction in Ischemic complications. The aim of this study was to evaluate the behaviors of ischemic rats through animal models of anxiety and exploratory b…
26998175	The Research of the Effect of the Olive Juice on Anxiety and Depression Behavior	Zhang, J._x000D_	The Open Biomedical Engineering Journal	In order to evaluate the effect of olive juice on the anxiety and depression behavior, the paper uses olive juice concentrate as experimental material, and uses mice as experimental subjects. Mice are randomly divided into negative, positive, high, medium and low-dose group, administered orally for 7 days. And observe the impact on the mice elevated plus maze test, the opening acts test and force…
26165358	Oleuropein-Rich Diet Attenuates Hyperglycemia and Impaired Glucose Tolerance in Type 2 Diabetes Model Mouse	Murotomi, K._x000D_ and Umeno, A._x000D_ and Yasunaga, M._x000D_ and Shichiri, M._x000D_ and Ishida, N._x000D_ and Koike, T._x000D_ and Matsuo, T._x000D_ and Abe, H._x000D_ and Yoshida, Y._x000D_ and Nakajima, Y._x000D_	Journal of Agricultural & Food Chemistry	Oleuropein, a phenolic compound found in abundance in olive leaves, has beneficial effects on various diseases. However, it is unknown whether an oleuropein-rich diet is efficacious against type 2 diabetic phenotypes. In this study, we investigated the effects of the oleuropein-containing supplement OPIACE, whose oleuropein content exceeds 35% (w/w), on the diabetic phenotypes in type 2 diabetes …
27177726	Protective effect of lycopene on high-fat diet-induced cognitive impairment in rats	Wang, Z._x000D_ and Fan, J._x000D_ and Wang, J._x000D_ and Li, Y._x000D_ and Xiao, L._x000D_ and Duan, D._x000D_ and Wang, Q._x000D_	Neuroscience Letters	A Western diet, high in saturated fats, has been linked to the development of cognitive impairment. Lycopene has recently received considerable attention for its potent protective properties demonstrated in several models of nervous system dysfunction. However, it remains unclear whether lycopene exerts protective effects on cognition. The present study aimed to investigate the protective effects…
2002355712	Lycopene Treatment Transposed Antidepressant-like Action in Rats Provoked to Chronic Mild Stress	Venkata Naveen Kumar, P._x000D_ and Elango, P._x000D_ and Asmathulla, S._x000D_ and Kavimani, S._x000D_	Biomedical and Pharmacology Journal	The present study aimed at evaluating the effects of lycopene on CMS-induced depressive-like behavioral changes in Wistar rats. In present study, rodents were selected randomly and grouped in to seven groups.Each group consists of six animals. All the groups are subjected to chronic mild stress in an unpredictable manner except the control group, which is free from stress. Behavioral changes indu…
17698084	Chlorogenic acid, a polyphenol from Prunus domestica (Mirabelle), with coupled anxiolytic and antioxidant effects	Bouayed, J._x000D_ and Rammal, H._x000D_ and Dicko, A._x000D_ and Younos, C._x000D_ and Soulimani, R._x000D_	Journal of the Neurological Sciences	BACKGROUND: Oxidative stress is linked to neurodegenerative diseases, cancer, cardiovascular diseases and to some behaviors, such as anxiety and depression. In particular, recent research observed a close relationship between oxidative stress and anxiety. METHODS: We investigated the anxiolytic effect of chlorogenic acid, a dietary antioxidant present in fruits, in mouse models of anxiety includi…
624040984	Neuropharmacological screening of ficus carica linn; fruit for anxiolytic and antidepressant activity	Gul, S._x000D_ and Raza, S._x000D_ and Rashid, Z._x000D_ and Ayub, M._x000D_ and Sarwar, G._x000D_	Bangladesh Journal of Medical Science	Background: Rutin and polyphenol which are present in ficus carica linn are responsible for anti-depressant and anxiolytics effect. Aim(s): We have conducted the study to evaluate the anti depressant and anxiolytic effect of ficuscaricalinn on mice and compare its effect with well known prescribed anti depressant and anxiolytic drug alprazolam. Method(s): Three groups of mice were marked as Contr…
26050208	Naringenin Mitigates Iron-Induced Anxiety-Like Behavioral Impairment, Mitochondrial Dysfunctions, Ectonucleotidases and Acetylcholinesterase Alteration Activities in Rat Hippocampus	Chtourou, Y._x000D_ and Slima, A. B._x000D_ and Gdoura, R._x000D_ and Fetoui, H._x000D_	Neurochemical Research	Studies demonstrated that the iron chelating antioxidant restores brain dysfunction induced by iron toxicity in animals. Earlier, we found that iron overload-induced cerebral cortex apoptosis correlated with oxidative stress could be protected by naringenin (NGEN). In this respect, the present study is focused on the mechanisms associated with the protective efficacy of NGEN, natural flavonoid co…
2002354636	Effects of Limonene on Chronic Restraint Stress-Induced Memory Impairment and Anxiety in Male Rats	Bigdeli, Y._x000D_ and Asle-Rousta, M._x000D_ and Rahnema, M._x000D_	Neurophysiology	Limonene is a natural monoterpene having antioxidant, anti-inflammatory, and neuro-protective properties. We investigated the effects of limonene on memory impairment, hippocampal damage, and high anxiety induced by chronic immobilization stress in male rats. Fourty male Wistar rats were divided into the control (C), limonene (L), stress (S), and stress+limonene (S+L) groups. Animals of the S and…
22364736	Evaluation of acute toxicity of a natural compound (+)-limonene epoxide and its anxiolytic-like action	de Almeida, A. A._x000D_ and Costa, J. P._x000D_ and de Carvalho, R. B._x000D_ and de Sousa, D. P._x000D_ and de Freitas, R. M._x000D_	Brain Research	The aim of the study is to determine the acute toxicity and anxiolytic-like effects of a mixture of cis and trans of (+)-limonene epoxide in animal models of anxiety. After acute treatment with (+)-limonene epoxide at doses of 25, 50 and 75 mg/kg (i.p.) no mortality was noted during 14 days of observation. In general, behavior, food and water consumption showed no significant changes. In open fie…
613826545	Anxiolytic and free radical scavenging potential of Chinese celery (Apium graveolens) extract in mice	Tanasawet, S._x000D_ and Boonruamkaew, P._x000D_ and Sukketsiri, W._x000D_ and Chonpathompikunlert, P._x000D_	Asian Pacific Journal of Tropical Biomedicine	Objective To elucidate the anxiolytic and free radical scavenging effect of methanolic extract of Apium graveolens (A. graveolens) in adult C57BL/6 mice. Methods Sixty male mice were divided into 6 groups: control, vehicle, positive control and A. graveolens (125, 250 and 500 mg/kg). Different behavioral models of elevated plus maze, open field, light/dark, hole-board and pentobarbital-induced sl…
[truncated: 45 more rows]

## Sheet: Carbohydrates
PubMed ID	Title	Authors	Journal	Abstract
[truncated: 66 more rows]

## Sheet: Fats
PubMed ID	Title	Authors	Journal	Abstract
[truncated: 213 more rows]

[truncated: 4 more sheets: Protein, Allergy, Phytochemicals, Microbiome]
